# Supplementary material for: Predictive analyses of regulatory sequences with EUGENe
Source: Nat Comput Sci. 2023 Nov 16;3(11):946–56. doi: 10.1038/s43588-023-00544-w (PMC10768637; doi:10.1038/s43588-023-00544-w)
Supplement: Supplementary file 4 — Model architectures and training parameters used for analysis of plant promoters from Jores et al. (2021)29. [file 43588_2023_544_MOESM4_ESM.xlsx]

## Sheet: Supplementary Data
Shared Hyperparameters
input_len: 170
output_dim: 1
task: regression
loss_fxn: mse
optimizer: adam
lr: 0.001
scheduler: reduce_lr_on_plateau
scheduler_patience: 2
batch_size: 128
max_epochs: 25
early_stopping_metric: val_loss
early_stopping_patience: 5
CNN	Hybrid	DeepSTARR	Jores21CNN
Conv1d(4, 256, kernel_size=(13,), stride=(1,))	Conv1d(4, 256, kernel_size=(13,), stride=(1,))	Conv1d(4, 246, kernel_size=(7,), stride=(1,), padding=same)	BiConv1d(4, 256, kernel_size=13, stride=1, padding=same, dropout=0.15)
ReLU()	ReLU()	BatchNorm1d(246, eps=1e-05, momentum=0.1, affine=True, track_running_stats=True)	BiConv1d(256, 256, kernel_size=13, stride=1, padding=same, dropout=0.15)
MaxPool1d(kernel_size=2, stride=2, padding=0, dilation=1, ceil_mode=False)	MaxPool1d(kernel_size=2, stride=2, padding=0, dilation=1, ceil_mode=False)	ReLU()	BiConv1d(256, 256, kernel_size=13, stride=1, padding=same, dropout=0.15)
Dropout(p=0.3, inplace=False)	Dropout(p=0.3, inplace=False)	MaxPool1d(kernel_size=2, stride=1, padding=0, dilation=1, ceil_mode=False)	Conv1d(256, 256, kernel_size=(13,), stride=(1,), padding=same)
BatchNorm1d(256, eps=1e-05, momentum=0.1, affine=True, track_running_stats=True)	BatchNorm1d(256, eps=1e-05, momentum=0.1, affine=True, track_running_stats=True)	Conv1d(246, 60, kernel_size=(3,), stride=(1,), padding=same)	Dropout(p=0.3, inplace=False)
Conv1d(256, 256, kernel_size=(13,), stride=(1,))	Conv1d(256, 256, kernel_size=(13,), stride=(1,))	BatchNorm1d(60, eps=1e-05, momentum=0.1, affine=True, track_running_stats=True)	Linear(in_features=43520, out_features=64, bias=True)
ReLU()	ReLU()	ReLU()	BatchNorm1d(64, eps=1e-05, momentum=0.1, affine=True, track_running_stats=True)
MaxPool1d(kernel_size=2, stride=2, padding=0, dilation=1, ceil_mode=False)	MaxPool1d(kernel_size=2, stride=2, padding=0, dilation=1, ceil_mode=False)	MaxPool1d(kernel_size=2, stride=1, padding=0, dilation=1, ceil_mode=False)	Linear(in_features=64, out_features=1, bias=True)
Dropout(p=0.3, inplace=False)	Dropout(p=0.3, inplace=False)	Conv1d(60, 60, kernel_size=(5,), stride=(1,), padding=same)
BatchNorm1d(256, eps=1e-05, momentum=0.1, affine=True, track_running_stats=True)	BatchNorm1d(256, eps=1e-05, momentum=0.1, affine=True, track_running_stats=True)	BatchNorm1d(60, eps=1e-05, momentum=0.1, affine=True, track_running_stats=True)
Conv1d(256, 256, kernel_size=(13,), stride=(1,))	Conv1d(256, 256, kernel_size=(13,), stride=(1,))	ReLU()
ReLU()	ReLU()	MaxPool1d(kernel_size=2, stride=1, padding=0, dilation=1, ceil_mode=False)
MaxPool1d(kernel_size=2, stride=2, padding=0, dilation=1, ceil_mode=False)	MaxPool1d(kernel_size=2, stride=2, padding=0, dilation=1, ceil_mode=False)	Conv1d(60, 120, kernel_size=(3,), stride=(1,), padding=same)
Dropout(p=0.3, inplace=False)	Dropout(p=0.3, inplace=False)	BatchNorm1d(120, eps=1e-05, momentum=0.1, affine=True, track_running_stats=True)
BatchNorm1d(256, eps=1e-05, momentum=0.1, affine=True, track_running_stats=True)	BatchNorm1d(256, eps=1e-05, momentum=0.1, affine=True, track_running_stats=True)	ReLU()
Linear(in_features=2560, out_features=64, bias=True)	LSTM(256, 128, batch_first=True)	MaxPool1d(kernel_size=2, stride=1, padding=0, dilation=1, ceil_mode=False)
ReLU()	Linear(in_features=128, out_features=64, bias=True)	Linear(in_features=19920, out_features=256, bias=True)
Dropout(p=0.2, inplace=False)	ReLU()	BatchNorm1d(256, eps=1e-05, momentum=0.1, affine=True, track_running_stats=True)
BatchNorm1d(64, eps=1e-05, momentum=0.1, affine=True, track_running_stats=True)	Dropout(p=0.2, inplace=False)	ReLU()
Linear(in_features=64, out_features=1, bias=True)	BatchNorm1d(64, eps=1e-05, momentum=0.1, affine=True, track_running_stats=True)	Dropout(p=0.4, inplace=False)
	Linear(in_features=64, out_features=1, bias=True)	Linear(in_features=256, out_features=256, bias=True)
		BatchNorm1d(256, eps=1e-05, momentum=0.1, affine=True, track_running_stats=True)
		ReLU()
		Dropout(p=0.4, inplace=False)
		Linear(in_features=256, out_features=1, bias=True)
