# Supplementary material for: Predictive analyses of regulatory sequences with EUGENe
Source: Nat Comput Sci. 2023 Nov 16;3(11):946–56. doi: 10.1038/s43588-023-00544-w (PMC10768637; doi:10.1038/s43588-023-00544-w)
Supplement: Supplementary file 5 — Model architectures and training parameters used for analysis of RBP specificity from Alipanahi et al. (2015)2. [file 43588_2023_544_MOESM5_ESM.xlsx]

## Sheet: Supplementary Data
Shared Hyperparameters
input_len: 41
mode: rbp
task: regression
loss_fxn: mse
optimizer: adam
lr: 0.005
scheduler: reduce_lr_on_plateau
scheduler_patience: 2
batch_size: 64
max_epochs: 25
early_stopping_metric: val_loss
early_stopping_patience: 5
Single task DeepBind	Multitask DeepBind
Conv1d(4, 16, kernel_size=(16,), stride=(1,))	Conv1d(4, 1024, kernel_size=(16,), stride=(1,))
ReLU()	ReLU()
BatchNorm1d(16, eps=1e-05, momentum=0.1, affine=True, track_running_stats=True)	Dropout(p=0.25, inplace=False)
MaxPool1d(kernel_size=26, stride=26, padding=0, dilation=1, ceil_mode=False)	BatchNorm1d(1024, eps=1e-05, momentum=0.1, affine=True, track_running_stats=True)
AvgPool1d(kernel_size=(26,), stride=(26,), padding=(0,))	MaxPool1d(kernel_size=26, stride=26, padding=0, dilation=1, ceil_mode=False)
BasicFullyConnectedModule(	AvgPool1d(kernel_size=(26,), stride=(26,), padding=(0,))
Sequential(	BasicFullyConnectedModule(
Linear(in_features=32, out_features=32, bias=True)	Sequential(
ReLU()	Linear(in_features=2048, out_features=512, bias=True)
BatchNorm1d(32, eps=1e-05, momentum=0.1, affine=True, track_running_stats=True)	ReLU()
Linear(in_features=32, out_features=1, bias=True)	Dropout(p=0.25, inplace=False)
	BatchNorm1d(512, eps=1e-05, momentum=0.1, affine=True, track_running_stats=True)
	Linear(in_features=512, out_features=233, bias=True)
