# Supplementary material for: Predictive analyses of regulatory sequences with EUGENe
Source: Nat Comput Sci. 2023 Nov 16;3(11):946–56. doi: 10.1038/s43588-023-00544-w (PMC10768637; doi:10.1038/s43588-023-00544-w)
Supplement: Supplementary file 6 — Model architectures and training parameters used for for classification of JunD binding from Kopp et al. (2020)35. [file 43588_2023_544_MOESM6_ESM.xlsx]

## Sheet: Supplementary Data
Shared Hyperparameters
input_len: 500
output_dim: 1
task: classification
loss_fxn: bce
optimizer: adam w/ amsgrad
lr: 0.001
scheduler: reduce_lr_on_plateau
scheduler_patience: 2
batch_size: 64
max_epochs: 30
early_stopping_metric: val_loss
early_stopping_patience: 5
dsFCN	dsCNN	dsHybrid	Kopp21CNN
RevComp()	RevComp()	RevComp()	RevComp()
Linear(in_features=4000, out_features=256, bias=True)	Conv1d(4, 10, kernel_size=(11,), stride=(1,))	Conv1d(4, 10, kernel_size=(11,), stride=(1,))	Conv1d(4, 10, kernel_size=(11,), stride=(1,))
ReLU()	ReLU()	ReLU()	MaxPool1d(kernel_size=30, stride=1, padding=0, dilation=1, ceil_mode=False)
Dropout(p=0.2, inplace=False)	MaxPool1d(kernel_size=30, stride=1, padding=0, dilation=1, ceil_mode=False)	MaxPool1d(kernel_size=30, stride=1, padding=0, dilation=1, ceil_mode=False)	BatchNorm1d(10, eps=1e-05, momentum=0.1, affine=True, track_running_stats=True)
BatchNorm1d(256, eps=1e-05, momentum=0.1, affine=True, track_running_stats=True)	Dropout(p=0.2, inplace=False)	Dropout(p=0.2, inplace=False)	Conv1d(10, 8, kernel_size=(3,), stride=(1,))
Linear(in_features=256, out_features=128, bias=True)	BatchNorm1d(10, eps=1e-05, momentum=0.1, affine=True, track_running_stats=True)	BatchNorm1d(10, eps=1e-05, momentum=0.1, affine=True, track_running_stats=True)	BatchNorm1d(8, eps=1e-05, momentum=0.1, affine=True, track_running_stats=True)
ReLU()	Conv1d(10, 8, kernel_size=(3,), stride=(1,))	Conv1d(10, 8, kernel_size=(3,), stride=(1,))	Linear(in_features=8, out_features=1, bias=True)
Dropout(p=0.2, inplace=False)	ReLU()	ReLU()
BatchNorm1d(128, eps=1e-05, momentum=0.1, affine=True, track_running_stats=True)	Dropout(p=0.2, inplace=False)	Dropout(p=0.2, inplace=False)
Linear(in_features=128, out_features=1, bias=True)	BatchNorm1d(8, eps=1e-05, momentum=0.1, affine=True, track_running_stats=True)	BatchNorm1d(8, eps=1e-05, momentum=0.1, affine=True, track_running_stats=True)
	Linear(in_features=7344, out_features=64, bias=True)	LSTM(16, 128, batch_first=True)
	ReLU()	Linear(in_features=128, out_features=64, bias=True)
	Dropout(p=0.2, inplace=False)	ReLU()
	BatchNorm1d(64, eps=1e-05, momentum=0.1, affine=True, track_running_stats=True)	Dropout(p=0.2, inplace=False)
	Linear(in_features=64, out_features=1, bias=True)	BatchNorm1d(64, eps=1e-05, momentum=0.1, affine=True, track_running_stats=True)
		Linear(in_features=64, out_features=1, bias=True)
