# Supplementary material for: Predictive analyses of regulatory sequences with EUGENe
Source: Nat Comput Sci. 2023 Nov 16;3(11):946–56. doi: 10.1038/s43588-023-00544-w (PMC10768637; doi:10.1038/s43588-023-00544-w)
Supplement: Supplementary file 7 — Available datasets in SeqDatasets. [file 43588_2023_544_MOESM7_ESM.xlsx]

## Sheet: Supplementary Data
Dataset Name	Num Seqs	Num Targets	Metadata	URL	Description
random1000	1000	1	10 randomly generated binary labels (label_{0-9}), 10 randomly generated activity scores (activitiy_{0-9})	https://github.com/adamklie/EUGENe/tree/main/eugene/datasets/random1000	A randomly generated set of 1000 sequences with 10 targets for testing single task and multitask regressors and classifiers. Comes with EUGENe installation.
ray13	241357	244	probe set (Probe_Set), bidning intensity values for RBPs (RNCMPT*)	http://hugheslab.ccbr.utoronto.ca/supplementary-data/RNAcompete_eukarya/	This dataset represents an in vitro RNA binding protein (RBP) assay of 244 RBPs. The dataset is downloaded as a single TSV file with RNA probes as rows and RBPs as columns. Each entry in the table is an intensity measurement (can be normalized or raw) of the binding of each protein to each probe. There are over 244 RBP columns and 241,357 sequences spanning two probe sets (SetA and SetB).
deBoer20	100000000+	1	Variable depending on chosen file	https://www.ncbi.nlm.nih.gov/geo/query/acc.cgi?acc=GSE104878	Gigantic parallel reporter assay data from ~100 million synthetic promoters (in yeast) comprised of random DNA. Each sequence had its expression measured by FACS (sorting into 18 bins). This dataset is split amongst 8 downloadable files with different sequences in each. See the associated paper and GEO accession for more information.
jores21	147966	1	set (set), species (sp), gene promoter came from (gene), activity score (enrichment)	https://raw.githubusercontent.com/tobjores/Synthetic-Promoter-Designs-Enabled-by-a-Comprehensive-Analysis-of-Plant-Core-Promoters/main/CNN	This datast includes activity scores for 79,838 plant promoters tested in both tobacco leaves and maize protoplasts. The real valued enrichment scores included with this dataset were calculated using barcode median ratios and by normalizing by control constructs. The promoters originated from 3 different plant species were tested. There are 72,158 sequences with activity scores for the tobacco le…
deAlmeida22	484052	4	Normalized enrichment scores for developmental (Dev) and housekeeping (Hk) promoters ({Dev|Hk}_log2_enrichment_{scaled|quantile_normalized})	https://zenodo.org/record/5502060/	This dataset includes UMI-STARR-seq data from genome-wide high-resolution quantitative activity maps of developmental and housekeeping enhancers. In total, 11,658 developmental and 7,062 housekeeping enhancers were assayed with both a housekeeping and a developmental promoter. This dataset consists of 402,296 traiing sequences, 40,570 validation squences, 41,186 test sequences.
