# Supplementary material for: Predictive analyses of regulatory sequences with EUGENe
Source: Nat Comput Sci. 2023 Nov 16;3(11):946–56. doi: 10.1038/s43588-023-00544-w (PMC10768637; doi:10.1038/s43588-023-00544-w)
Supplement: Supplementary file 8 — Published dataset CPU RAM requirements if loading dataset into memory. [file 43588_2023_544_MOESM8_ESM.xlsx]

## Sheet: Supplementary Data
Dataset Name	Num Seqs	Num Sequence Length	In-memory size (GBs)	Num Tasks	URL
Cleaned Basset ENCODE training set	437478	600bp	~6GB	161 binary classification tasks	https://zenodo.org/record/7265991
Base pair resolution CTCF ChIP-seq training set	45803	2114bp	~4GB	2 signal tracks and 1 control track	https://github.com/kundajelab/basepairmodels
DeepSTARR training dataset	402296	249bp	~2GB	2 regression tasks	https://zenodo.org/record/5502060
Random promoter dataset	27991003	~130bp	~32GB	1 regression task	https://www.ncbi.nlm.nih.gov/geo/query/acc.cgi?acc=GSE104878
