# Supplementary material for: Predictive analyses of regulatory sequences with EUGENe
Source: Nat Comput Sci. 2023 Nov 16;3(11):946–56. doi: 10.1038/s43588-023-00544-w (PMC10768637; doi:10.1038/s43588-023-00544-w)
Supplement: Supplementary file 9 — Built-in architectures in EUGENe’s models module. [file 43588_2023_544_MOESM9_ESM.xlsx]

## Sheet: Supplementary Data
Architecture Name	Class	Model Class	Custom Layers	Publication	Publication Date
TutorialCNN	Basic	CNN		N/A	N/A
FCN	Basic	FCN		N/A	N/A
CNN	Basic	CNN		N/A	N/A
RNN	Basic	RNN		N/A	N/A
Hybrid	Basic	Hybrid		N/A	N/A
dsFCN	Basic	FCN	RevComp	N/A	N/A
dsCNN	Basic	CNN	RevComp	N/A	N/A
dsRNN	Basic	RNN	RevComp	N/A	N/A
dsHybrid	Basic	Hybrid	RevComp	N/A	N/A
Inception	Basic	CNN	Inception1D	N/A	N/A
DeepBind	TF binding predictor	CNN		https://www.nature.com/articles/nbt.3300	2015
ResidualBind	TF binding predictor	CNN	Residual	https://journals.plos.org/ploscompbiol/article?id=10.1371/journal.pcbi.1008925	2021
Kopp21CNN	TF binding predictor	CNN	RevComp	https://www.nature.com/articles/s41467-020-17155-y	2021
DeepSTARR	CRE activity predictor	CNN		https://www.nature.com/articles/s41588-022-01048-5	2022
Jores21CNN	CRE activity predictor	CNN	BiConv1D	https://www.nature.com/articles/s41477-021-00932-y	2021
DeepSEA	Regulatory classifier	CNN		https://www.nature.com/articles/nmeth.3547	2015
Basset	Regulatory classifier	CNN		https://genome.cshlp.org/content/26/7/990	2019
FactorizedBasset	Regulatory classifier	CNN		https://academic.oup.com/bioinformatics/article/35/14/i108/5529138	2019
DanQ	Regulatory classifier	Hybrid		https://academic.oup.com/nar/article/44/11/e107/2468300	2017
Satori	Regulatory classifier	CNN + attention	MultiHeadAttention	https://academic.oup.com/nar/article/49/13/e77/6266414	2021
BPNet	Profile predictor	CNN		https://www.nature.com/articles/s41588-021-00782-6	2021
DeepMEL	Single cell predictor	CNN		https://genome.cshlp.org/content/30/12/1815	2020
scBasset	Single cell predictor	CNN		https://www.nature.com/articles/s41592-022-01562-8	2022
