# Supplementary material for: Predictive analyses of regulatory sequences with EUGENe
Source: Nat Comput Sci. 2023 Nov 16;3(11):946–56. doi: 10.1038/s43588-023-00544-w (PMC10768637; doi:10.1038/s43588-023-00544-w)
Supplement: Supplementary file 10 — Statistical source data. [file 43588_2023_544_MOESM10_ESM.zip]

Archive with 13 entries (13 files):
- 2b.xlsx
- __MACOSX/._2b.xlsx
- 2c.xlsx
- __MACOSX/._2c.xlsx
- 2d.xlsx
- __MACOSX/._2d.xlsx
- 2e.xlsx
- __MACOSX/._2e.xlsx
- 2f.xlsx
- __MACOSX/._2f.xlsx
- 2g.xlsx
- __MACOSX/._2g.xlsx
- README.md
