# Supplementary material for: Predictive analyses of regulatory sequences with EUGENe
Source: Nat Comput Sci. 2023 Nov 16;3(11):946–56. doi: 10.1038/s43588-023-00544-w (PMC10768637; doi:10.1038/s43588-023-00544-w)
Supplement: Supplementary file 10 — Statistical source data. [file 43588_2023_544_MOESM10_ESM.zip › 2b.xlsx]

## Sheet: Figure 2b Source Data
model_name	model_type	model_system	r2	mse	pearson	spearman	kendall
cnn_trial_1_enrichment_predictions	cnn	leaf	0.693677	0.828382	0.833873	0.829664	0.641156
cnn_trial_2_enrichment_predictions	cnn	leaf	0.69624	0.821453	0.836109	0.830496	0.642171
cnn_trial_3_enrichment_predictions	cnn	leaf	0.699349	0.813044	0.83892	0.833043	0.644683
cnn_trial_4_enrichment_predictions	cnn	leaf	0.700365	0.810297	0.839447	0.833832	0.645794
cnn_trial_5_enrichment_predictions	cnn	leaf	0.69334	0.829295	0.836956	0.831334	0.643324
hybrid_trial_1_enrichment_predictions	hybrid	leaf	0.700316	0.81043	0.837341	0.832666	0.644437
hybrid_trial_2_enrichment_predictions	hybrid	leaf	0.703296	0.802372	0.843651	0.837201	0.649926
hybrid_trial_3_enrichment_predictions	hybrid	leaf	0.708041	0.78954	0.846411	0.840794	0.653737
hybrid_trial_4_enrichment_predictions	hybrid	leaf	0.702919	0.803391	0.840406	0.835513	0.647688
hybrid_trial_5_enrichment_predictions	hybrid	leaf	0.704612	0.798813	0.8403	0.834507	0.647949
jores21_cnn_trial_1_enrichment_predictions	jores21_cnn	leaf	0.710955	0.781659	0.84409	0.838291	0.649409
jores21_cnn_trial_2_enrichment_predictions	jores21_cnn	leaf	0.696413	0.820984	0.834893	0.828226	0.638336
jores21_cnn_trial_3_enrichment_predictions	jores21_cnn	leaf	0.675437	0.87771	0.82284	0.814939	0.624195
jores21_cnn_trial_4_enrichment_predictions	jores21_cnn	leaf	0.691757	0.833576	0.832035	0.826391	0.635412
jores21_cnn_trial_5_enrichment_predictions	jores21_cnn	leaf	0.709695	0.785066	0.842916	0.837427	0.648376
deepstarr_trial_1_enrichment_predictions	deepstarr	leaf	0.698277	0.815943	0.837034	0.832672	0.641934
deepstarr_trial_2_enrichment_predictions	deepstarr	leaf	0.700219	0.810693	0.836833	0.830467	0.640493
deepstarr_trial_3_enrichment_predictions	deepstarr	leaf	0.706244	0.794399	0.840996	0.835257	0.645335
deepstarr_trial_4_enrichment_predictions	deepstarr	leaf	0.710985	0.781577	0.844008	0.839919	0.64952
deepstarr_trial_5_enrichment_predictions	deepstarr	leaf	0.708676	0.787822	0.841899	0.836277	0.647146
cnn_trial_1_enrichment_predictions	cnn	proto	0.623771	0.577195	0.790648	0.759138	0.572258
cnn_trial_2_enrichment_predictions	cnn	proto	0.610713	0.597227	0.784732	0.746969	0.560648
cnn_trial_3_enrichment_predictions	cnn	proto	0.615158	0.590409	0.788803	0.75418	0.567602
cnn_trial_4_enrichment_predictions	cnn	proto	0.621919	0.580035	0.790729	0.760947	0.574172
cnn_trial_5_enrichment_predictions	cnn	proto	0.618164	0.585796	0.788583	0.75442	0.567449
hybrid_trial_1_enrichment_predictions	hybrid	proto	0.624415	0.576206	0.79123	0.757396	0.570812
hybrid_trial_2_enrichment_predictions	hybrid	proto	0.632353	0.564029	0.797162	0.765738	0.578745
hybrid_trial_3_enrichment_predictions	hybrid	proto	0.632708	0.563483	0.79626	0.765889	0.579252
hybrid_trial_4_enrichment_predictions	hybrid	proto	0.620774	0.581793	0.793642	0.760804	0.574128
hybrid_trial_5_enrichment_predictions	hybrid	proto	0.629711	0.568082	0.794773	0.76257	0.575201
jores21_cnn_trial_1_enrichment_predictions	jores21_cnn	proto	0.669813	0.506559	0.819518	0.79718	0.607659
jores21_cnn_trial_2_enrichment_predictions	jores21_cnn	proto	0.666429	0.51175	0.816393	0.793738	0.604027
jores21_cnn_trial_3_enrichment_predictions	jores21_cnn	proto	0.670065	0.506171	0.818767	0.793498	0.604403
jores21_cnn_trial_4_enrichment_predictions	jores21_cnn	proto	0.668788	0.508132	0.818245	0.793796	0.604916
jores21_cnn_trial_5_enrichment_predictions	jores21_cnn	proto	0.668243	0.508967	0.817905	0.795759	0.605559
deepstarr_trial_1_enrichment_predictions	deepstarr	proto	0.663982	0.515505	0.815524	0.788332	0.598815
deepstarr_trial_2_enrichment_predictions	deepstarr	proto	0.665006	0.513934	0.815946	0.793346	0.603684
deepstarr_trial_3_enrichment_predictions	deepstarr	proto	0.66025	0.521231	0.814933	0.792613	0.60224
deepstarr_trial_4_enrichment_predictions	deepstarr	proto	0.66398	0.515508	0.815546	0.786045	0.596162
deepstarr_trial_5_enrichment_predictions	deepstarr	proto	0.665023	0.513907	0.816498	0.790084	0.60085
cnn_trial_1_enrichment_predictions	cnn	combined	0.418952	1.36769	0.648186	0.637512	0.449846
cnn_trial_2_enrichment_predictions	cnn	combined	0.419157	1.36721	0.647535	0.636915	0.449569
cnn_trial_3_enrichment_predictions	cnn	combined	0.423067	1.358	0.650561	0.641357	0.452672
cnn_trial_4_enrichment_predictions	cnn	combined	0.41758	1.37092	0.647094	0.637997	0.449775
cnn_trial_5_enrichment_predictions	cnn	combined	0.423628	1.35669	0.652465	0.641497	0.453318
hybrid_trial_1_enrichment_predictions	hybrid	combined	0.424802	1.35392	0.652451	0.641006	0.452803
hybrid_trial_2_enrichment_predictions	hybrid	combined	0.421698	1.36123	0.651321	0.640405	0.451528
hybrid_trial_3_enrichment_predictions	hybrid	combined	0.422511	1.35931	0.653108	0.642812	0.454288
hybrid_trial_4_enrichment_predictions	hybrid	combined	0.42445	1.35475	0.654532	0.64238	0.453499
hybrid_trial_5_enrichment_predictions	hybrid	combined	0.424254	1.35521	0.653482	0.64281	0.4538
jores21_cnn_trial_1_enrichment_predictions	jores21_cnn	combined	0.439886	1.31842	0.664476	0.653479	0.462595
jores21_cnn_trial_2_enrichment_predictions	jores21_cnn	combined	0.439346	1.31969	0.664559	0.656753	0.464853
jores21_cnn_trial_3_enrichment_predictions	jores21_cnn	combined	0.434968	1.32999	0.659926	0.652484	0.461258
jores21_cnn_trial_4_enrichment_predictions	jores21_cnn	combined	0.444899	1.30662	0.667732	0.658433	0.466431
jores21_cnn_trial_5_enrichment_predictions	jores21_cnn	combined	0.43439	1.33135	0.660721	0.651497	0.460634
deepstarr_trial_1_enrichment_predictions	deepstarr	combined	0.432726	1.33527	0.662378	0.655535	0.463898
deepstarr_trial_2_enrichment_predictions	deepstarr	combined	0.44276	1.31165	0.666294	0.659936	0.466555
deepstarr_trial_3_enrichment_predictions	deepstarr	combined	0.441651	1.31426	0.664726	0.656156	0.463886
deepstarr_trial_4_enrichment_predictions	deepstarr	combined	0.441185	1.31536	0.666558	0.655708	0.463738
deepstarr_trial_5_enrichment_predictions	deepstarr	combined	0.44286	1.31142	0.666404	0.660199	0.466873
