# Supplementary material for: Predictive analyses of regulatory sequences with EUGENe
Source: Nat Comput Sci. 2023 Nov 16;3(11):946–56. doi: 10.1038/s43588-023-00544-w (PMC10768637; doi:10.1038/s43588-023-00544-w)
Supplement: Supplementary file 10 — Statistical source data. [file 43588_2023_544_MOESM10_ESM.zip › 2c.xlsx]

## Sheet: Figure 2c Source Data TATA-232
pos	A	C	G	T
0	0	95	0	5
1	0	0	0	100
2	100	0	0	0
3	0	0	0	100
4	100	0	0	0
5	100	0	0	0
6	96	0	4	0
7	0	0	0	100
8	82	0	4	14
9	2	63	25	10
10	38	25	18	19
11	19	36	22	23
12	21	21	43	15

## Sheet: Figure 2c Source Data TCP
pos	A	C	G	T
0	10	36	21	33
1	1	2	97	0
2	1	57	9	33
3	1	4	79	16
4	0	0	99	1
5	1	0	84	15
6	1	43	48	8
7	2	94	0	4
8	0	100	0	0
9	11	79	1	9
10	79	0	21	0
11	4	78	11	7
12	11	33	30	26

## Sheet: Figure 2c Source Data ERF
pos	A	C	G	T
0	7	28	50	15
1	0	89	7	4
2	0	79	21	0
3	19	2	65	14
4	1	43	44	12
5	0	100	0	0
6	11	0	86	3
7	0	90	0	10
8	0	100	0	0
9	3	0	93	4
10	0	98	2	0
11	0	93	7	0
12	22	0	78	0

## Sheet: Figure 2c Source Data TATA-107
pos	A	C	G	T
0	15	76	8	1
1	4	12	2	82
2	97	0	0	3
3	0	1	0	99
4	100	0	0	0
5	0	0	0	100
6	100	0	0	0
7	39	0	0	61
8	97	0	3	0
9	6	27	43	23
10	3	75	18	3
11	9	61	27	1
12	21	54	14	9

## Sheet: Figure 2c Source Data B3
pos	A	C	G	T
0	0	17	6	75
1	0	0	0	100
2	34	20	30	16
3	62	22	6	10
4	100	0	0	0
5	96	0	0	4
6	100	0	0	0
7	100	0	0	0
8	85	0	0	15
9	100	0	0	0
10	100	0	0	0
11	100	0	0	0
12	86	0	0	14

## Sheet: Figure 2c Source Data MADS AP2
pos	A	C	G	T
0	0	100	0	0
1	7	0	0	93
2	0	0	40	60
3	0	3	0	97
4	5	0	1	94
5	7	10	0	83
6	18	0	0	82
7	2	0	0	98
8	0	0	0	100
9	1	0	0	99
10	2	21	4	73
11	30	4	0	66
12	16	9	28	46
