# Supplementary material for: Predictive analyses of regulatory sequences with EUGENe
Source: Nat Comput Sci. 2023 Nov 16;3(11):946–56. doi: 10.1038/s43588-023-00544-w (PMC10768637; doi:10.1038/s43588-023-00544-w)
Supplement: Supplementary file 10 — Statistical source data. [file 43588_2023_544_MOESM10_ESM.zip › 2d.xlsx]

## Sheet: Figure 2d Source Data
TomTom_annotation	Target_ID	system
TATA	28	leaf
Ypatch	7	leaf
ERF	7	leaf
C2H2	6	leaf
Inr	5	leaf
MIKC_MADS/AP2	5	leaf
BBR-BPC	5	leaf
GeBP	3	leaf
TCP	3	leaf
BREu	2	leaf
TATA	41	proto
B3	5	proto
Ypatch	3	proto
TCT	3	proto
BREu	2	proto
MIKC_MADS/AP2	2	proto
E2F/DP	2	proto
GeBP	2	proto
TATA	5	combined
TCT	2	combined
