# Supplementary material for: Predictive analyses of regulatory sequences with EUGENe
Source: Nat Comput Sci. 2023 Nov 16;3(11):946–56. doi: 10.1038/s43588-023-00544-w (PMC10768637; doi:10.1038/s43588-023-00544-w)
Supplement: Supplementary file 10 — Statistical source data. [file 43588_2023_544_MOESM10_ESM.zip › 2e.xlsx]

## Sheet: Figure 2e Source Data top
pos	A	C	G	T
0	2.3106e-05	0	0	0
1	0	0	0	7.53958e-07
2	0	0	-0.000107315	0
3	-3.76211e-05	0	0	0
4	1.55522e-05	0	0	0
5	0	0	0	3.08968e-05
6	0	0	0	0.00061836
7	0.000453747	0	0	0
8	0	0	-0.000622233	0
9	0	0	0	0.000325334
10	0	0	0	0.000458491
11	0.000977522	0	0	0
12	0.000375208	0	0	0
13	0	0	0	-0.000222413
14	0	0	0	0.000475742
15	8.0921e-07	0	0	0
16	4.71668e-05	0	0	0
17	0	0	-0.000216044	0
18	0	0	-0.000365803	0
19	0	0	0	-0.000567273
20	-0.000203236	0	0	0
21	0	0	0	-0.000299366
22	0	0	0	-4.49441e-05
23	0.00010355	0	0	0
24	0	0	0	0.000667549
25	0	-0.000365961	0	0
26	0	0.000518339	0	0
27	0.000821698	0	0	0
28	0	0	0	0.000924672
29	0.000346843	0	0	0
30	0.000154669	0	0	0
31	0	0	0	-0.000396502
32	0	0	0	-0.000289355
33	0	0	0	0.000558738
34	0.000845887	0	0	0
35	0	0	0	0.000684541
36	0	-0.00102351	0	0
37	0	0.00161927	0	0
38	0.000328107	0	0	0
39	0	0	0	0.00119698
40	0.00108962	0	0	0
41	0	0	0	0.000688025
42	0	0	0	2.2276e-05
43	0	0	0.000666506	0
44	0	0	0.00149186	0
45	0	-8.93161e-05	0	0
46	0	0.00102991	0	0
47	0.00137275	0	0	0
48	0	0	0	0.000268259
49	0	0.00107744	0	0
50	0	0	0.000860588	0
51	0	0	0	0.00354918
52	0.00044075	0	0	0
53	0.000395864	0	0	0
54	0	0	0	-0.000277398
55	0	0	0	-0.000478041
56	0.000588147	0	0	0
57	0	0	0	-0.0011801
58	0	-0.00216294	0	0
59	0	0.00601895	0	0
60	-0.0111332	0	0	0
61	0	0	0	-0.0147099
62	-0.0163022	0	0	0
63	-0.0130634	0	0	0
64	-0.0142506	0	0	0
65	0	0	0	-0.00624823
66	0	0	0	0.00602129
67	0	0	-0.00105175	0
68	0	0	0.0161625	0
69	0	0	0	0.00239661
70	0	0.0120744	0	0
71	0	0.0102803	0	0
72	0.00733819	0	0	0
73	-0.00706174	0	0	0
74	0	0	-0.00169236	0
75	0	0	0	0.00735185
76	-0.00881588	0	0	0
77	-0.000602001	0	0	0
78	0	0	0	0.000647552
79	0	0	0	-0.00625184
80	0.00184258	0	0	0
81	0	0	0	0.00134162
82	0	0.000245111	0	0
83	0	-0.000991907	0	0
84	0.00755938	0	0	0
85	-0.0145643	0	0	0
86	0	0	0.0155023	0
87	0	0	0	0.012416
88	0	-9.04459e-05	0	0
89	0.0105191	0	0	0
90	0.00916903	0	0	0
91	0.00104696	0	0	0
92	0	0	-0.000213411	0
93	0.00327557	0	0	0
94	0	0	0	-0.00871854
95	0.0166865	0	0	0
96	0	0.00704029	0	0
97	0	0	0.00973873	0
98	0	0	0	0.00796998
99	0	0	0	-0.00184394
100	0	0	0	-0.0018763
101	0	-0.0118013	0	0
102	0	-0.00727232	0	0
103	0	0	0.00679598	0
104	-0.00253892	0	0	0
105	0.00078745	0	0	0
106	-0.00291779	0	0	0
107	-0.000521632	0	0	0
108	0	0	0	-0.000129023
109	0	-0.0101991	0	0
110	0	0	0	0.00110257
111	0	0.00102813	0	0
112	0	0	0	0.00348339
113	0	0.0106305	0	0
114	-0.00405216	0	0	0
115	0	0	0	-0.0216484
116	0	0	0	-0.0261
117	-0.033296	0	0	0
118	-0.0195791	0	0	0
119	-0.0324108	0	0	0
120	0	0	0	-0.0319806
121	-0.00910732	0	0	0
122	-0.000687062	0	0	0
123	0	0.015323	0	0
124	0	0.00724738	0	0
125	0	0	0.00156366	0
126	0	0	0.00228498	0
127	-0.00320091	0	0	0
128	0	0	0	-0.00168691
129	-0.00937481	0	0	0
130	0	0	0	-0.00936253
131	0	0	-0.000795629	0
132	-0.0265403	0	0	0
133	-0.000229245	0	0	0
134	0	0	0	-0.00252977
135	0	0	0	-0.018283
136	0	0.0290377	0	0
137	0	0	0	-0.00975185
138	0	0.0240894	0	0
139	0.000449581	0	0	0
140	-0.0196761	0	0	0
141	0	0	0	-0.00894942
142	-0.0397788	0	0	0
143	0	0.0408904	0	0
144	0	0	0	0.0862163
145	0.113205	0	0	0
146	0	0	0	0.107353
147	0.0863091	0	0	0
148	0.0636615	0	0	0
149	0.0718807	0	0	0
150	0	0	0	0.0518741
151	0.0169939	0	0	0
152	0	-0.0241847	0	0
153	0	0	-0.0436373	0
154	0	0	0	-0.0409366
155	0	0	-0.0124224	0
156	0	-0.0018698	0	0
157	0	0	0	0.00054188
158	0	0.00535672	0	0
159	0	0	0	0.00292913
160	0	0.00184449	0	0
161	0	0	0	0.00103088
162	0	0.00081399	0	0
163	0	0	0	0.00152206
164	0	0	0	0
165	0	0	0	0
166	0	0	0	0
167	0	0	0	0
168	0	0	0	0
169	0	0	0	0

## Sheet: Figure 2e Source Data bottom
pos	A	C	G	T
0	0	0.000268265	0	0
1	0	0.0141894	0	0
2	0	0	-0.0157127	0
3	0	-0.00666231	0	0
4	0	0.0155227	0	0
5	0	0	-0.0276669	0
6	0	-0.0121645	0	0
7	0.00584027	0	0	0
8	0	0.00111686	0	0
9	0	0	-0.000716539	0
10	0	0.0154679	0	0
11	0	0	-0.023221	0
12	0	-0.0206273	0	0
13	-0.0104308	0	0	0
14	0	-0.0086839	0	0
15	0.00481709	0	0	0
16	0	-0.0274196	0	0
17	0.0239114	0	0	0
18	0	0	-0.0198668	0
19	0	0	-0.00871024	0
20	0.0038522	0	0	0
21	0	0	0	0.0233749
22	0	0	0	-0.00602684
23	0	0	-0.0264289	0
24	0.0162919	0	0	0
25	0	0	0	0.0162727
26	0	0	0	-0.010861
27	0	0	0	0.00990926
28	0	0	-0.0191872	0
29	0	-0.0137672	0	0
30	0.0275247	0	0	0
31	0	0	-0.000470909	0
32	0	0	-0.00398491	0
33	0.00924333	0	0	0
34	0	0	0.00519292	0
35	-0.00737805	0	0	0
36	0	0	-0.000789846	0
37	0.00330908	0	0	0
38	0	0	0	0.00927531
39	-0.000178678	0	0	0
40	0	0	-0.00192256	0
41	0.015875	0	0	0
42	0	0	0	-0.0240383
43	0	0	0.0399466	0
44	-0.00190405	0	0	0
45	0	0	-0.00588833	0
46	0	-0.0587067	0	0
47	0	-0.0700848	0	0
48	0	0	0.00643607	0
49	0.0100832	0	0	0
50	0	0	0	0.0379659
51	0	0	0	-0.0308492
52	0	0	0	0.0140825
53	0	0	0	0.0181373
54	0	0.0158909	0	0
55	0	-0.0152228	0	0
56	0	0	0	-0.00079141
57	0	0	-0.0116642	0
58	0	0	0	-0.0158364
59	0	0	-0.0152137	0
60	-0.00430622	0	0	0
61	0	0	0	-0.0256182
62	-0.0167078	0	0	0
63	0	0.0233773	0	0
64	0	0	0	-0.0150987
65	0.00629849	0	0	0
66	0	9.76669e-05	0	0
67	0	0	0	-0.014175
68	0	-0.0225793	0	0
69	0	0	0	0.00124265
70	0	0	-0.0171671	0
71	0.00861909	0	0	0
72	0	0	0	0.0362949
73	0	0.0184978	0	0
74	0	-0.0266965	0	0
75	0	0	0	-0.00335052
76	0	0	-0.0182837	0
77	0	0	0	-0.0066366
78	0	0	-0.0267513	0
79	0	0	-0.0355126	0
80	0	0	-0.000923114	0
81	0	-0.0276374	0	0
82	0	0	-0.0159757	0
83	0	0	-0.0127926	0
84	0	0	-0.00143565	0
85	0.0138552	0	0	0
86	0	-0.0164704	0	0
87	0	-0.00758007	0	0
88	0.014994	0	0	0
89	0.00168881	0	0	0
90	0	-0.00581092	0	0
91	0	0.00651159	0	0
92	0	-0.00514798	0	0
93	0	0	0	-0.009092
94	0	0.0168812	0	0
95	0	0	0	-0.0107502
96	-0.0109785	0	0	0
97	0	0	-0.00297525	0
98	0	0.01276	0	0
99	0	-0.00971704	0	0
100	0	0	0	0.00407476
101	0	0	-0.0299681	0
102	0	0.0218071	0	0
103	0	0.0149134	0	0
104	0	0	0.00392192	0
105	0	0.00987687	0	0
106	0	0.0210559	0	0
107	0	0	0.00790703	0
108	0	0	-0.0067775	0
109	0	0.0331301	0	0
110	0	0	0.0109819	0
111	0	0.0308569	0	0
112	0	-0.0177374	0	0
113	0	0	0.0125324	0
114	0	-0.0107625	0	0
115	0	0	-0.000836843	0
116	0	-0.116238	0	0
117	0	0.0932479	0	0
118	0	0	0	0.356246
119	0.272355	0	0	0
120	0	0	0	0.479079
121	0.624504	0	0	0
122	0.340747	0	0	0
123	0.2936	0	0	0
124	0	0	0	0.190681
125	0.0110149	0	0	0
126	0	0	-0.062224	0
127	0	0	-0.21868	0
128	0	-0.0686173	0	0
129	0	0.0286836	0	0
130	0	0.0798654	0	0
131	0	0.0573146	0	0
132	0	0.014109	0	0
133	0	0	0.0064039	0
134	0	0	0.0109605	0
135	0	-0.0130061	0	0
136	0	0.0111053	0	0
137	0	0	0	-0.0326607
138	0	-0.00465738	0	0
139	0	0	-0.0201134	0
140	0	0	-0.0100481	0
141	0.0226143	0	0	0
142	0	0	-0.0299695	0
143	0	0	-0.00217429	0
144	0	-0.0041132	0	0
145	0	0	-0.0949301	0
146	0	0	0	0.0159387
147	0	-0.0222799	0	0
148	0	0	-0.0482881	0
149	0	0.00507721	0	0
150	0	-0.0102546	0	0
151	-0.0320682	0	0	0
152	0	-0.015924	0	0
153	0	-0.0192651	0	0
154	0	0.00390384	0	0
155	0.0560084	0	0	0
156	0	0	0	0.0468519
157	0.0918233	0	0	0
158	0	0	-0.0460689	0
159	0	-0.0313027	0	0
160	0	-0.075056	0	0
161	0	0	-0.0804263	0
162	0	0	-0.13734	0
163	0	-0.0696435	0	0
164	0	0.0215268	0	0
165	-0.0552291	0	0	0
166	0	0	0.0219791	0
167	0	-0.0066113	0	0
168	0	-0.0202374	0	0
169	0	-0.0406367	0	0
