# Supplementary material for: Predictive analyses of regulatory sequences with EUGENe
Source: Nat Comput Sci. 2023 Nov 16;3(11):946–56. doi: 10.1038/s43588-023-00544-w (PMC10768637; doi:10.1038/s43588-023-00544-w)
Supplement: Supplementary file 10 — Statistical source data. [file 43588_2023_544_MOESM10_ESM.zip › 2f.xlsx]

## Sheet: Figure 2f Source Data
position	predicted_score	feature
0	2.48266	slide_TATA
0	3.25051	slide_TATA
0	2.49177	slide_TATA
0	2.52815	slide_TATA
0	3.35392	slide_TATA
0	3.65412	slide_TATA
0	2.5529	slide_TATA
0	3.7449	slide_TATA
0	2.52122	slide_TATA
0	3.15363	slide_TATA
0	2.53138	slide_TATA
0	2.49701	slide_TATA
0	3.31453	slide_TATA
0	3.36791	slide_TATA
0	2.51014	slide_TATA
0	3.5273	slide_TATA
0	2.28941	slide_TATA
0	2.50795	slide_TATA
0	2.3325	slide_TATA
0	2.32711	slide_TATA
0	2.66776	slide_TATA
0	2.8656	slide_TATA
0	2.35516	slide_TATA
0	3.0283	slide_TATA
0	2.40994	slide_TATA
0	3.25654	slide_TATA
0	2.4063	slide_TATA
0	2.38452	slide_TATA
0	3.2546	slide_TATA
0	3.44697	slide_TATA
0	2.38517	slide_TATA
0	3.4515	slide_TATA
0	2.39898	slide_TATA
0	3.15783	slide_TATA
0	2.39774	slide_TATA
0	2.41792	slide_TATA
0	3.06159	slide_TATA
0	3.46696	slide_TATA
0	2.41177	slide_TATA
0	3.42051	slide_TATA
0	2.12569	slide_TATA
0	2.77442	slide_TATA
0	2.1265	slide_TATA
0	2.18822	slide_TATA
0	2.84762	slide_TATA
0	3.33131	slide_TATA
0	2.19628	slide_TATA
0	3.44476	slide_TATA
0	2.32458	slide_TATA
0	3.45919	slide_TATA
0	2.32329	slide_TATA
0	2.32768	slide_TATA
0	3.5186	slide_TATA
0	3.79257	slide_TATA
0	2.33075	slide_TATA
0	3.82568	slide_TATA
0	2.21847	slide_TATA
0	2.80905	slide_TATA
0	2.20686	slide_TATA
0	2.2248	slide_TATA
0	2.86381	slide_TATA
0	2.8489	slide_TATA
0	2.22591	slide_TATA
0	2.94922	slide_TATA
0	2.27067	slide_TATA
0	3.36327	slide_TATA
0	2.27884	slide_TATA
0	2.25746	slide_TATA
0	3.44383	slide_TATA
0	3.80511	slide_TATA
0	2.25765	slide_TATA
0	3.80967	slide_TATA
0	2.5846	slide_TATA
0	2.79353	slide_TATA
0	2.58166	slide_TATA
0	2.62695	slide_TATA
0	2.79178	slide_TATA
0	2.79326	slide_TATA
0	2.62177	slide_TATA
0	2.79162	slide_TATA
0	2.07072	slide_TATA
0	2.84997	slide_TATA
0	2.08618	slide_TATA
0	2.14053	slide_TATA
0	2.92034	slide_TATA
0	3.54814	slide_TATA
0	2.1545	slide_TATA
0	3.59298	slide_TATA
0	2.32526	slide_TATA
0	2.84268	slide_TATA
0	2.32573	slide_TATA
0	2.34753	slide_TATA
0	2.91684	slide_TATA
0	2.9201	slide_TATA
0	2.34712	slide_TATA
0	2.96196	slide_TATA
0	2.23644	slide_TATA
0	3.32279	slide_TATA
0	2.23632	slide_TATA
0	2.2984	slide_TATA
0	3.34046	slide_TATA
0	3.69101	slide_TATA
0	2.30174	slide_TATA
0	3.6945	slide_TATA
0	2.89486	slide_TATA
0	3.38994	slide_TATA
0	2.89549	slide_TATA
0	2.94933	slide_TATA
0	3.41428	slide_TATA
0	3.72528	slide_TATA
0	2.94599	slide_TATA
0	3.72197	slide_TATA
0	2.3963	slide_TATA
0	3.18925	slide_TATA
0	2.39533	slide_TATA
0	2.46949	slide_TATA
0	3.24868	slide_TATA
0	3.53065	slide_TATA
0	2.47911	slide_TATA
0	3.56597	slide_TATA
0	2.24819	slide_TATA
0	3.38162	slide_TATA
0	2.24801	slide_TATA
0	2.23979	slide_TATA
0	3.40822	slide_TATA
0	3.60507	slide_TATA
0	2.24162	slide_TATA
0	3.63068	slide_TATA
0	2.27395	slide_TATA
0	2.93281	slide_TATA
0	2.28398	slide_TATA
0	2.31561	slide_TATA
0	3.00088	slide_TATA
0	3.40376	slide_TATA
0	2.32224	slide_TATA
0	3.46413	slide_TATA
0	2.72651	slide_TATA
0	3.25137	slide_TATA
0	2.72785	slide_TATA
0	2.7294	slide_TATA
0	3.27688	slide_TATA
0	3.35135	slide_TATA
0	2.73081	slide_TATA
0	3.37621	slide_TATA
0	2.21927	slide_TATA
0	2.69318	slide_TATA
0	2.22362	slide_TATA
0	2.28922	slide_TATA
0	2.75018	slide_TATA
0	3.32072	slide_TATA
0	2.29309	slide_TATA
0	3.40339	slide_TATA
0	2.69183	slide_TATA
0	2.67603	slide_TATA
0	2.6909	slide_TATA
0	2.6996	slide_TATA
0	2.70461	slide_TATA
0	3.02525	slide_TATA
0	2.69923	slide_TATA
0	3.06371	slide_TATA
0	2.44361	slide_TATA
0	2.40755	slide_TATA
0	2.44717	slide_TATA
0	2.84114	slide_TATA
0	2.53085	slide_TATA
0	2.41422	slide_TATA
0	2.40805	slide_TATA
0	3.50682	slide_TATA
0	2.6398	slide_TATA
0	2.14604	slide_TATA
0	2.46026	slide_TATA
0	3.52749	slide_TATA
0	2.63829	slide_TATA
0	2.198	slide_TATA
0	2.20593	slide_TATA
0	2.39219	slide_TATA
0	2.38183	slide_TATA
0	2.39597	slide_TATA
0	2.32382	slide_TATA
0	2.18921	slide_TATA
0	3.27138	slide_TATA
0	2.32533	slide_TATA
0	3.27618	slide_TATA
0	2.55316	slide_TATA
0	2.38805	slide_TATA
0	2.60858	slide_TATA
0	3.00682	slide_TATA
0	2.23565	slide_TATA
0	3.15893	slide_TATA
0	3.87696	slide_TATA
0	2.91734	slide_TATA
0	2.47616	slide_TATA
0	2.4384	slide_TATA
0	2.31698	slide_TATA
0	2.18316	slide_TATA
0	2.41221	slide_TATA
0	3.59344	slide_TATA
0	2.95798	slide_TATA
0	2.5838	slide_TATA
0	2.54284	slide_TATA
0	2.49355	slide_TATA
0	2.31173	slide_TATA
0	2.51719	slide_TATA
0	2.38898	slide_TATA
0	3.26997	slide_TATA
0	2.28437	slide_TATA
0	2.98872	slide_TATA
0	2.49437	slide_TATA
0	2.30248	slide_TATA
0	3.35297	slide_TATA
0	2.91312	slide_TATA
0	3.53349	slide_TATA
0	2.4302	slide_TATA
0	3.45787	slide_TATA
0	2.35962	slide_TATA
0	2.54731	slide_TATA
0	3.17752	slide_TATA
0	3.33958	slide_TATA
0	3.4477	slide_TATA
0	3.14155	slide_TATA
0	3.04422	slide_TATA
0	2.44254	slide_TATA
0	3.10541	slide_TATA
0	2.86358	slide_TATA
0	3.28445	slide_TATA
0	3.22025	slide_TATA
0	2.28527	slide_TATA
0	2.27632	slide_TATA
0	2.51395	slide_TATA
0	3.03173	slide_TATA
0	3.01214	slide_TATA
0	3.19461	slide_TATA
0	3.27754	slide_TATA
0	3.0924	slide_TATA
0	2.99337	slide_TATA
0	2.28002	slide_TATA
0	3.14866	slide_TATA
0	2.68842	slide_TATA
0	2.66051	slide_TATA
0	2.4459	slide_TATA
0	2.2848	slide_TATA
0	2.69185	slide_TATA
0	3.39705	slide_TATA
0	2.74846	slide_TATA
0	2.41111	slide_TATA
0	2.44191	slide_TATA
0	2.89217	slide_TATA
0	2.28981	slide_TATA
0	3.13132	slide_TATA
0	2.37935	slide_TATA
0	2.94715	slide_TATA
0	2.54768	slide_TATA
0	2.82018	slide_TATA
0	2.95391	slide_TATA
0	2.62285	slide_TATA
0	2.90987	slide_TATA
0	3.1408	slide_TATA
0	3.04348	slide_TATA
0	2.09961	slide_TATA
0	2.63981	slide_TATA
0	2.99888	slide_TATA
0	3.8389	slide_TATA
0	3.08756	slide_TATA
0	2.80644	slide_TATA
0	3.81189	slide_TATA
0	2.6121	slide_TATA
0	1.9046	slide_TATA
0	3.00425	slide_TATA
0	2.28151	slide_TATA
0	2.97478	slide_TATA
0	2.34237	slide_TATA
0	2.88677	slide_TATA
0	3.05088	slide_TATA
0	3.26171	slide_TATA
0	2.90703	slide_TATA
0	2.5297	slide_TATA
0	3.42926	slide_TATA
0	3.50283	slide_TATA
0	2.41648	slide_TATA
0	2.7196	slide_TATA
0	3.44977	slide_TATA
0	2.90501	slide_TATA
0	3.48837	slide_TATA
0	2.76102	slide_TATA
0	3.64097	slide_TATA
0	2.34515	slide_TATA
0	2.78957	slide_TATA
0	2.27339	slide_TATA
0	2.88728	slide_TATA
0	2.61362	slide_TATA
0	2.75115	slide_TATA
0	2.87135	slide_TATA
0	2.63549	slide_TATA
0	3.54054	slide_TATA
0	3.30995	slide_TATA
0	3.36221	slide_TATA
0	2.2194	slide_TATA
0	3.18804	slide_TATA
0	3.5015	slide_TATA
0	2.27589	slide_TATA
0	2.73321	slide_TATA
0	3.30239	slide_TATA
0	3.25936	slide_TATA
0	2.3744	slide_TATA
0	2.55662	slide_TATA
0	3.56309	slide_TATA
0	2.77085	slide_TATA
0	2.35584	slide_TATA
0	2.50868	slide_TATA
0	3.09544	slide_TATA
1	2.45853	slide_TATA
1	3.25272	slide_TATA
1	2.46787	slide_TATA
1	2.50515	slide_TATA
1	3.35611	slide_TATA
1	3.65666	slide_TATA
1	2.53051	slide_TATA
1	3.74748	slide_TATA
1	2.51784	slide_TATA
1	3.15155	slide_TATA
1	2.52811	slide_TATA
1	2.49365	slide_TATA
1	3.312	slide_TATA
1	3.36529	slide_TATA
1	2.507	slide_TATA
1	3.52451	slide_TATA
1	2.26167	slide_TATA
1	2.50874	slide_TATA
1	2.30548	slide_TATA
1	2.30085	slide_TATA
1	2.66998	slide_TATA
1	2.87008	slide_TATA
1	2.32916	slide_TATA
1	3.03276	slide_TATA
1	2.40813	slide_TATA
1	3.25599	slide_TATA
1	2.40444	slide_TATA
1	2.38278	slide_TATA
1	3.25406	slide_TATA
1	3.4456	slide_TATA
1	2.38345	slide_TATA
1	3.45013	slide_TATA
1	2.38314	slide_TATA
1	3.15665	slide_TATA
1	2.38191	slide_TATA
1	2.40292	slide_TATA
1	3.06036	slide_TATA
1	3.46576	slide_TATA
1	2.39714	slide_TATA
1	3.41933	slide_TATA
1	2.10711	slide_TATA
1	2.77388	slide_TATA
1	2.1079	slide_TATA
1	2.16882	slide_TATA
1	2.84787	slide_TATA
1	3.33295	slide_TATA
1	2.17729	slide_TATA
1	3.44657	slide_TATA
1	2.30795	slide_TATA
1	3.46643	slide_TATA
1	2.30684	slide_TATA
1	2.30892	slide_TATA
1	3.52585	slide_TATA
1	3.79957	slide_TATA
1	2.31193	slide_TATA
1	3.83265	slide_TATA
1	2.21208	slide_TATA
1	2.80572	slide_TATA
1	2.20065	slide_TATA
1	2.21846	slide_TATA
1	2.86102	slide_TATA
1	2.84656	slide_TATA
1	2.21974	slide_TATA
1	2.94708	slide_TATA
1	2.26131	slide_TATA
1	3.35934	slide_TATA
1	2.26955	slide_TATA
1	2.24768	slide_TATA
1	3.43985	slide_TATA
1	3.8013	slide_TATA
1	2.24783	slide_TATA
1	3.80587	slide_TATA
1	2.5799	slide_TATA
1	2.79112	slide_TATA
1	2.57698	slide_TATA
1	2.62209	slide_TATA
1	2.78907	slide_TATA
1	2.79039	slide_TATA
1	2.61689	slide_TATA
1	2.78877	slide_TATA
1	2.04508	slide_TATA
1	2.85059	slide_TATA
1	2.06108	slide_TATA
1	2.11617	slide_TATA
1	2.92129	slide_TATA
1	3.55025	slide_TATA
1	2.13014	slide_TATA
1	3.59513	slide_TATA
1	2.3175	slide_TATA
1	2.83832	slide_TATA
1	2.31797	slide_TATA
1	2.33986	slide_TATA
1	2.91247	slide_TATA
1	2.91585	slide_TATA
1	2.33944	slide_TATA
1	2.9577	slide_TATA
1	2.21942	slide_TATA
1	3.32081	slide_TATA
1	2.21933	slide_TATA
1	2.28134	slide_TATA
1	3.33846	slide_TATA
1	3.68901	slide_TATA
1	2.28473	slide_TATA
1	3.6925	slide_TATA
1	2.87107	slide_TATA
1	3.38813	slide_TATA
1	2.87186	slide_TATA
1	2.92291	slide_TATA
1	3.41253	slide_TATA
1	3.72384	slide_TATA
1	2.91933	slide_TATA
1	3.72055	slide_TATA
1	2.37639	slide_TATA
1	3.19344	slide_TATA
1	2.37394	slide_TATA
1	2.44758	slide_TATA
1	3.25283	slide_TATA
1	3.53428	slide_TATA
1	2.45722	slide_TATA
1	3.56953	slide_TATA
1	2.24272	slide_TATA
1	3.37753	slide_TATA
1	2.24259	slide_TATA
1	2.23424	slide_TATA
1	3.40429	slide_TATA
1	3.60206	slide_TATA
1	2.23613	slide_TATA
1	3.6279	slide_TATA
1	2.26227	slide_TATA
1	2.93267	slide_TATA
1	2.27224	slide_TATA
1	2.30444	slide_TATA
1	3.00096	slide_TATA
1	3.40394	slide_TATA
1	2.31103	slide_TATA
1	3.46433	slide_TATA
1	2.70182	slide_TATA
1	3.25801	slide_TATA
1	2.70345	slide_TATA
1	2.70637	slide_TATA
1	3.28359	slide_TATA
1	3.35824	slide_TATA
1	2.70804	slide_TATA
1	3.3832	slide_TATA
1	2.20198	slide_TATA
1	2.68939	slide_TATA
1	2.20644	slide_TATA
1	2.27345	slide_TATA
1	2.74602	slide_TATA
1	3.31652	slide_TATA
1	2.27732	slide_TATA
1	3.39925	slide_TATA
1	2.68584	slide_TATA
1	2.67885	slide_TATA
1	2.68493	slide_TATA
1	2.69416	slide_TATA
1	2.70728	slide_TATA
1	3.02367	slide_TATA
1	2.69387	slide_TATA
1	3.06203	slide_TATA
1	2.4447	slide_TATA
1	2.40552	slide_TATA
1	2.44411	slide_TATA
1	2.8373	slide_TATA
1	2.52838	slide_TATA
1	2.41787	slide_TATA
1	2.3855	slide_TATA
1	3.51878	slide_TATA
1	2.6155	slide_TATA
1	2.13175	slide_TATA
1	2.46526	slide_TATA
1	3.52863	slide_TATA
1	2.63566	slide_TATA
1	2.19721	slide_TATA
1	2.20302	slide_TATA
1	2.38917	slide_TATA
1	2.38204	slide_TATA
1	2.39099	slide_TATA
1	2.32043	slide_TATA
1	2.18594	slide_TATA
1	3.2658	slide_TATA
1	2.3209	slide_TATA
1	3.17978	slide_TATA
1	2.53	slide_TATA
1	2.38863	slide_TATA
1	2.59561	slide_TATA
1	3.00147	slide_TATA
1	2.23096	slide_TATA
1	3.15696	slide_TATA
1	3.87543	slide_TATA
1	2.9163	slide_TATA
1	2.42924	slide_TATA
1	2.42348	slide_TATA
1	2.31548	slide_TATA
1	2.18916	slide_TATA
1	2.3736	slide_TATA
1	3.59574	slide_TATA
1	2.95017	slide_TATA
1	2.57894	slide_TATA
1	2.53869	slide_TATA
1	2.48046	slide_TATA
1	2.29712	slide_TATA
1	2.51478	slide_TATA
1	2.36712	slide_TATA
1	3.26913	slide_TATA
1	2.2772	slide_TATA
1	2.96545	slide_TATA
1	2.4931	slide_TATA
1	2.2964	slide_TATA
1	3.35228	slide_TATA
1	2.92242	slide_TATA
1	3.52767	slide_TATA
1	2.42571	slide_TATA
1	3.44702	slide_TATA
1	2.34307	slide_TATA
1	2.536	slide_TATA
1	3.18008	slide_TATA
1	3.34304	slide_TATA
1	3.45628	slide_TATA
1	3.13477	slide_TATA
1	3.02889	slide_TATA
1	2.44019	slide_TATA
1	3.10807	slide_TATA
1	2.87731	slide_TATA
1	3.27621	slide_TATA
1	3.21967	slide_TATA
1	2.28472	slide_TATA
1	2.27717	slide_TATA
1	2.50671	slide_TATA
1	3.03217	slide_TATA
1	3.04321	slide_TATA
1	3.18314	slide_TATA
1	3.28161	slide_TATA
1	3.08204	slide_TATA
1	2.99439	slide_TATA
1	2.26208	slide_TATA
1	3.11011	slide_TATA
1	2.65666	slide_TATA
1	2.67149	slide_TATA
1	2.43882	slide_TATA
1	2.28281	slide_TATA
1	2.68794	slide_TATA
1	3.3915	slide_TATA
1	2.75537	slide_TATA
1	2.38847	slide_TATA
1	2.43861	slide_TATA
1	2.87792	slide_TATA
1	2.30312	slide_TATA
1	3.13624	slide_TATA
1	2.381	slide_TATA
1	2.99437	slide_TATA
1	2.5457	slide_TATA
1	2.81465	slide_TATA
1	2.93783	slide_TATA
1	2.60986	slide_TATA
1	2.8986	slide_TATA
1	3.14589	slide_TATA
1	3.04399	slide_TATA
1	2.05717	slide_TATA
1	2.67489	slide_TATA
1	2.98419	slide_TATA
1	3.80486	slide_TATA
1	3.05289	slide_TATA
1	2.81775	slide_TATA
1	3.8123	slide_TATA
1	2.61898	slide_TATA
1	1.91116	slide_TATA
1	2.94192	slide_TATA
1	2.21558	slide_TATA
1	2.97462	slide_TATA
1	2.33596	slide_TATA
1	2.90384	slide_TATA
1	3.013	slide_TATA
1	3.20625	slide_TATA
1	2.90725	slide_TATA
1	2.51458	slide_TATA
1	3.40434	slide_TATA
1	3.46103	slide_TATA
1	2.35548	slide_TATA
1	2.72001	slide_TATA
1	3.4527	slide_TATA
1	2.91236	slide_TATA
1	3.47762	slide_TATA
1	2.72798	slide_TATA
1	3.64731	slide_TATA
1	2.34601	slide_TATA
1	2.73558	slide_TATA
1	2.26976	slide_TATA
1	2.88649	slide_TATA
1	2.59605	slide_TATA
1	2.74202	slide_TATA
1	2.86613	slide_TATA
1	2.62967	slide_TATA
1	3.54039	slide_TATA
1	3.2941	slide_TATA
1	3.36568	slide_TATA
1	2.1439	slide_TATA
1	3.18609	slide_TATA
1	3.50409	slide_TATA
1	2.24669	slide_TATA
1	2.7279	slide_TATA
1	3.30344	slide_TATA
1	3.27639	slide_TATA
1	2.36564	slide_TATA
1	2.5526	slide_TATA
1	3.54115	slide_TATA
1	2.75704	slide_TATA
1	2.34262	slide_TATA
1	2.5044	slide_TATA
1	3.1063	slide_TATA
2	2.46411	slide_TATA
2	3.25367	slide_TATA
2	2.47339	slide_TATA
2	2.51054	slide_TATA
2	3.3571	slide_TATA
2	3.65753	slide_TATA
2	2.5358	slide_TATA
2	3.74829	slide_TATA
2	2.51784	slide_TATA
2	3.15502	slide_TATA
2	2.5281	slide_TATA
2	2.4938	slide_TATA
2	3.31565	slide_TATA
2	3.36894	slide_TATA
2	2.50708	slide_TATA
2	3.52813	slide_TATA
2	2.26856	slide_TATA
2	2.50991	slide_TATA
2	2.31232	slide_TATA
2	2.30764	slide_TATA
2	2.67124	slide_TATA
2	2.87179	slide_TATA
2	2.33593	slide_TATA
2	3.03443	slide_TATA
2	2.42132	slide_TATA
2	3.26067	slide_TATA
2	2.41767	slide_TATA
2	2.39557	slide_TATA
2	3.25876	slide_TATA
2	3.44967	slide_TATA
2	2.39622	slide_TATA
2	3.4542	slide_TATA
2	2.37814	slide_TATA
2	3.16006	slide_TATA
2	2.37692	slide_TATA
2	2.39831	slide_TATA
2	3.06367	slide_TATA
2	3.46907	slide_TATA
2	2.39262	slide_TATA
2	3.42265	slide_TATA
2	2.12519	slide_TATA
2	2.78694	slide_TATA
2	2.12604	slide_TATA
2	2.18767	slide_TATA
2	2.86068	slide_TATA
2	3.34484	slide_TATA
2	2.19595	slide_TATA
2	3.45769	slide_TATA
2	2.31866	slide_TATA
2	3.46435	slide_TATA
2	2.31757	slide_TATA
2	2.3203	slide_TATA
2	3.52374	slide_TATA
2	3.79748	slide_TATA
2	2.32339	slide_TATA
2	3.83053	slide_TATA
2	2.20804	slide_TATA
2	2.80444	slide_TATA
2	2.19669	slide_TATA
2	2.21449	slide_TATA
2	2.86036	slide_TATA
2	2.84584	slide_TATA
2	2.21582	slide_TATA
2	2.94654	slide_TATA
2	2.26984	slide_TATA
2	3.3593	slide_TATA
2	2.27803	slide_TATA
2	2.25664	slide_TATA
2	3.43985	slide_TATA
2	3.80121	slide_TATA
2	2.25681	slide_TATA
2	3.80578	slide_TATA
2	2.58318	slide_TATA
2	2.79554	slide_TATA
2	2.58029	slide_TATA
2	2.62577	slide_TATA
2	2.79344	slide_TATA
2	2.79387	slide_TATA
2	2.62055	slide_TATA
2	2.79244	slide_TATA
2	2.04525	slide_TATA
2	2.85091	slide_TATA
2	2.06127	slide_TATA
2	2.11599	slide_TATA
2	2.9216	slide_TATA
2	3.55045	slide_TATA
2	2.12993	slide_TATA
2	3.59532	slide_TATA
2	2.32088	slide_TATA
2	2.84104	slide_TATA
2	2.32121	slide_TATA
2	2.34352	slide_TATA
2	2.91527	slide_TATA
2	2.91855	slide_TATA
2	2.3431	slide_TATA
2	2.96044	slide_TATA
2	2.21854	slide_TATA
2	3.32225	slide_TATA
2	2.21837	slide_TATA
2	2.2807	slide_TATA
2	3.33991	slide_TATA
2	3.69044	slide_TATA
2	2.28411	slide_TATA
2	3.69393	slide_TATA
2	2.84918	slide_TATA
2	3.38991	slide_TATA
2	2.84984	slide_TATA
2	2.90794	slide_TATA
2	3.41429	slide_TATA
2	3.72545	slide_TATA
2	2.90438	slide_TATA
2	3.72215	slide_TATA
2	2.37319	slide_TATA
2	3.19774	slide_TATA
2	2.37001	slide_TATA
2	2.44345	slide_TATA
2	3.25711	slide_TATA
2	3.53829	slide_TATA
2	2.45306	slide_TATA
2	3.57351	slide_TATA
2	2.25346	slide_TATA
2	3.38131	slide_TATA
2	2.25331	slide_TATA
2	2.2463	slide_TATA
2	3.40764	slide_TATA
2	3.60289	slide_TATA
2	2.24822	slide_TATA
2	3.62836	slide_TATA
2	2.25966	slide_TATA
2	2.93378	slide_TATA
2	2.26958	slide_TATA
2	2.3019	slide_TATA
2	3.0022	slide_TATA
2	3.40512	slide_TATA
2	2.30844	slide_TATA
2	3.46552	slide_TATA
2	2.69384	slide_TATA
2	3.25564	slide_TATA
2	2.69552	slide_TATA
2	2.6987	slide_TATA
2	3.28128	slide_TATA
2	3.35636	slide_TATA
2	2.70041	slide_TATA
2	3.38142	slide_TATA
2	2.20623	slide_TATA
2	2.68957	slide_TATA
2	2.21066	slide_TATA
2	2.27736	slide_TATA
2	2.74634	slide_TATA
2	3.31703	slide_TATA
2	2.28124	slide_TATA
2	3.39971	slide_TATA
2	2.69263	slide_TATA
2	2.68327	slide_TATA
2	2.6917	slide_TATA
2	2.70121	slide_TATA
2	2.71162	slide_TATA
2	3.0272	slide_TATA
2	2.70104	slide_TATA
2	3.06553	slide_TATA
2	2.44519	slide_TATA
2	2.40758	slide_TATA
2	2.45483	slide_TATA
2	2.83935	slide_TATA
2	2.53471	slide_TATA
2	2.41585	slide_TATA
2	2.38205	slide_TATA
2	3.51984	slide_TATA
2	2.64539	slide_TATA
2	2.12742	slide_TATA
2	2.48348	slide_TATA
2	3.52675	slide_TATA
2	2.63855	slide_TATA
2	2.20328	slide_TATA
2	2.20655	slide_TATA
2	2.39091	slide_TATA
2	2.36536	slide_TATA
2	2.43333	slide_TATA
2	2.32533	slide_TATA
2	2.18859	slide_TATA
2	3.26572	slide_TATA
2	2.33656	slide_TATA
2	3.187	slide_TATA
2	2.53983	slide_TATA
2	2.38826	slide_TATA
2	2.5961	slide_TATA
2	3.00323	slide_TATA
2	2.26648	slide_TATA
2	3.15839	slide_TATA
2	3.87496	slide_TATA
2	2.91412	slide_TATA
2	2.432	slide_TATA
2	2.41551	slide_TATA
2	2.31889	slide_TATA
2	2.19106	slide_TATA
2	2.37575	slide_TATA
2	3.59784	slide_TATA
2	2.97566	slide_TATA
2	2.58079	slide_TATA
2	2.54124	slide_TATA
2	2.49424	slide_TATA
2	2.30462	slide_TATA
2	2.52567	slide_TATA
2	2.36854	slide_TATA
2	3.32044	slide_TATA
2	2.30436	slide_TATA
2	2.9627	slide_TATA
2	2.49449	slide_TATA
2	2.29881	slide_TATA
2	3.35705	slide_TATA
2	2.93441	slide_TATA
2	3.27555	slide_TATA
2	2.43604	slide_TATA
2	3.48013	slide_TATA
2	2.33732	slide_TATA
2	2.53745	slide_TATA
2	3.17975	slide_TATA
2	3.33775	slide_TATA
2	3.48745	slide_TATA
2	3.14662	slide_TATA
2	3.05184	slide_TATA
2	2.43747	slide_TATA
2	3.10898	slide_TATA
2	2.89032	slide_TATA
2	3.2695	slide_TATA
2	3.25233	slide_TATA
2	2.28734	slide_TATA
2	2.27503	slide_TATA
2	2.51864	slide_TATA
2	3.03135	slide_TATA
2	3.07479	slide_TATA
2	3.19375	slide_TATA
2	3.28242	slide_TATA
2	3.08771	slide_TATA
2	2.99419	slide_TATA
2	2.26517	slide_TATA
2	3.12754	slide_TATA
2	2.66199	slide_TATA
2	2.66853	slide_TATA
2	2.47915	slide_TATA
2	2.28335	slide_TATA
2	2.71847	slide_TATA
2	3.39563	slide_TATA
2	2.85336	slide_TATA
2	2.39409	slide_TATA
2	2.43764	slide_TATA
2	2.8828	slide_TATA
2	2.28977	slide_TATA
2	3.14224	slide_TATA
2	2.39388	slide_TATA
2	3.06092	slide_TATA
2	2.59034	slide_TATA
2	2.81591	slide_TATA
2	2.94409	slide_TATA
2	2.61458	slide_TATA
2	2.89905	slide_TATA
2	3.1486	slide_TATA
2	3.09131	slide_TATA
2	2.01407	slide_TATA
2	2.70502	slide_TATA
2	2.99515	slide_TATA
2	3.80069	slide_TATA
2	3.06512	slide_TATA
2	2.83333	slide_TATA
2	3.81216	slide_TATA
2	2.62049	slide_TATA
2	1.92252	slide_TATA
2	2.97955	slide_TATA
2	2.21438	slide_TATA
2	2.97529	slide_TATA
2	2.34297	slide_TATA
2	2.92606	slide_TATA
2	3.00482	slide_TATA
2	3.21452	slide_TATA
2	2.90808	slide_TATA
2	2.52556	slide_TATA
2	3.40168	slide_TATA
2	3.47976	slide_TATA
2	2.33275	slide_TATA
2	2.72329	slide_TATA
2	3.46859	slide_TATA
2	2.94384	slide_TATA
2	3.47431	slide_TATA
2	2.74274	slide_TATA
2	3.6472	slide_TATA
2	2.34712	slide_TATA
2	2.75002	slide_TATA
2	2.2734	slide_TATA
2	2.88792	slide_TATA
2	2.59902	slide_TATA
2	2.75733	slide_TATA
2	2.88155	slide_TATA
2	2.68603	slide_TATA
2	3.54137	slide_TATA
2	3.29603	slide_TATA
2	3.39251	slide_TATA
2	2.21335	slide_TATA
2	3.1869	slide_TATA
2	3.50765	slide_TATA
2	2.25817	slide_TATA
2	2.73373	slide_TATA
2	3.30772	slide_TATA
2	3.23855	slide_TATA
2	2.36756	slide_TATA
2	2.55519	slide_TATA
2	3.5805	slide_TATA
2	2.83736	slide_TATA
2	2.34503	slide_TATA
2	2.50565	slide_TATA
2	3.12248	slide_TATA
3	2.47739	slide_TATA
3	3.248	slide_TATA
3	2.48651	slide_TATA
3	2.52358	slide_TATA
3	3.35135	slide_TATA
3	3.65124	slide_TATA
3	2.54868	slide_TATA
3	3.74189	slide_TATA
3	2.55178	slide_TATA
3	3.14945	slide_TATA
3	2.56216	slide_TATA
3	2.52827	slide_TATA
3	3.30682	slide_TATA
3	3.36055	slide_TATA
3	2.54147	slide_TATA
3	3.51914	slide_TATA
3	2.29363	slide_TATA
3	2.50965	slide_TATA
3	2.3367	slide_TATA
3	2.33133	slide_TATA
3	2.66939	slide_TATA
3	2.86737	slide_TATA
3	2.35915	slide_TATA
3	3.03007	slide_TATA
3	2.45552	slide_TATA
3	3.2548	slide_TATA
3	2.45191	slide_TATA
3	2.43069	slide_TATA
3	3.25298	slide_TATA
3	3.43952	slide_TATA
3	2.43137	slide_TATA
3	3.44405	slide_TATA
3	2.4006	slide_TATA
3	3.14755	slide_TATA
3	2.39934	slide_TATA
3	2.41991	slide_TATA
3	3.05172	slide_TATA
3	3.45732	slide_TATA
3	2.41269	slide_TATA
3	3.41075	slide_TATA
3	2.12651	slide_TATA
3	2.78431	slide_TATA
3	2.12701	slide_TATA
3	2.19422	slide_TATA
3	2.85302	slide_TATA
3	3.3305	slide_TATA
3	2.2019	slide_TATA
3	3.44334	slide_TATA
3	2.31435	slide_TATA
3	3.43966	slide_TATA
3	2.31255	slide_TATA
3	2.31822	slide_TATA
3	3.49896	slide_TATA
3	3.7735	slide_TATA
3	2.3213	slide_TATA
3	3.80709	slide_TATA
3	2.23066	slide_TATA
3	2.82048	slide_TATA
3	2.21936	slide_TATA
3	2.23555	slide_TATA
3	2.8761	slide_TATA
3	2.85839	slide_TATA
3	2.23639	slide_TATA
3	2.95526	slide_TATA
3	2.29016	slide_TATA
3	3.35248	slide_TATA
3	2.29799	slide_TATA
3	2.28117	slide_TATA
3	3.433	slide_TATA
3	3.7953	slide_TATA
3	2.28153	slide_TATA
3	3.79989	slide_TATA
3	2.61106	slide_TATA
3	2.82552	slide_TATA
3	2.60819	slide_TATA
3	2.65799	slide_TATA
3	2.82437	slide_TATA
3	2.82417	slide_TATA
3	2.65309	slide_TATA
3	2.82412	slide_TATA
3	2.05988	slide_TATA
3	2.85173	slide_TATA
3	2.07576	slide_TATA
3	2.12979	slide_TATA
3	2.92203	slide_TATA
3	3.54892	slide_TATA
3	2.14367	slide_TATA
3	3.59375	slide_TATA
3	2.36334	slide_TATA
3	2.83724	slide_TATA
3	2.3627	slide_TATA
3	2.38676	slide_TATA
3	2.90945	slide_TATA
3	2.91259	slide_TATA
3	2.38634	slide_TATA
3	2.95368	slide_TATA
3	2.23892	slide_TATA
3	3.31116	slide_TATA
3	2.23869	slide_TATA
3	2.30213	slide_TATA
3	3.32876	slide_TATA
3	3.67977	slide_TATA
3	2.30543	slide_TATA
3	3.68331	slide_TATA
3	2.86299	slide_TATA
3	3.37819	slide_TATA
3	2.86376	slide_TATA
3	2.92482	slide_TATA
3	3.40237	slide_TATA
3	3.71426	slide_TATA
3	2.92129	slide_TATA
3	3.71092	slide_TATA
3	2.38451	slide_TATA
3	3.19221	slide_TATA
3	2.38258	slide_TATA
3	2.45659	slide_TATA
3	3.2516	slide_TATA
3	3.53321	slide_TATA
3	2.46627	slide_TATA
3	3.56848	slide_TATA
3	2.2689	slide_TATA
3	3.38133	slide_TATA
3	2.26848	slide_TATA
3	2.26271	slide_TATA
3	3.40722	slide_TATA
3	3.59976	slide_TATA
3	2.26449	slide_TATA
3	3.62482	slide_TATA
3	2.27482	slide_TATA
3	2.9324	slide_TATA
3	2.28479	slide_TATA
3	2.31695	slide_TATA
3	3.00049	slide_TATA
3	3.40326	slide_TATA
3	2.32351	slide_TATA
3	3.46363	slide_TATA
3	2.70592	slide_TATA
3	3.25305	slide_TATA
3	2.70747	slide_TATA
3	2.70987	slide_TATA
3	3.27863	slide_TATA
3	3.35344	slide_TATA
3	2.71147	slide_TATA
3	3.3784	slide_TATA
3	2.24768	slide_TATA
3	2.70093	slide_TATA
3	2.25197	slide_TATA
3	2.31396	slide_TATA
3	2.75818	slide_TATA
3	3.32808	slide_TATA
3	2.31801	slide_TATA
3	3.4107	slide_TATA
3	2.73772	slide_TATA
3	2.70476	slide_TATA
3	2.73657	slide_TATA
3	2.74499	slide_TATA
3	2.73243	slide_TATA
3	3.04077	slide_TATA
3	2.74446	slide_TATA
3	3.07889	slide_TATA
3	2.43148	slide_TATA
3	2.40982	slide_TATA
3	2.46124	slide_TATA
3	2.84214	slide_TATA
3	2.53722	slide_TATA
3	2.41629	slide_TATA
3	2.40979	slide_TATA
3	3.493	slide_TATA
3	2.62344	slide_TATA
3	2.17518	slide_TATA
3	2.48799	slide_TATA
3	3.52399	slide_TATA
3	2.6444	slide_TATA
3	2.22647	slide_TATA
3	2.21765	slide_TATA
3	2.39706	slide_TATA
3	2.406	slide_TATA
3	2.23839	slide_TATA
3	2.3289	slide_TATA
3	2.20412	slide_TATA
3	3.2681	slide_TATA
3	2.3291	slide_TATA
3	3.20802	slide_TATA
3	2.56652	slide_TATA
3	2.39469	slide_TATA
3	2.61021	slide_TATA
3	2.99736	slide_TATA
3	2.34876	slide_TATA
3	3.14922	slide_TATA
3	3.87112	slide_TATA
3	2.9158	slide_TATA
3	2.43784	slide_TATA
3	2.41609	slide_TATA
3	2.32897	slide_TATA
3	2.20402	slide_TATA
3	2.3786	slide_TATA
3	3.58898	slide_TATA
3	3.11794	slide_TATA
3	2.59925	slide_TATA
3	2.54852	slide_TATA
3	2.52792	slide_TATA
3	2.31846	slide_TATA
3	2.50647	slide_TATA
3	2.37863	slide_TATA
3	3.39446	slide_TATA
3	2.28077	slide_TATA
3	2.98235	slide_TATA
3	2.49886	slide_TATA
3	2.30093	slide_TATA
3	3.36988	slide_TATA
3	2.99593	slide_TATA
3	3.33208	slide_TATA
3	2.48373	slide_TATA
3	3.48217	slide_TATA
3	2.36712	slide_TATA
3	2.58636	slide_TATA
3	3.18086	slide_TATA
3	3.33683	slide_TATA
3	3.57943	slide_TATA
3	3.12967	slide_TATA
3	3.0872	slide_TATA
3	2.42018	slide_TATA
3	3.10701	slide_TATA
3	2.98326	slide_TATA
3	3.34769	slide_TATA
3	3.26014	slide_TATA
3	2.2974	slide_TATA
3	2.30974	slide_TATA
3	2.53286	slide_TATA
3	3.02316	slide_TATA
3	3.10348	slide_TATA
3	3.23584	slide_TATA
3	3.28173	slide_TATA
3	3.084	slide_TATA
3	2.97873	slide_TATA
3	2.28396	slide_TATA
3	3.16038	slide_TATA
3	2.69609	slide_TATA
3	2.68824	slide_TATA
3	2.54364	slide_TATA
3	2.28625	slide_TATA
3	2.73605	slide_TATA
3	3.41956	slide_TATA
3	2.94954	slide_TATA
3	2.42292	slide_TATA
3	2.44694	slide_TATA
3	2.89529	slide_TATA
3	2.32124	slide_TATA
3	3.15873	slide_TATA
3	2.43156	slide_TATA
3	3.15783	slide_TATA
3	2.65992	slide_TATA
3	2.80026	slide_TATA
3	2.98287	slide_TATA
3	2.65236	slide_TATA
3	2.91361	slide_TATA
3	3.15179	slide_TATA
3	3.18756	slide_TATA
3	2.11293	slide_TATA
3	2.77911	slide_TATA
3	2.99912	slide_TATA
3	3.81133	slide_TATA
3	3.08858	slide_TATA
3	2.79451	slide_TATA
3	3.8203	slide_TATA
3	2.6267	slide_TATA
3	1.92596	slide_TATA
3	2.94538	slide_TATA
3	2.23454	slide_TATA
3	2.96979	slide_TATA
3	2.38219	slide_TATA
3	2.98737	slide_TATA
3	3.02511	slide_TATA
3	3.26725	slide_TATA
3	2.90688	slide_TATA
3	2.56717	slide_TATA
3	3.37851	slide_TATA
3	3.54554	slide_TATA
3	2.35796	slide_TATA
3	2.73217	slide_TATA
3	3.42718	slide_TATA
3	2.99193	slide_TATA
3	3.5017	slide_TATA
3	2.75147	slide_TATA
3	3.64947	slide_TATA
3	2.34308	slide_TATA
3	2.74042	slide_TATA
3	2.28325	slide_TATA
3	2.88075	slide_TATA
3	2.59957	slide_TATA
3	2.7866	slide_TATA
3	2.8743	slide_TATA
3	2.8191	slide_TATA
3	3.53631	slide_TATA
3	3.30101	slide_TATA
3	3.41697	slide_TATA
3	2.33431	slide_TATA
3	3.23609	slide_TATA
3	3.50227	slide_TATA
3	2.31255	slide_TATA
3	2.74041	slide_TATA
3	3.31693	slide_TATA
3	3.27026	slide_TATA
3	2.37268	slide_TATA
3	2.55939	slide_TATA
3	3.69438	slide_TATA
3	3.01353	slide_TATA
3	2.3624	slide_TATA
3	2.51267	slide_TATA
3	3.21738	slide_TATA
4	2.6119	slide_TATA
4	3.233	slide_TATA
4	2.61766	slide_TATA
4	2.65008	slide_TATA
4	3.33655	slide_TATA
4	3.63352	slide_TATA
4	2.67243	slide_TATA
4	3.72323	slide_TATA
4	2.76731	slide_TATA
4	3.1751	slide_TATA
4	2.77677	slide_TATA
4	2.74268	slide_TATA
4	3.33266	slide_TATA
4	3.38379	slide_TATA
4	2.75313	slide_TATA
4	3.54183	slide_TATA
4	2.38667	slide_TATA
4	2.50282	slide_TATA
4	2.42682	slide_TATA
4	2.4219	slide_TATA
4	2.65973	slide_TATA
4	2.85435	slide_TATA
4	2.44797	slide_TATA
4	3.0164	slide_TATA
4	2.64234	slide_TATA
4	3.27086	slide_TATA
4	2.63892	slide_TATA
4	2.61742	slide_TATA
4	3.26918	slide_TATA
4	3.44943	slide_TATA
4	2.61774	slide_TATA
4	3.45397	slide_TATA
4	2.48522	slide_TATA
4	3.12587	slide_TATA
4	2.48508	slide_TATA
4	2.49726	slide_TATA
4	3.0313	slide_TATA
4	3.43265	slide_TATA
4	2.49155	slide_TATA
4	3.38697	slide_TATA
4	2.31569	slide_TATA
4	2.82384	slide_TATA
4	2.31583	slide_TATA
4	2.40586	slide_TATA
4	2.89203	slide_TATA
4	3.36997	slide_TATA
4	2.4068	slide_TATA
4	3.48168	slide_TATA
4	2.4154	slide_TATA
4	3.42666	slide_TATA
4	2.41349	slide_TATA
4	2.42319	slide_TATA
4	3.48547	slide_TATA
4	3.75685	slide_TATA
4	2.42672	slide_TATA
4	3.78984	slide_TATA
4	2.32477	slide_TATA
4	2.84413	slide_TATA
4	2.31062	slide_TATA
4	2.33118	slide_TATA
4	2.89581	slide_TATA
4	2.87767	slide_TATA
4	2.33006	slide_TATA
4	2.97191	slide_TATA
4	2.37789	slide_TATA
4	3.34389	slide_TATA
4	2.38454	slide_TATA
4	2.35953	slide_TATA
4	3.42436	slide_TATA
4	3.78575	slide_TATA
4	2.3602	slide_TATA
4	3.79036	slide_TATA
4	2.76332	slide_TATA
4	2.82911	slide_TATA
4	2.75997	slide_TATA
4	2.81983	slide_TATA
4	2.82847	slide_TATA
4	2.82759	slide_TATA
4	2.81472	slide_TATA
4	2.82878	slide_TATA
4	2.22678	slide_TATA
4	2.86235	slide_TATA
4	2.24119	slide_TATA
4	2.28328	slide_TATA
4	2.92826	slide_TATA
4	3.5427	slide_TATA
4	2.29675	slide_TATA
4	3.58693	slide_TATA
4	2.45232	slide_TATA
4	2.84562	slide_TATA
4	2.45094	slide_TATA
4	2.4754	slide_TATA
4	2.9175	slide_TATA
4	2.9196	slide_TATA
4	2.47466	slide_TATA
4	2.96067	slide_TATA
4	2.33234	slide_TATA
4	3.30684	slide_TATA
4	2.33212	slide_TATA
4	2.40274	slide_TATA
4	3.32444	slide_TATA
4	3.67362	slide_TATA
4	2.40629	slide_TATA
4	3.67707	slide_TATA
4	3.06664	slide_TATA
4	3.38424	slide_TATA
4	3.06598	slide_TATA
4	3.13936	slide_TATA
4	3.40769	slide_TATA
4	3.71291	slide_TATA
4	3.13653	slide_TATA
4	3.70941	slide_TATA
4	2.48455	slide_TATA
4	3.18758	slide_TATA
4	2.48211	slide_TATA
4	2.54862	slide_TATA
4	3.24636	slide_TATA
4	3.52525	slide_TATA
4	2.55609	slide_TATA
4	3.5602	slide_TATA
4	2.4179	slide_TATA
4	3.40843	slide_TATA
4	2.4165	slide_TATA
4	2.41219	slide_TATA
4	3.43367	slide_TATA
4	3.62051	slide_TATA
4	2.41317	slide_TATA
4	3.64434	slide_TATA
4	2.40008	slide_TATA
4	2.91925	slide_TATA
4	2.40966	slide_TATA
4	2.44529	slide_TATA
4	2.98462	slide_TATA
4	3.38385	slide_TATA
4	2.45093	slide_TATA
4	3.44405	slide_TATA
4	2.87786	slide_TATA
4	3.26102	slide_TATA
4	2.87836	slide_TATA
4	2.87483	slide_TATA
4	3.28641	slide_TATA
4	3.35862	slide_TATA
4	2.87524	slide_TATA
4	3.38334	slide_TATA
4	2.35303	slide_TATA
4	2.685	slide_TATA
4	2.35724	slide_TATA
4	2.42205	slide_TATA
4	2.74181	slide_TATA
4	3.31158	slide_TATA
4	2.42609	slide_TATA
4	3.39322	slide_TATA
4	2.85267	slide_TATA
4	2.79569	slide_TATA
4	2.85156	slide_TATA
4	2.86223	slide_TATA
4	2.81883	slide_TATA
4	3.08841	slide_TATA
4	2.86226	slide_TATA
4	3.12574	slide_TATA
4	2.45055	slide_TATA
4	2.43871	slide_TATA
4	2.44075	slide_TATA
4	2.86027	slide_TATA
4	2.55126	slide_TATA
4	2.42966	slide_TATA
4	2.50471	slide_TATA
4	3.44511	slide_TATA
4	2.85479	slide_TATA
4	2.33891	slide_TATA
4	2.68115	slide_TATA
4	3.53442	slide_TATA
4	2.69015	slide_TATA
4	2.34688	slide_TATA
4	2.25678	slide_TATA
4	2.42656	slide_TATA
4	2.48699	slide_TATA
4	2.34632	slide_TATA
4	2.35447	slide_TATA
4	2.28098	slide_TATA
4	3.29159	slide_TATA
4	2.28843	slide_TATA
4	3.60356	slide_TATA
4	2.67645	slide_TATA
4	2.43601	slide_TATA
4	2.6693	slide_TATA
4	2.95913	slide_TATA
4	2.48904	slide_TATA
4	3.15595	slide_TATA
4	3.85907	slide_TATA
4	2.91802	slide_TATA
4	2.52183	slide_TATA
4	2.56142	slide_TATA
4	2.38458	slide_TATA
4	2.23861	slide_TATA
4	2.43491	slide_TATA
4	3.57799	slide_TATA
4	3.58234	slide_TATA
4	2.69535	slide_TATA
4	2.55957	slide_TATA
4	2.60841	slide_TATA
4	2.40469	slide_TATA
4	2.53735	slide_TATA
4	2.47208	slide_TATA
4	3.74396	slide_TATA
4	2.46776	slide_TATA
4	3.30587	slide_TATA
4	2.54884	slide_TATA
4	2.41534	slide_TATA
4	3.42645	slide_TATA
4	3.13314	slide_TATA
4	3.63515	slide_TATA
4	2.64998	slide_TATA
4	3.83817	slide_TATA
4	2.53287	slide_TATA
4	2.65734	slide_TATA
4	3.20158	slide_TATA
4	3.32999	slide_TATA
4	3.83952	slide_TATA
4	3.26938	slide_TATA
4	3.27133	slide_TATA
4	2.71551	slide_TATA
4	3.11845	slide_TATA
4	3.21413	slide_TATA
4	3.64432	slide_TATA
4	3.51178	slide_TATA
4	2.34078	slide_TATA
4	2.43802	slide_TATA
4	2.59548	slide_TATA
4	3.06063	slide_TATA
4	3.28791	slide_TATA
4	3.31034	slide_TATA
4	3.29092	slide_TATA
4	3.08428	slide_TATA
4	2.95056	slide_TATA
4	2.40676	slide_TATA
4	3.52487	slide_TATA
4	3.10015	slide_TATA
4	2.91301	slide_TATA
4	2.78852	slide_TATA
4	2.31338	slide_TATA
4	2.73239	slide_TATA
4	3.57783	slide_TATA
4	3.17476	slide_TATA
4	2.65893	slide_TATA
4	2.51813	slide_TATA
4	2.94643	slide_TATA
4	2.41431	slide_TATA
4	3.39362	slide_TATA
4	2.48101	slide_TATA
4	3.32351	slide_TATA
4	2.87428	slide_TATA
4	2.80577	slide_TATA
4	3.1616	slide_TATA
4	2.74676	slide_TATA
4	2.98325	slide_TATA
4	3.17128	slide_TATA
4	3.38728	slide_TATA
4	2.44944	slide_TATA
4	3.16612	slide_TATA
4	3.28328	slide_TATA
4	3.8861	slide_TATA
4	3.46796	slide_TATA
4	2.991	slide_TATA
4	3.84791	slide_TATA
4	2.65056	slide_TATA
4	1.93984	slide_TATA
4	2.96392	slide_TATA
4	2.40328	slide_TATA
4	2.97258	slide_TATA
4	2.45074	slide_TATA
4	3.39988	slide_TATA
4	3.43112	slide_TATA
4	3.75565	slide_TATA
4	2.90225	slide_TATA
4	2.69292	slide_TATA
4	3.62463	slide_TATA
4	3.85372	slide_TATA
4	2.46076	slide_TATA
4	2.74727	slide_TATA
4	3.68996	slide_TATA
4	3.31047	slide_TATA
4	3.63498	slide_TATA
4	2.87841	slide_TATA
4	3.68803	slide_TATA
4	2.32273	slide_TATA
4	3.251	slide_TATA
4	2.33374	slide_TATA
4	2.8798	slide_TATA
4	2.62787	slide_TATA
4	3.1082	slide_TATA
4	3.0498	slide_TATA
4	2.92649	slide_TATA
4	3.54017	slide_TATA
4	3.32289	slide_TATA
4	3.70262	slide_TATA
4	2.84895	slide_TATA
4	3.72998	slide_TATA
4	3.52417	slide_TATA
4	2.46451	slide_TATA
4	2.76233	slide_TATA
4	3.42448	slide_TATA
4	3.60097	slide_TATA
4	2.42208	slide_TATA
4	2.60521	slide_TATA
4	3.88186	slide_TATA
4	3.2201	slide_TATA
4	2.47099	slide_TATA
4	2.62975	slide_TATA
4	3.55002	slide_TATA
5	2.71059	slide_TATA
5	3.23615	slide_TATA
5	2.71561	slide_TATA
5	2.74698	slide_TATA
5	3.33945	slide_TATA
5	3.63504	slide_TATA
5	2.76729	slide_TATA
5	3.72415	slide_TATA
5	2.8691	slide_TATA
5	3.19073	slide_TATA
5	2.87801	slide_TATA
5	2.84524	slide_TATA
5	3.35007	slide_TATA
5	3.39891	slide_TATA
5	2.85408	slide_TATA
5	3.5573	slide_TATA
5	2.44227	slide_TATA
5	2.51229	slide_TATA
5	2.48096	slide_TATA
5	2.47584	slide_TATA
5	2.66601	slide_TATA
5	2.85665	slide_TATA
5	2.4998	slide_TATA
5	3.01744	slide_TATA
5	2.74134	slide_TATA
5	3.27874	slide_TATA
5	2.73801	slide_TATA
5	2.71647	slide_TATA
5	3.27708	slide_TATA
5	3.45511	slide_TATA
5	2.71669	slide_TATA
5	3.45966	slide_TATA
5	2.54601	slide_TATA
5	3.12957	slide_TATA
5	2.54631	slide_TATA
5	2.55328	slide_TATA
5	3.0367	slide_TATA
5	3.43266	slide_TATA
5	2.54906	slide_TATA
5	3.38778	slide_TATA
5	2.41471	slide_TATA
5	2.8392	slide_TATA
5	2.41498	slide_TATA
5	2.50732	slide_TATA
5	2.90789	slide_TATA
5	3.38719	slide_TATA
5	2.50792	slide_TATA
5	3.498	slide_TATA
5	2.49239	slide_TATA
5	3.43158	slide_TATA
5	2.49028	slide_TATA
5	2.50294	slide_TATA
5	3.48949	slide_TATA
5	3.75823	slide_TATA
5	2.50662	slide_TATA
5	3.79097	slide_TATA
5	2.42171	slide_TATA
5	2.86773	slide_TATA
5	2.40703	slide_TATA
5	2.42843	slide_TATA
5	2.91601	slide_TATA
5	2.89706	slide_TATA
5	2.42735	slide_TATA
5	2.99072	slide_TATA
5	2.44548	slide_TATA
5	3.34293	slide_TATA
5	2.45154	slide_TATA
5	2.41749	slide_TATA
5	3.42345	slide_TATA
5	3.7841	slide_TATA
5	2.41824	slide_TATA
5	3.78869	slide_TATA
5	2.82296	slide_TATA
5	2.84618	slide_TATA
5	2.81982	slide_TATA
5	2.87886	slide_TATA
5	2.84562	slide_TATA
5	2.8442	slide_TATA
5	2.87389	slide_TATA
5	2.84552	slide_TATA
5	2.29231	slide_TATA
5	2.87328	slide_TATA
5	2.30436	slide_TATA
5	2.33872	slide_TATA
5	2.93794	slide_TATA
5	3.54797	slide_TATA
5	2.35179	slide_TATA
5	3.59179	slide_TATA
5	2.52	slide_TATA
5	2.85376	slide_TATA
5	2.51844	slide_TATA
5	2.54292	slide_TATA
5	2.92457	slide_TATA
5	2.92634	slide_TATA
5	2.5417	slide_TATA
5	2.96705	slide_TATA
5	2.40057	slide_TATA
5	3.3102	slide_TATA
5	2.40036	slide_TATA
5	2.4706	slide_TATA
5	3.32776	slide_TATA
5	3.67648	slide_TATA
5	2.47397	slide_TATA
5	3.67991	slide_TATA
5	3.14945	slide_TATA
5	3.39217	slide_TATA
5	3.14865	slide_TATA
5	3.23342	slide_TATA
5	3.41532	slide_TATA
5	3.71797	slide_TATA
5	3.23087	slide_TATA
5	3.71442	slide_TATA
5	2.55669	slide_TATA
5	3.19313	slide_TATA
5	2.55167	slide_TATA
5	2.60821	slide_TATA
5	3.2514	slide_TATA
5	3.52856	slide_TATA
5	2.61358	slide_TATA
5	3.56333	slide_TATA
5	2.51764	slide_TATA
5	3.41581	slide_TATA
5	2.51587	slide_TATA
5	2.50894	slide_TATA
5	3.44109	slide_TATA
5	3.62757	slide_TATA
5	2.50945	slide_TATA
5	3.65129	slide_TATA
5	2.48673	slide_TATA
5	2.93013	slide_TATA
5	2.49605	slide_TATA
5	2.53155	slide_TATA
5	2.99369	slide_TATA
5	3.38868	slide_TATA
5	2.53645	slide_TATA
5	3.44839	slide_TATA
5	2.95061	slide_TATA
5	3.27646	slide_TATA
5	2.95095	slide_TATA
5	2.94206	slide_TATA
5	3.30173	slide_TATA
5	3.37217	slide_TATA
5	2.94222	slide_TATA
5	3.39676	slide_TATA
5	2.40843	slide_TATA
5	2.68379	slide_TATA
5	2.41247	slide_TATA
5	2.48302	slide_TATA
5	2.73889	slide_TATA
5	3.30735	slide_TATA
5	2.48634	slide_TATA
5	3.38829	slide_TATA
5	2.92782	slide_TATA
5	2.80788	slide_TATA
5	2.92637	slide_TATA
5	2.93586	slide_TATA
5	2.83182	slide_TATA
5	3.11056	slide_TATA
5	2.93587	slide_TATA
5	3.14847	slide_TATA
5	2.49314	slide_TATA
5	2.47098	slide_TATA
5	2.4794	slide_TATA
5	2.88382	slide_TATA
5	2.56771	slide_TATA
5	2.44933	slide_TATA
5	2.58178	slide_TATA
5	3.46313	slide_TATA
5	2.87261	slide_TATA
5	2.42086	slide_TATA
5	2.71371	slide_TATA
5	3.54631	slide_TATA
5	2.72058	slide_TATA
5	2.44635	slide_TATA
5	2.27786	slide_TATA
5	2.45337	slide_TATA
5	2.55545	slide_TATA
5	2.42499	slide_TATA
5	2.37603	slide_TATA
5	2.34467	slide_TATA
5	3.31326	slide_TATA
5	2.31056	slide_TATA
5	3.60608	slide_TATA
5	2.74416	slide_TATA
5	2.4586	slide_TATA
5	2.70319	slide_TATA
5	2.93394	slide_TATA
5	2.52186	slide_TATA
5	3.17104	slide_TATA
5	3.85906	slide_TATA
5	2.94617	slide_TATA
5	2.58621	slide_TATA
5	2.62402	slide_TATA
5	2.42304	slide_TATA
5	2.30324	slide_TATA
5	2.50329	slide_TATA
5	3.58861	slide_TATA
5	3.65547	slide_TATA
5	2.71977	slide_TATA
5	2.5896	slide_TATA
5	2.61966	slide_TATA
5	2.46322	slide_TATA
5	2.56525	slide_TATA
5	2.55213	slide_TATA
5	3.79123	slide_TATA
5	2.53257	slide_TATA
5	3.39586	slide_TATA
5	2.62468	slide_TATA
5	2.48045	slide_TATA
5	3.44515	slide_TATA
5	3.15016	slide_TATA
5	3.70982	slide_TATA
5	2.71976	slide_TATA
5	3.9058	slide_TATA
5	2.62272	slide_TATA
5	2.70243	slide_TATA
5	3.22779	slide_TATA
5	3.33935	slide_TATA
5	3.91566	slide_TATA
5	3.32299	slide_TATA
5	3.33168	slide_TATA
5	2.80404	slide_TATA
5	3.16084	slide_TATA
5	3.25803	slide_TATA
5	3.69554	slide_TATA
5	3.52118	slide_TATA
5	2.39975	slide_TATA
5	2.50151	slide_TATA
5	2.65827	slide_TATA
5	3.08228	slide_TATA
5	3.36256	slide_TATA
5	3.3133	slide_TATA
5	3.30012	slide_TATA
5	3.07526	slide_TATA
5	2.97105	slide_TATA
5	2.4879	slide_TATA
5	3.63571	slide_TATA
5	3.17641	slide_TATA
5	3.04236	slide_TATA
5	2.84221	slide_TATA
5	2.34547	slide_TATA
5	2.75655	slide_TATA
5	3.54687	slide_TATA
5	3.19314	slide_TATA
5	2.75937	slide_TATA
5	2.58396	slide_TATA
5	3.0338	slide_TATA
5	2.48696	slide_TATA
5	3.47116	slide_TATA
5	2.5212	slide_TATA
5	3.37152	slide_TATA
5	2.89012	slide_TATA
5	2.82498	slide_TATA
5	3.24459	slide_TATA
5	2.82138	slide_TATA
5	3.01837	slide_TATA
5	3.19238	slide_TATA
5	3.42277	slide_TATA
5	2.15789	slide_TATA
5	3.2289	slide_TATA
5	3.56016	slide_TATA
5	3.90777	slide_TATA
5	3.59663	slide_TATA
5	3.11042	slide_TATA
5	3.84785	slide_TATA
5	2.66254	slide_TATA
5	1.94997	slide_TATA
5	2.96597	slide_TATA
5	2.47839	slide_TATA
5	2.98857	slide_TATA
5	2.47926	slide_TATA
5	3.43687	slide_TATA
5	3.52468	slide_TATA
5	3.83174	slide_TATA
5	2.92017	slide_TATA
5	2.77121	slide_TATA
5	3.63506	slide_TATA
5	3.90578	slide_TATA
5	2.52404	slide_TATA
5	2.79482	slide_TATA
5	3.74309	slide_TATA
5	3.40181	slide_TATA
5	3.68391	slide_TATA
5	2.91723	slide_TATA
5	3.74988	slide_TATA
5	2.34695	slide_TATA
5	3.17768	slide_TATA
5	2.38203	slide_TATA
5	2.89253	slide_TATA
5	2.66299	slide_TATA
5	3.27294	slide_TATA
5	3.16514	slide_TATA
5	2.95259	slide_TATA
5	3.55048	slide_TATA
5	3.32612	slide_TATA
5	3.82539	slide_TATA
5	2.92329	slide_TATA
5	3.85014	slide_TATA
5	3.53692	slide_TATA
5	2.52508	slide_TATA
5	2.80826	slide_TATA
5	3.47094	slide_TATA
5	3.70188	slide_TATA
5	2.46019	slide_TATA
5	2.64214	slide_TATA
5	3.93496	slide_TATA
5	3.31051	slide_TATA
5	2.54224	slide_TATA
5	2.72289	slide_TATA
5	3.64181	slide_TATA
6	2.71802	slide_TATA
6	3.23629	slide_TATA
6	2.72318	slide_TATA
6	2.75447	slide_TATA
6	3.33977	slide_TATA
6	3.63535	slide_TATA
6	2.77476	slide_TATA
6	3.72441	slide_TATA
6	2.86298	slide_TATA
6	3.19008	slide_TATA
6	2.87193	slide_TATA
6	2.83911	slide_TATA
6	3.34954	slide_TATA
6	3.39856	slide_TATA
6	2.84805	slide_TATA
6	3.55702	slide_TATA
6	2.43578	slide_TATA
6	2.51153	slide_TATA
6	2.47465	slide_TATA
6	2.46963	slide_TATA
6	2.66591	slide_TATA
6	2.85792	slide_TATA
6	2.49341	slide_TATA
6	3.01872	slide_TATA
6	2.73566	slide_TATA
6	3.28044	slide_TATA
6	2.73233	slide_TATA
6	2.7105	slide_TATA
6	3.27878	slide_TATA
6	3.45684	slide_TATA
6	2.71072	slide_TATA
6	3.46139	slide_TATA
6	2.54585	slide_TATA
6	3.13038	slide_TATA
6	2.54613	slide_TATA
6	2.55326	slide_TATA
6	3.0375	slide_TATA
6	3.43354	slide_TATA
6	2.54903	slide_TATA
6	3.38866	slide_TATA
6	2.41385	slide_TATA
6	2.83947	slide_TATA
6	2.41412	slide_TATA
6	2.50753	slide_TATA
6	2.90845	slide_TATA
6	3.38875	slide_TATA
6	2.5081	slide_TATA
6	3.4997	slide_TATA
6	2.49075	slide_TATA
6	3.43033	slide_TATA
6	2.48867	slide_TATA
6	2.50135	slide_TATA
6	3.48828	slide_TATA
6	3.75713	slide_TATA
6	2.50502	slide_TATA
6	3.78988	slide_TATA
6	2.40952	slide_TATA
6	2.86574	slide_TATA
6	2.395	slide_TATA
6	2.41592	slide_TATA
6	2.9144	slide_TATA
6	2.89539	slide_TATA
6	2.41496	slide_TATA
6	2.99012	slide_TATA
6	2.4414	slide_TATA
6	3.34577	slide_TATA
6	2.44748	slide_TATA
6	2.4139	slide_TATA
6	3.42634	slide_TATA
6	3.78712	slide_TATA
6	2.41465	slide_TATA
6	3.79171	slide_TATA
6	2.82219	slide_TATA
6	2.84618	slide_TATA
6	2.81903	slide_TATA
6	2.8783	slide_TATA
6	2.84563	slide_TATA
6	2.84423	slide_TATA
6	2.87332	slide_TATA
6	2.84556	slide_TATA
6	2.29839	slide_TATA
6	2.8723	slide_TATA
6	2.31041	slide_TATA
6	2.34409	slide_TATA
6	2.93693	slide_TATA
6	3.54692	slide_TATA
6	2.3571	slide_TATA
6	3.59079	slide_TATA
6	2.53025	slide_TATA
6	2.85438	slide_TATA
6	2.5286	slide_TATA
6	2.553	slide_TATA
6	2.92522	slide_TATA
6	2.92698	slide_TATA
6	2.55201	slide_TATA
6	2.9677	slide_TATA
6	2.3888	slide_TATA
6	3.31018	slide_TATA
6	2.38858	slide_TATA
6	2.45914	slide_TATA
6	3.32777	slide_TATA
6	3.67659	slide_TATA
6	2.46254	slide_TATA
6	3.68002	slide_TATA
6	3.16373	slide_TATA
6	3.39258	slide_TATA
6	3.16294	slide_TATA
6	3.24691	slide_TATA
6	3.41568	slide_TATA
6	3.71815	slide_TATA
6	3.24448	slide_TATA
6	3.71459	slide_TATA
6	2.55023	slide_TATA
6	3.19388	slide_TATA
6	2.54556	slide_TATA
6	2.60332	slide_TATA
6	3.25219	slide_TATA
6	3.52931	slide_TATA
6	2.6089	slide_TATA
6	3.56408	slide_TATA
6	2.48136	slide_TATA
6	3.41434	slide_TATA
6	2.4797	slide_TATA
6	2.47424	slide_TATA
6	3.43964	slide_TATA
6	3.62632	slide_TATA
6	2.47523	slide_TATA
6	3.65007	slide_TATA
6	2.50828	slide_TATA
6	2.9294	slide_TATA
6	2.51739	slide_TATA
6	2.55386	slide_TATA
6	2.99235	slide_TATA
6	3.38712	slide_TATA
6	2.55845	slide_TATA
6	3.44678	slide_TATA
6	2.94024	slide_TATA
6	3.27348	slide_TATA
6	2.9406	slide_TATA
[truncated: 190,201 more rows]
