# Supplementary material for: Predictive analyses of regulatory sequences with EUGENe
Source: Nat Comput Sci. 2023 Nov 16;3(11):946–56. doi: 10.1038/s43588-023-00544-w (PMC10768637; doi:10.1038/s43588-023-00544-w)
Supplement: Supplementary file 10 — Statistical source data. [file 43588_2023_544_MOESM10_ESM.zip › 2g.xlsx]

## Sheet: Figure 2g Source Data
seq_id	original_score	evolved_3_score	evolved_5_score	evolved_10_score
synA1(WT)	0.846334	2.46874	3.30313	4.01713
synA1(+TATA)	3.45488	4.2093	4.35722	4.50712
synA1(+Inr)	0.86792	2.91157	3.57727	4.09621
synA1(+Ypatch)	0.938553	3.06615	3.69885	4.17839
synA1(+TATA+Inr)	3.56913	4.25792	4.37269	4.50317
synA1(+TATA+Ypatch)	3.88297	4.33606	4.43036	4.54003
synA1(+Inr+Ypatch)	1.01582	3.13534	3.74902	4.1487
synA1(+TATA+Inr+Ypatch)	3.97618	4.3601	4.44121	4.53719
synZ1(WT)	-1.38955	2.69751	3.19788	3.94353
synZ1(+TATA)	3.146	4.10065	4.24285	4.39024
synZ1(+Inr)	-1.35623	2.70755	3.19691	3.94352
synZ1(+Ypatch)	-1.31017	2.67521	3.1838	3.92654
synZ1(+TATA+Inr)	3.3731	4.15617	4.28385	4.4142
synZ1(+TATA+Ypatch)	3.44274	4.18005	4.31416	4.46904
synZ1(+Inr+Ypatch)	-1.22249	2.68773	3.18643	3.92265
synZ1(+TATA+Inr+Ypatch)	3.65029	4.25933	4.35216	4.45255
synA2(WT)	0.574411	2.45246	2.66836	3.6141
synA2(+TATA)	2.40704	3.85075	4.1902	4.39963
synA2(+Inr)	0.635129	2.52705	2.74988	3.74196
synA2(+Ypatch)	0.634323	3.29848	3.79286	4.23819
synA2(+TATA+Inr)	2.67066	3.95588	4.2519	4.43707
synA2(+TATA+Ypatch)	2.93004	4.08657	4.29609	4.45971
synA2(+Inr+Ypatch)	0.700891	3.42743	3.89943	4.4148
synA2(+TATA+Inr+Ypatch)	3.12628	4.16483	4.31964	4.46378
synZ2(WT)	-0.208275	2.38975	2.74157	3.72539
synZ2(+TATA)	3.30849	4.25458	4.38642	4.48412
synZ2(+Inr)	-0.213818	2.38611	2.73949	3.72376
synZ2(+Ypatch)	-0.232367	2.36383	2.7111	3.71394
synZ2(+TATA+Inr)	3.30371	4.24643	4.38223	4.4791
synZ2(+TATA+Ypatch)	3.59593	4.34573	4.43366	4.50197
synZ2(+Inr+Ypatch)	-0.231401	2.36448	2.71216	3.71669
synZ2(+TATA+Inr+Ypatch)	3.60102	4.34665	4.43529	4.50297
synA3(WT)	1.08903	2.334	2.73062	3.76814
synA3(+TATA)	3.1077	4.11757	4.26482	4.46771
synA3(+Inr)	1.06306	2.35013	2.73181	3.74289
synA3(+Ypatch)	1.1983	3.75944	3.99882	4.21836
synA3(+TATA+Inr)	2.99708	4.10005	4.24868	4.4581
synA3(+TATA+Ypatch)	3.4619	4.20728	4.35073	4.5041
synA3(+Inr+Ypatch)	1.15166	2.79952	3.4682	4.11033
synA3(+TATA+Inr+Ypatch)	3.41081	4.20324	4.34832	4.49289
synZ3(WT)	-0.919972	2.94474	3.44327	4.00381
synZ3(+TATA)	2.69575	3.95681	4.13317	4.3579
synZ3(+Inr)	-0.900575	2.94532	3.44482	4.00566
synZ3(+Ypatch)	-1.026	3.38281	3.73807	4.16082
synZ3(+TATA+Inr)	2.80648	3.996	4.1564	4.3722
synZ3(+TATA+Ypatch)	3.43115	4.17558	4.31414	4.49221
synZ3(+Inr+Ypatch)	-0.927218	3.40888	3.75809	4.17147
synZ3(+TATA+Inr+Ypatch)	3.56246	4.20814	4.3151	4.49233
synA4(WT)	0.123033	2.31589	2.58197	2.99238
synA4(+TATA)	3.6794	4.31942	4.38972	4.48554
synA4(+Inr)	0.148657	2.30062	2.56566	2.98151
synA4(+Ypatch)	0.246187	4.36012	4.43121	4.51974
synA4(+TATA+Inr)	3.75217	4.32995	4.39486	4.4894
synA4(+TATA+Ypatch)	4.0831	4.41243	4.45997	4.53017
synA4(+Inr+Ypatch)	0.261629	4.3645	4.43762	4.52354
synA4(+TATA+Inr+Ypatch)	4.11778	4.41346	4.46122	4.53765
synZ4(WT)	0.181441	2.15464	2.7837	3.56105
synZ4(+TATA)	2.2388	3.60688	3.95493	4.33354
synZ4(+Inr)	0.168163	2.12437	2.7523	3.53581
synZ4(+Ypatch)	0.205761	2.20271	2.82604	3.58838
synZ4(+TATA+Inr)	2.49618	3.76026	4.04479	4.37168
synZ4(+TATA+Ypatch)	2.53109	3.78989	4.02712	4.37035
synZ4(+Inr+Ypatch)	0.199987	2.18824	2.81219	3.55095
synZ4(+TATA+Inr+Ypatch)	2.75905	3.92352	4.12623	4.40418
synA5(WT)	-0.0331132	3.89566	4.22041	4.42006
synA5(+TATA)	3.34484	4.18899	4.32227	4.44771
synA5(+Inr)	0.0195271	3.91557	4.23739	4.42589
synA5(+Ypatch)	0.33476	4.16929	4.3478	4.49272
synA5(+TATA+Inr)	3.43357	4.21932	4.33487	4.45344
synA5(+TATA+Ypatch)	3.85686	4.30728	4.40596	4.51393
synA5(+Inr+Ypatch)	0.326404	4.17085	4.34649	4.49052
synA5(+TATA+Inr+Ypatch)	3.86171	4.30791	4.40687	4.51674
synZ5(WT)	-0.982113	2.30038	3.12353	3.95913
synZ5(+TATA)	2.17249	4.06615	4.22446	4.43359
synZ5(+Inr)	-0.973046	2.29763	3.12004	3.95769
synZ5(+Ypatch)	-1.04241	2.3432	3.17136	3.99256
synZ5(+TATA+Inr)	2.15761	4.0677	4.23246	4.4387
synZ5(+TATA+Ypatch)	2.12285	4.10235	4.26432	4.43895
synZ5(+Inr+Ypatch)	-1.04605	2.33808	3.16656	3.98949
synZ5(+TATA+Inr+Ypatch)	2.10909	4.10608	4.26811	4.44179
synA6(WT)	0.224618	3.71248	3.99477	4.1906
synA6(+TATA)	2.77534	4.23216	4.35221	4.47029
synA6(+Inr)	0.26995	3.51212	3.92278	4.2091
synA6(+Ypatch)	0.660774	4.04703	4.12879	4.27475
synA6(+TATA+Inr)	2.89648	4.24666	4.35785	4.46791
synA6(+TATA+Ypatch)	3.67313	4.35883	4.42505	4.51942
synA6(+Inr+Ypatch)	0.701709	3.99265	4.10276	4.29167
synA6(+TATA+Inr+Ypatch)	3.7186	4.36266	4.42737	4.51544
synZ6(WT)	-0.323788	2.65673	3.28704	3.79773
synZ6(+TATA)	2.66289	4.20649	4.34658	4.46528
synZ6(+Inr)	-0.288165	2.67647	3.30278	3.80846
synZ6(+Ypatch)	-0.308305	2.77221	3.36427	3.85823
synZ6(+TATA+Inr)	2.75974	4.19568	4.37357	4.47486
synZ6(+TATA+Ypatch)	2.78743	4.23999	4.37607	4.49088
synZ6(+Inr+Ypatch)	-0.294387	2.77832	3.37148	3.86357
synZ6(+TATA+Inr+Ypatch)	2.83536	4.23986	4.37664	4.48697
synA7(WT)	-0.397586	2.95133	3.6954	4.2711
synA7(+TATA)	3.47341	4.18767	4.3519	4.49666
synA7(+Inr)	-0.394839	2.98004	3.72563	4.26743
synA7(+Ypatch)	-0.330495	3.39474	3.92594	4.25451
synA7(+TATA+Inr)	3.49164	4.19746	4.35719	4.4962
synA7(+TATA+Ypatch)	3.92146	4.3437	4.43546	4.53244
synA7(+Inr+Ypatch)	-0.322689	3.4123	3.93657	4.25891
synA7(+TATA+Inr+Ypatch)	3.92539	4.34535	4.43719	4.53264
synZ7(WT)	1.52183	3.09694	3.43175	4.01624
synZ7(+TATA)	3.33512	4.08343	4.25121	4.43229
synZ7(+Inr)	1.52418	3.0997	3.43389	4.01811
synZ7(+Ypatch)	1.60059	3.15252	3.59108	4.1453
synZ7(+TATA+Inr)	3.36445	4.0932	4.25531	4.43209
synZ7(+TATA+Ypatch)	3.73282	4.21033	4.35243	4.48982
synZ7(+Inr+Ypatch)	1.59699	3.1474	3.58559	4.14257
synZ7(+TATA+Inr+Ypatch)	3.72959	4.20905	4.35169	4.48983
synA8(WT)	0.492441	2.51996	3.33356	4.00004
synA8(+TATA)	3.27025	4.17122	4.31939	4.46554
synA8(+Inr)	0.54667	2.49891	2.67087	3.85422
synA8(+Ypatch)	0.788192	3.79441	4.00622	4.2678
synA8(+TATA+Inr)	3.33742	4.18361	4.3261	4.47549
synA8(+TATA+Ypatch)	3.66255	4.25492	4.36811	4.50694
synA8(+Inr+Ypatch)	0.85512	2.59252	3.1327	4.01629
synA8(+TATA+Inr+Ypatch)	3.70147	4.25812	4.37474	4.50165
synZ8(WT)	1.4049	2.51324	2.79157	3.44075
synZ8(+TATA)	3.31608	4.10999	4.29094	4.44526
synZ8(+Inr)	1.40489	2.50621	2.78489	3.44181
synZ8(+Ypatch)	1.37037	2.52771	2.7981	3.4913
synZ8(+TATA+Inr)	3.34753	4.11882	4.29647	4.45252
synZ8(+TATA+Ypatch)	3.57487	4.1935	4.31232	4.45621
synZ8(+Inr+Ypatch)	1.37063	2.52309	2.79094	3.49467
synZ8(+TATA+Inr+Ypatch)	3.60533	4.20106	4.31599	4.46784
synA9(WT)	0.0698572	1.84814	3.57257	4.36051
synA9(+TATA)	3.07484	4.25169	4.36058	4.47244
synA9(+Inr)	0.0921721	1.87558	3.61739	4.37049
synA9(+Ypatch)	0.06919	1.90434	2.54162	3.50969
synA9(+TATA+Inr)	3.16532	4.26996	4.36945	4.4743
synA9(+TATA+Ypatch)	3.6239	4.3566	4.43297	4.5114
synA9(+Inr+Ypatch)	0.103773	1.91748	2.54142	3.46337
synA9(+TATA+Inr+Ypatch)	3.6884	4.36296	4.43583	4.51271
synZ9(WT)	0.197141	3.57878	3.89258	4.25745
synZ9(+TATA)	3.24397	4.11634	4.29192	4.46174
synZ9(+Inr)	0.209568	3.58236	3.89568	4.25892
synZ9(+Ypatch)	0.32437	3.74608	3.99417	4.31674
synZ9(+TATA+Inr)	3.27536	4.12055	4.29569	4.46522
synZ9(+TATA+Ypatch)	3.37834	4.17054	4.32908	4.47244
synZ9(+Inr+Ypatch)	0.341771	3.74995	3.99639	4.3171
synZ9(+TATA+Inr+Ypatch)	3.40958	4.17787	4.33325	4.47773
synA10(WT)	0.201307	2.2095	2.81746	3.75987
synA10(+TATA)	2.10317	3.56846	3.84669	4.1353
synA10(+Inr)	0.213444	2.2319	2.83939	3.77402
synA10(+Ypatch)	0.17022	1.97295	2.32227	3.06822
synA10(+TATA+Inr)	2.19585	3.61803	3.87429	4.25426
synA10(+TATA+Ypatch)	2.88382	3.88882	4.03418	4.40673
synA10(+Inr+Ypatch)	0.190934	1.97157	2.32807	3.04948
synA10(+TATA+Inr+Ypatch)	2.98139	3.92311	4.04274	4.41275
synZ10(WT)	-0.725441	2.16864	2.64449	3.69323
synZ10(+TATA)	1.15114	3.30257	3.84612	4.31309
synZ10(+Inr)	-0.710688	2.17027	2.64108	3.68871
synZ10(+Ypatch)	-0.552279	2.20015	2.80244	4.05716
synZ10(+TATA+Inr)	1.26121	3.33576	3.87453	4.31896
synZ10(+TATA+Ypatch)	2.3759	3.7999	4.13454	4.3897
synZ10(+Inr+Ypatch)	-0.535171	2.20093	2.65831	4.00375
synZ10(+TATA+Inr+Ypatch)	2.44052	3.81893	4.14945	4.39555
AT1G02250	2.04875	2.84832	3.55385	4.03676
AT1G05100	1.98047	3.72717	4.02012	4.32555
AT1G10430	2.21799	3.31656	3.69243	4.09339
AT1G10450	2.65458	3.5755	3.93882	4.29135
AT1G28030	2.29693	3.85077	4.09497	4.29601
AT1G34390	2.01744	3.32292	3.60619	4.32712
AT1G65350	0.0806955	3.3089	3.67242	4.01891
AT1G66160	3.67309	4.28384	4.35323	4.44253
AT1G74860	-0.737333	2.75774	3.14209	3.71795
AT1G78760	0.54314	2.94862	3.42728	4.12628
AT1G79310	-0.0797557	4.00816	4.18788	4.45715
AT1G79800	3.772	4.06129	4.13142	4.2216
AT2G05580	1.65591	3.90578	4.15458	4.32545
AT2G16660	0.0277809	2.42914	3.12251	4.11552
AT2G24560	1.34778	3.66376	3.99637	4.22856
AT2G26020	1.82258	3.8	4.1069	4.40823
AT2G35345	1.69691	3.2755	3.86645	4.23862
AT2G39670	1.89267	2.48348	2.74989	3.61444
AT2G45580	1.84557	3.69084	4.2035	4.47764
AT2G46870	0.372635	4.43991	4.51235	4.62228
AT3G01090	2.9788	3.8386	4.08484	4.3665
AT3G13480	2.06638	3.258	3.71518	4.02767
AT3G15251	-1.26975	3.44478	3.83081	4.14324
AT3G25880	0.135404	2.72223	3.62226	3.98734
AT3G26090	1.62668	3.75268	3.99514	4.17511
AT3G26235	1.69087	4.02283	4.26944	4.4699
AT3G46200	3.01822	3.86173	4.07408	4.32262
AT3G55540	-0.438275	3.24626	3.68836	4.06009
AT4G13710	2.88882	4.06245	4.26092	4.42144
AT4G14276	4.11412	4.33131	4.40555	4.48918
AT4G14710	2.64979	4.18977	4.29868	4.43882
AT4G24415	2.23657	2.73832	2.90953	3.61237
AT4G31170	0.420731	2.62179	3.13685	4.05637
AT4G35450	1.04004	3.89379	4.27589	4.53159
AT5G01755	1.34631	3.1673	3.63558	4.29176
AT5G02420	1.4719	2.51203	2.97402	3.96324
AT5G04010	3.82016	4.0801	4.16136	4.391
AT5G04475	-0.000532031	3.87171	4.11515	4.21801
AT5G08590	2.02604	3.69223	3.84868	4.05695
AT5G11840	2.48241	3.18637	3.54095	4.03788
AT5G20500	1.40321	3.96396	4.13999	4.39049
AT5G22760	-0.254731	3.23599	3.96292	4.33545
AT5G37950	2.38188	3.57371	4.03655	4.38978
AT5G58250	-0.0868384	3.42603	3.98319	4.37172
Zm00001d003823	-1.68324	2.92914	3.41041	3.99161
Zm00001d004661	-0.280034	2.69063	3.15678	3.7979
Zm00001d005092	-1.25463	3.29456	3.58971	3.91787
Zm00001d007822	0.944391	3.26898	3.67028	4.15008
Zm00001d010988	0.827769	3.15542	4.06921	4.39484
Zm00001d011461	2.93383	3.79943	3.99761	4.22838
Zm00001d011747	-0.543491	4.01357	4.2225	4.35725
Zm00001d011895	1.56343	3.78232	3.96181	4.15941
Zm00001d013232	0.871337	3.20875	3.52602	4.07806
Zm00001d013304	-1.53851	2.77485	3.70576	4.02994
Zm00001d013721	-0.395401	2.69185	3.29242	3.98739
Zm00001d014590	0.497228	3.35155	3.69187	4.04841
Zm00001d014668	3.06689	3.62231	3.76588	4.01941
Zm00001d015070;Zm00001d015072;Zm00001d015075	3.25707	3.85687	4.04633	4.2851
Zm00001d017477	-0.928061	2.99774	3.43014	3.9562
Zm00001d018633	-1.17267	1.90351	3.08284	3.78649
Zm00001d019582	-1.33577	2.09853	3.17164	4.12671
Zm00001d020843	-0.661895	2.54761	3.04849	3.82536
Zm00001d021588	2.35822	3.36255	3.70662	4.2205
Zm00001d022327	-1.31303	3.02457	3.53672	4.01147
Zm00001d022343	0.977589	3.52439	3.73077	3.96802
Zm00001d023315	-1.31502	2.40798	3.13216	4.02097
Zm00001d023473	0.76719	2.29269	2.48956	3.11257
Zm00001d025118	1.31007	3.98305	4.34458	4.51198
Zm00001d026125	0.35973	3.59138	4.2172	4.40595
Zm00001d026163	2.98944	3.61075	3.83264	4.08406
Zm00001d027449	-0.762627	2.56088	3.46862	4.30897
Zm00001d027759	1.56689	3.44521	3.79675	4.10465
Zm00001d028798	3.14718	3.7398	3.9332	4.30015
Zm00001d029207	2.95786	3.64671	3.82588	4.04603
Zm00001d030346	2.99828	3.87583	4.03004	4.20709
Zm00001d030574	-0.272745	2.53573	3.13031	4.32286
Zm00001d031136	-1.26098	2.92236	3.68241	4.13447
Zm00001d033098	-1.07087	2.95403	3.63031	4.35678
Zm00001d033817	-0.174027	2.9297	3.52345	4.05209
Zm00001d034130	-0.697689	3.27695	3.83072	4.12674
Zm00001d035466	1.50024	2.37626	2.515	3.50701
Zm00001d036588	2.47838	3.72258	3.9601	4.14202
Zm00001d038151	-0.916898	2.78713	3.5455	4.0192
Zm00001d038911	-0.157534	3.16234	3.83636	4.27294
Zm00001d039310	-1.30372	2.6848	3.1414	3.72648
Zm00001d040652	1.12753	4.03115	4.21027	4.41016
Zm00001d041497	1.66505	2.98222	3.42123	4.03874
Zm00001d041700	1.88363	3.88772	4.25975	4.44044
Zm00001d041889	-1.46368	2.34819	3.35019	4.23587
Zm00001d043942	1.26464	4.20079	4.29694	4.39928
Zm00001d044875	-0.116869	2.76671	3.60185	4.12722
Zm00001d045203	0.337935	2.9471	3.62909	4.40025
Zm00001d048760	2.84661	3.89607	4.08821	4.34123
Zm00001d050038	-1.53864	2.87162	3.39168	3.87451
Zm00001d051294	-0.512518	2.68322	2.92855	3.32801
Zm00001d053197	1.96183	3.11958	3.64078	4.13571
Zm00001d053831	2.92642	3.5463	3.85383	4.19241
Zm00001d053976	-0.768038	3.45822	3.80724	4.15837
ENSRNA049996849	-1.19378	1.32628	2.13183	3.27883
SORBI_3001G048300	-1.09385	2.60129	3.0865	3.79725
SORBI_3001G132900	-1.54709	3.38276	4.0569	4.32668
SORBI_3001G187000	3.51022	4.02047	4.10853	4.28387
SORBI_3001G233800	-0.705214	2.19446	2.86265	3.97282
SORBI_3001G298900	0.768675	3.15919	3.75089	4.12049
SORBI_3001G320400	3.74525	4.09093	4.21056	4.33383
SORBI_3001G329600	2.00448	3.59771	4.06272	4.38384
SORBI_3001G403900	1.73527	2.90089	3.46146	3.95804
SORBI_3002G037000	3.05625	3.6082	3.78398	4.09393
SORBI_3002G054800	1.19401	2.75877	3.76625	4.3385
SORBI_3002G166400	2.9708	4.35296	4.42069	4.50028
SORBI_3002G215700	0.628304	4.02981	4.15354	4.31016
SORBI_3002G366700	-1.78721	1.60461	3.04786	3.85767
SORBI_3002G400000	-1.15813	2.79706	3.6811	4.14484
SORBI_3003G017700	-1.21924	3.05592	3.71013	4.22988
SORBI_3003G164600	2.91574	3.99631	4.10902	4.36521
SORBI_3003G214650	-0.240868	2.44338	2.93857	3.73059
SORBI_3003G347520	-1.17058	2.98186	3.89555	4.41767
SORBI_3004G049100	0.750845	2.82306	3.69029	4.15952
SORBI_3004G070200	2.44222	2.70799	2.94547	3.64595
SORBI_3004G184000	2.12117	3.8798	4.12606	4.41778
SORBI_3004G200200	-1.42328	2.8309	3.55046	4.28493
SORBI_3004G219400	-1.67023	2.58707	3.62556	4.06913
SORBI_3004G248600	1.76828	3.72024	3.90062	4.05052
SORBI_3005G010500	0.00765443	2.84405	3.60935	4.10178
SORBI_3005G090900	2.94421	3.92606	4.07047	4.28826
SORBI_3005G096450	2.27207	3.30897	3.69608	4.23256
SORBI_3005G155100	-0.569672	3.08885	3.62646	4.00427
SORBI_3005G186200	1.19134	3.13587	3.46108	4.12108
SORBI_3005G228250	3.01185	4.07529	4.22553	4.43569
SORBI_3006G120100	2.10243	2.70757	2.96546	3.82527
SORBI_3006G136400	-1.04788	3.29523	3.91932	4.32526
SORBI_3006G211100	1.35169	2.98631	3.25349	3.75332
SORBI_3006G250500	-0.532263	3.01142	3.47176	4.14197
SORBI_3007G047000	3.55337	3.99503	4.13936	4.30279
SORBI_3007G094801	3.0033	3.65825	3.92316	4.25432
SORBI_3007G122932	-1.57069	3.567	3.86013	4.16401
SORBI_3007G206250	-0.394019	2.83994	3.34668	3.79271
SORBI_3008G003600	-1.53939	2.94489	3.63875	4.01358
SORBI_3008G032800	3.58932	4.02967	4.10507	4.2562
SORBI_3008G072400	-0.387712	2.82947	3.645	4.37538
SORBI_3008G120066	1.84569	3.07646	3.40323	3.91168
SORBI_3009G108500	2.17974	3.54221	3.89871	4.22557
SORBI_3009G141300	-1.33319	3.38525	3.74244	4.10675
SORBI_3009G189800	0.599895	2.54287	2.77962	3.22388
SORBI_3009G198100	1.45315	3.20399	3.7549	4.08827
SORBI_3009G203900	-0.690536	3.43536	3.6913	3.94311
SORBI_3009G234600	-0.479685	2.48687	3.22627	3.71289
SORBI_3010G016300	0.0876688	2.78414	3.45729	4.04074
SORBI_3010G035300	1.09282	2.62951	3.14142	4.02217
SORBI_3010G199600	-1.32322	2.87233	3.631	4.26369
