# Supplementary material for: Predictive analyses of regulatory sequences with EUGENe
Source: Nat Comput Sci. 2023 Nov 16;3(11):946–56. doi: 10.1038/s43588-023-00544-w (PMC10768637; doi:10.1038/s43588-023-00544-w)
Supplement: Supplementary file 10 — Statistical source data. [file 43588_2023_544_MOESM10_ESM.zip › README.md]

2b.xlsx
Contains performance metrics for generating the boxplots in Figure 2b. Can be filtered by "model_system" and grouped by "model_type" to generate the figure subpanels using Pandas and Seaborn.

2c.xlsx
Each sheet contains a PFM for the logos shown in the subpanels of Figure 2c. The sheet is labeled by the TomTom annotation. These PFMs can be used to generate the logos using LogoMaker.

2d.xlsx
Contains number of TomTom annotations for learned convolutional filters in each model system for generating Figure 2d. Only includes annotations with greater than 1 hit. Can be grouped by "system" to generate the figure panel using and Seaborn.

2e.xlsx
Each sheet contains attribution scores for the logos shown in the subpanels in Figure 2e. Each sheet is labeled as top or bottom subpanel for each respective sequence logo. These attribution scores can be used to generate the logos using LogoMaker.

2f.xlsx
Contains data to generate the lineplots depicted in Figure 2f. Can be grouped by "feature" to generate the different lines with Seaborn. All possible positions are included in the data ("position"), with repeated positions indicating the 310 different sequence backgrounds the feature was slid over.

2g.xlsx
Contains data to generate the violinplots depicted in Figure 2g. Each column can be plotted as sepearate violins on the x-axis using Seaborn.
