# Supplementary material for: Predictive analyses of regulatory sequences with EUGENe
Source: Nat Comput Sci. 2023 Nov 16;3(11):946–56. doi: 10.1038/s43588-023-00544-w (PMC10768637; doi:10.1038/s43588-023-00544-w)
Supplement: Supplementary file 11 — Statistical source data. [file 43588_2023_544_MOESM11_ESM.zip]

Archive with 9 entries (9 files):
- extended1bc.xlsx
- __MACOSX/._extended1bc.xlsx
- extended1d.xlsx
- __MACOSX/._extended1d.xlsx
- extended1e.xlsx
- __MACOSX/._extended1e.xlsx
- extended1f.xlsx
- __MACOSX/._extended1f.xlsx
- README.md
