# Supplementary material for: Predictive analyses of regulatory sequences with EUGENe
Source: Nat Comput Sci. 2023 Nov 16;3(11):946–56. doi: 10.1038/s43588-023-00544-w (PMC10768637; doi:10.1038/s43588-023-00544-w)
Supplement: Supplementary file 11 — Statistical source data. [file 43588_2023_544_MOESM11_ESM.zip › extended1bc.xlsx]

## Sheet: Extended Data Figure 1bc
RBP	Metric	Kipoi	MultiTask	SetA	SingleTask	Correlation	Observed intensities	DeepBind	MatrixREDUCE	Ray et al.
RNCMPT00001	AUCs	0.887739	0.854301	0.921486	0.885715	Pearson	0.921	0.879	0.904	0.396
RNCMPT00001	E-scores	0.864648	0.84628	0.89602	0.881837	Pearson	0.897	0.871	0.892	0.332
RNCMPT00001	Intensities	0.55163	0.480416		0.488479	Pearson		0.469	0.472	0.259
RNCMPT00001	Z-scores	0.819445	0.839188	0.912864	0.844452	Pearson	0.913	0.859	0.879	0.309
RNCMPT00002	AUCs	0.745691	0.586616	0.833302	0.458373	Pearson	0.83	0.751	0.773	0.342
RNCMPT00002	E-scores	0.760754	0.570604	0.809792	0.50757	Pearson	0.81	0.761	0.795	0.365
RNCMPT00002	Intensities	0.602928	0.344882		0.544818	Pearson		0.596	0.654	0.458
RNCMPT00002	Z-scores	0.741201	0.566824	0.831733	0.401616	Pearson	0.832	0.667	0.733	0.329
RNCMPT00003	AUCs		0.713405	0.920472	0.655705	Pearson	0.92	0.638	0.689	0.709
RNCMPT00003	E-scores		0.746972	0.908451	0.719004	Pearson	0.908	0.669	0.716	0.741
RNCMPT00003	Intensities		0.300375		0.352353	Pearson		0.355	0.255	0.164
RNCMPT00003	Z-scores		0.690541	0.927733	0.676593	Pearson	0.928	0.617	0.609	0.385
RNCMPT00004	AUCs		0.935785	0.956091	0.951701	Pearson	0.955	0.953	0.953	0.746
RNCMPT00004	E-scores		0.930222	0.941388	0.956684	Pearson	0.942	0.957	0.959	0.729
RNCMPT00004	Intensities		0.569736		0.59741	Pearson		0.584	0.584	0.198
RNCMPT00004	Z-scores		0.922454	0.945275	0.92944	Pearson	0.945	0.92	0.927	0.292
RNCMPT00005	AUCs		0.949129	0.954832	0.944297	Pearson	0.952	0.94	0.938	0.855
RNCMPT00005	E-scores		0.94193	0.936093	0.937732	Pearson	0.936	0.94	0.934	0.869
RNCMPT00005	Intensities		0.528396		0.549921	Pearson		0.278	0.252	0.118
RNCMPT00005	Z-scores		0.934675	0.94258	0.911239	Pearson	0.943	0.907	0.917	0.226
RNCMPT00006	AUCs		0.874362	0.912989	0.852496	Pearson	0.913	0.827	0.868	0.539
RNCMPT00006	E-scores		0.874742	0.914859	0.876296	Pearson	0.915	0.86	0.887	0.595
RNCMPT00006	Intensities		0.443223		0.473469	Pearson		0.456	0.39	0.255
RNCMPT00006	Z-scores		0.767978	0.907812	0.77443	Pearson	0.908	0.638	0.754	0.326
RNCMPT00007	AUCs		0.857201	0.919589	0.847757	Pearson	0.92	0.878	0.888	0.529
RNCMPT00007	E-scores		0.854541	0.915814	0.88059	Pearson	0.916	0.902	0.913	0.585
RNCMPT00007	Intensities		0.401123		0.430762	Pearson		0.482	0.45	0.251
RNCMPT00007	Z-scores		0.82962	0.919403	0.803661	Pearson	0.919	0.811	0.802	0.267
RNCMPT00008	AUCs	0.396279		0.832575	0.787658	Pearson	0.874	0.608	0.609	-0.004
RNCMPT00008	E-scores	0.3826		0.805379	0.790751	Pearson	0.806	0.859	0.855	0.41
RNCMPT00008	Intensities	0.444516			0.621169	Pearson		0.616	0.611	0.299
RNCMPT00008	Z-scores	0.465063		0.824478	0.767279	Pearson	0.824	0.854	0.855	0.287
RNCMPT00009	AUCs			0.787241	0.80543	Pearson	0.771	0.443	0.402	-0.088
RNCMPT00009	E-scores			0.805304	0.827826	Pearson	0.806	0.838	0.841	0.615
RNCMPT00009	Intensities				0.355858	Pearson		0.356	0.385	0.11
RNCMPT00009	Z-scores			0.733973	0.765424	Pearson	0.734	0.792	0.813	0.251
RNCMPT00010	AUCs		0.793374	0.779095	0.589767	Pearson	0.779	0.757	0.745	0.468
RNCMPT00010	E-scores		0.766743	0.761423	0.608458	Pearson	0.762	0.761	0.738	0.521
RNCMPT00010	Intensities		0.481648		0.368815	Pearson		0.326	0.289	0.112
RNCMPT00010	Z-scores		0.697701	0.705247	0.469173	Pearson	0.705	0.637	0.629	0.082
RNCMPT00011	AUCs		0.623809	0.66128	0.402831	Pearson	0.66	0.549	0.552	0.461
RNCMPT00011	E-scores		0.603818	0.68099	0.452487	Pearson	0.683	0.572	0.578	0.526
RNCMPT00011	Intensities		0.287143		0.225572	Pearson		0.246	0.113	0.113
RNCMPT00011	Z-scores		0.560186	0.575153	0.419549	Pearson	0.575	0.484	0.458	0.234
RNCMPT00012	AUCs	0.776048	0.792246	0.762415	0.764311	Pearson	0.754	0.794	0.786	0.483
RNCMPT00012	E-scores	0.873693	0.853535	0.851676	0.876873	Pearson	0.852	0.87	0.849	0.719
RNCMPT00012	Intensities	0.344347	0.324606		0.258895	Pearson		0.292	0.198	0.136
RNCMPT00012	Z-scores	0.764506	0.820077	0.790195	0.704571	Pearson	0.79	0.777	0.791	0.246
RNCMPT00013	AUCs	0.921678	0.921551	0.910188	0.901249	Pearson	0.91	0.921	0.89	0.732
RNCMPT00013	E-scores	0.916679	0.900737	0.881036	0.893018	Pearson	0.882	0.913	0.883	0.751
RNCMPT00013	Intensities	0.345523	0.324289		0.305488	Pearson		0.206	0.167	0.088
RNCMPT00013	Z-scores	0.896338	0.912336	0.904249	0.873836	Pearson	0.904	0.9	0.879	0.36
RNCMPT00014	AUCs		0.929281	0.949488	0.943526	Pearson	0.947	0.909	0.913	0.837
RNCMPT00014	E-scores		0.907761	0.919758	0.935	Pearson	0.92	0.918	0.919	0.832
RNCMPT00014	Intensities		0.478116		0.550013	Pearson		0.552	0.538	0.29
RNCMPT00014	Z-scores		0.816579	0.936355	0.93255	Pearson	0.936	0.89	0.921	0.44
RNCMPT00015	AUCs			0.79879	0.761309	Pearson	0.703	-0.018	0.115	-0.162
RNCMPT00015	E-scores			0.834585	0.845322	Pearson	0.836	0.859	0.864	0.639
RNCMPT00015	Intensities				0.406721	Pearson		0.442	0.42	0.132
RNCMPT00015	Z-scores			0.75924	0.712689	Pearson	0.759	0.727	0.784	0.245
RNCMPT00016	AUCs	0.964528	0.956571	0.952179	0.957206	Pearson	0.953	0.965	0.891	0.792
RNCMPT00016	E-scores	0.971918	0.95966	0.947645	0.963798	Pearson	0.948	0.971	0.892	0.801
RNCMPT00016	Intensities	0.696413	0.650181		0.659021	Pearson		0.599	0.053	0.154
RNCMPT00016	Z-scores	0.958769	0.946673	0.938169	0.951161	Pearson	0.938	0.957	0.776	0.23
RNCMPT00017	AUCs	0.745878	0.786597	0.865633	0.727903	Pearson	0.865	0.823	0.806	0.606
RNCMPT00017	E-scores	0.782721	0.754951	0.825016	0.720547	Pearson	0.826	0.814	0.821	0.621
RNCMPT00017	Intensities	0.619799	0.557918		0.461158	Pearson		0.56	0.558	0.428
RNCMPT00017	Z-scores	0.901307	0.913983	0.938096	0.895641	Pearson	0.938	0.918	0.922	0.655
RNCMPT00018	AUCs		0.835895	0.843025	0.852446	Pearson	0.832	0.86	0.857	0.234
RNCMPT00018	E-scores		0.807648	0.829776	0.830804	Pearson	0.83	0.854	0.852	0.299
RNCMPT00018	Intensities		0.43544		0.440123	Pearson		0.395	0.432	0.082
RNCMPT00018	Z-scores		0.790222	0.785384	0.818726	Pearson	0.785	0.834	0.831	0.152
RNCMPT00019	AUCs		0.837065	0.87369	0.808148	Pearson	0.874	0.835	0.825	0.62
RNCMPT00019	E-scores		0.848632	0.869248	0.843111	Pearson	0.863	0.853	0.836	0.619
RNCMPT00019	Intensities		0.483223		0.376818	Pearson		0.404	0.347	0.201
RNCMPT00019	Z-scores		0.7354	0.855605	0.703515	Pearson	0.856	0.661	0.721	0.222
RNCMPT00020	AUCs	0.855731	0.936233	0.927481	0.934021	Pearson	0.928	0.946	0.942	0.809
RNCMPT00020	E-scores	0.879108	0.910437	0.901091	0.907595	Pearson	0.902	0.93	0.928	0.802
RNCMPT00020	Intensities	0.333234	0.407221		0.388507	Pearson		0.13	0.127	0.054
RNCMPT00020	Z-scores	0.861197	0.932429	0.920137	0.933585	Pearson	0.92	0.945	0.94	0.339
RNCMPT00021	AUCs		0.860332	0.886254	0.872133	Pearson	0.889	0.884	0.859	0.514
RNCMPT00021	E-scores		0.857242	0.880129	0.86858	Pearson	0.881	0.894	0.862	0.583
RNCMPT00021	Intensities		0.465621		0.479356	Pearson		0.362	0.307	0.171
RNCMPT00021	Z-scores		0.846293	0.854433	0.845125	Pearson	0.854	0.824	0.833	0.261
RNCMPT00022	AUCs	0.971942	0.957686	0.964198	0.968361	Pearson	0.964	0.973	0.971	0.818
RNCMPT00022	E-scores	0.975577	0.963762	0.953055	0.971475	Pearson	0.953	0.973	0.973	0.823
RNCMPT00022	Intensities	0.721674	0.662098		0.678877	Pearson		0.694	0.686	0.285
RNCMPT00022	Z-scores	0.96155	0.926747	0.963181	0.947569	Pearson	0.963	0.948	0.955	0.325
RNCMPT00023	AUCs	0.823707	0.944937	0.955653	0.939997	Pearson	0.955	0.961	0.948	0.683
RNCMPT00023	E-scores	0.8705	0.942681	0.942418	0.947158	Pearson	0.943	0.961	0.953	0.708
RNCMPT00023	Intensities	0.564761	0.65323		0.640924	Pearson		0.647	0.612	0.19
RNCMPT00023	Z-scores	0.759407	0.912258	0.93614	0.899314	Pearson	0.936	0.916	0.915	0.208
RNCMPT00024	AUCs	0.959505	0.960293	0.95576	0.955809	Pearson	0.956	0.97	0.969	0.874
RNCMPT00024	E-scores	0.957764	0.956987	0.942399	0.956653	Pearson	0.943	0.968	0.969	0.876
RNCMPT00024	Intensities	0.630822	0.603869		0.617309	Pearson		0.645	0.646	0.237
RNCMPT00024	Z-scores	0.93479	0.944757	0.949351	0.948392	Pearson	0.949	0.958	0.959	0.293
RNCMPT00025	AUCs	0.91985	0.937978	0.937563	0.883447	Pearson	0.934	0.916	0.918	0.677
RNCMPT00025	E-scores	0.927536	0.93994	0.93198	0.895649	Pearson	0.932	0.933	0.928	0.76
RNCMPT00025	Intensities	0.533828	0.489096		0.402733	Pearson		0.455	0.423	0.252
RNCMPT00025	Z-scores	0.830233	0.923151	0.93208	0.809194	Pearson	0.932	0.853	0.863	0.307
RNCMPT00026	AUCs	0.955886	0.942252	0.931393	0.947869	Pearson	0.928	0.95	0.937	0.759
RNCMPT00026	E-scores	0.957547	0.947895	0.925351	0.950907	Pearson	0.925	0.955	0.93	0.765
RNCMPT00026	Intensities	0.563391	0.548348		0.545165	Pearson		0.376	0.313	0.106
RNCMPT00026	Z-scores	0.936061	0.925265	0.910438	0.935917	Pearson	0.91	0.938	0.921	0.241
RNCMPT00027	AUCs	0.948803	0.950962	0.952813	0.947551	Pearson	0.952	0.937	0.933	0.777
RNCMPT00027	E-scores	0.94645	0.945767	0.934564	0.940934	Pearson	0.935	0.932	0.921	0.747
RNCMPT00027	Intensities	0.645946	0.635116		0.631737	Pearson		0.559	0.504	0.207
RNCMPT00027	Z-scores	0.926656	0.937764	0.944636	0.915098	Pearson	0.945	0.91	0.922	0.336
RNCMPT00028	AUCs		0.904298	0.95398	0.821335	Pearson	0.954	0.81	0.81	0.648
RNCMPT00028	E-scores		0.90103	0.938478	0.857421	Pearson	0.939	0.857	0.863	0.735
RNCMPT00028	Intensities		0.47295		0.378924	Pearson		0.207	0.181	0.085
RNCMPT00028	Z-scores		0.876059	0.948092	0.761962	Pearson	0.948	0.635	0.718	0.274
RNCMPT00029	AUCs		0.934768	0.94092	0.896633	Pearson	0.941	0.915	0.915	0.694
RNCMPT00029	E-scores		0.940705	0.931656	0.909382	Pearson	0.932	0.929	0.934	0.756
RNCMPT00029	Intensities		0.516724		0.401364	Pearson		0.468	0.452	0.241
RNCMPT00029	Z-scores		0.920919	0.944749	0.890587	Pearson	0.945	0.858	0.877	0.281
RNCMPT00031	AUCs		0.732168	0.849168	0.37751	Pearson	0.848	0.629	0.633	0.107
RNCMPT00031	E-scores		0.705832	0.821121	0.465522	Pearson	0.814	0.674	0.667	0.217
RNCMPT00031	Intensities		0.369388		0.315397	Pearson		0.318	0.262	0.185
RNCMPT00031	Z-scores		0.642692	0.81581	0.318577	Pearson	0.816	0.505	0.53	0.243
RNCMPT00032	AUCs		0.880314	0.932103	0.69747	Pearson	0.932	0.83	0.866	0.768
RNCMPT00032	E-scores		0.895183	0.926835	0.753207	Pearson	0.927	0.893	0.901	0.813
RNCMPT00032	Intensities		0.530932		0.161867	Pearson		0.482	0.442	0.229
RNCMPT00032	Z-scores		0.880145	0.922893	0.676138	Pearson	0.923	0.835	0.862	0.34
RNCMPT00033	AUCs		0.904828	0.926929	0.892644	Pearson	0.924	0.847	0.919	0.561
RNCMPT00033	E-scores		0.8823	0.906405	0.891523	Pearson	0.907	0.864	0.921	0.572
RNCMPT00033	Intensities		0.593105		0.541145	Pearson		0.479	0.551	0.158
RNCMPT00033	Z-scores		0.884671	0.906904	0.854767	Pearson	0.907	0.791	0.884	0.237
RNCMPT00034	AUCs	0.654554	0.796437	0.875914	0.784502	Pearson	0.872	0.842	0.877	0.553
RNCMPT00034	E-scores	0.660604	0.820856	0.859729	0.834546	Pearson	0.861	0.87	0.898	0.591
RNCMPT00034	Intensities	0.413	0.514837		0.488787	Pearson		0.517	0.503	0.185
RNCMPT00034	Z-scores	0.718818	0.79135	0.877179	0.800314	Pearson	0.877	0.832	0.863	0.255
RNCMPT00035	AUCs		0.640017	0.583261	0.615081	Pearson	0.58	0.668	0.674	0.351
RNCMPT00035	E-scores		0.682134	0.623217	0.668371	Pearson	0.624	0.703	0.697	0.393
RNCMPT00035	Intensities		0.309149		0.224311	Pearson		0.027	0.017	0.01
RNCMPT00035	Z-scores		0.555737	0.478107	0.552744	Pearson	0.478	0.586	0.585	0.147
RNCMPT00036	AUCs	0.89567	0.878299	0.924162	0.853391	Pearson	0.923	0.906	0.905	0.658
RNCMPT00036	E-scores	0.925351	0.90186	0.913767	0.903847	Pearson	0.914	0.935	0.939	0.769
RNCMPT00036	Intensities	0.588781	0.526211		0.551405	Pearson		0.512	0.495	0.211
RNCMPT00036	Z-scores	0.804445	0.810717	0.899327	0.760549	Pearson	0.899	0.835	0.833	0.363
RNCMPT00037	AUCs	0.924021	0.928122	0.943013	0.924171	Pearson	0.939	0.945	0.932	0.664
RNCMPT00037	E-scores	0.925675	0.889478	0.906268	0.908841	Pearson	0.907	0.933	0.92	0.657
RNCMPT00037	Intensities	0.564268	0.552628		0.540469	Pearson		0.565	0.562	0.12
RNCMPT00037	Z-scores	0.874651	0.915572	0.930177	0.911472	Pearson	0.93	0.927	0.905	0.124
RNCMPT00038	AUCs	0.765764	0.596594	0.78705	0.743639	Pearson	0.785	0.751	0.701	0.312
RNCMPT00038	E-scores	0.796246	0.640988	0.766437	0.783309	Pearson	0.768	0.788	0.748	0.441
RNCMPT00038	Intensities	0.358702	0.207914		0.320532	Pearson		0.298	0.156	0.108
RNCMPT00038	Z-scores	0.758047	0.550465	0.802868	0.743692	Pearson	0.803	0.77	0.728	0.261
RNCMPT00039	AUCs		0.711638	0.65883	0.639407	Pearson	0.658	0.675	0.715	0.247
RNCMPT00039	E-scores		0.668913	0.602078	0.620187	Pearson	0.591	0.63	0.683	0.388
RNCMPT00039	Intensities		0.271439		0.223663	Pearson		0.217	0.191	0.157
RNCMPT00039	Z-scores		0.663771	0.596275	0.592626	Pearson	0.596	0.636	0.577	0.187
RNCMPT00040	AUCs		0.867979	0.948858	0.811419	Pearson	0.949	0.856	0.87	0.496
RNCMPT00040	E-scores		0.877883	0.934423	0.840138	Pearson	0.935	0.873	0.897	0.574
RNCMPT00040	Intensities		0.495452		0.425685	Pearson		0.418	0.42	0.236
RNCMPT00040	Z-scores		0.868196	0.944988	0.767519	Pearson	0.945	0.788	0.762	0.229
RNCMPT00041	AUCs	0.893064	0.827985	0.934408	0.876441	Pearson	0.935	0.884	0.901	0.666
RNCMPT00041	E-scores	0.905577	0.842903	0.908546	0.894696	Pearson	0.909	0.902	0.911	0.708
RNCMPT00041	Intensities	0.613899	0.55605		0.545706	Pearson		0.559	0.54	0.229
RNCMPT00041	Z-scores	0.912177	0.829229	0.944251	0.916261	Pearson	0.944	0.902	0.923	0.353
RNCMPT00042	AUCs		0.467431	0.279803	0.446004	Pearson	0.279	0.455	0.456	0.342
RNCMPT00042	E-scores		0.545729	0.441288	0.436325	Pearson	0.445	0.434	0.475	0.251
RNCMPT00042	Intensities		0.170077		0.0965933	Pearson		0.103	0.127	0.032
RNCMPT00042	Z-scores		0.406491	0.238166	0.38957	Pearson	0.238	0.405	0.391	0.091
RNCMPT00043	AUCs	0.502392	0.939388	0.940508	0.931049	Pearson	0.939	0.936	0.932	0.868
RNCMPT00043	E-scores	0.624242	0.931127	0.896818	0.929177	Pearson	0.898	0.933	0.939	0.84
RNCMPT00043	Intensities	0.550998	0.670348		0.630371	Pearson		0.609	0.578	0.196
RNCMPT00043	Z-scores	0.724749	0.917398	0.940623	0.916696	Pearson	0.941	0.909	0.921	0.302
RNCMPT00044	AUCs	0.678864	0.835827	0.731455	0.780412	Pearson	0.702	0.803	0.777	0.709
RNCMPT00044	E-scores	0.651808	0.853978	0.802515	0.8032	Pearson	0.803	0.835	0.812	0.737
RNCMPT00044	Intensities	0.125336	0.200053		0.167055	Pearson		0.164	0.113	0.054
RNCMPT00044	Z-scores	0.654501	0.824928	0.75031	0.778639	Pearson	0.75	0.805	0.786	0.268
RNCMPT00045	AUCs	0.882749	0.865105	0.849188	0.791616	Pearson	0.846	0.877	0.766	0.416
RNCMPT00045	E-scores	0.88332	0.868066	0.818765	0.850433	Pearson	0.819	0.884	0.748	0.432
RNCMPT00045	Intensities	0.417363	0.442049		0.347978	Pearson		0.266	0.066	0.066
RNCMPT00045	Z-scores	0.821717	0.816534	0.784201	0.734063	Pearson	0.784	0.789	0.705	0.216
RNCMPT00046	AUCs		0.740653	0.750599	0.68802	Pearson	0.751	0.765	0.628	0.204
RNCMPT00046	E-scores		0.69202	0.744175	0.660735	Pearson	0.746	0.754	0.619	0.285
RNCMPT00046	Intensities		0.208424		0.0670376	Pearson		0.351	0.254	0.234
RNCMPT00046	Z-scores		0.659015	0.661962	0.651413	Pearson	0.662	0.435	0.337	0.196
RNCMPT00047	AUCs	0.576105	0.574892	0.424935	0.53665	Pearson	0.378	0.521	0.191	0.298
RNCMPT00047	E-scores	0.73937	0.735787	0.678947	0.708017	Pearson	0.68	0.72	0.233	0.287
RNCMPT00047	Intensities	0.0618157	0.0670074		0.0460597	Pearson		0.013	0.002	0.006
RNCMPT00047	Z-scores	0.606204	0.613498	0.545167	0.576023	Pearson	0.545	0.592	-0.003	0.218
RNCMPT00049	AUCs	0.93348	0.923529	0.928432	0.90627	Pearson	0.926	0.935	0.942	0.524
RNCMPT00049	E-scores	0.927197	0.914305	0.908762	0.903209	Pearson	0.909	0.92	0.929	0.54
RNCMPT00049	Intensities	0.596474	0.597109		0.554793	Pearson		0.571	0.603	0.174
RNCMPT00049	Z-scores	0.910767	0.896487	0.903053	0.875622	Pearson	0.903	0.909	0.919	0.163
RNCMPT00050	AUCs		0.88553	0.884404	0.862476	Pearson	0.883	0.903	0.904	0.546
RNCMPT00050	E-scores		0.862786	0.861399	0.878643	Pearson	0.862	0.883	0.895	0.576
RNCMPT00050	Intensities		0.622049		0.579597	Pearson		0.624	0.595	0.198
RNCMPT00050	Z-scores		0.854008	0.854804	0.827348	Pearson	0.855	0.866	0.861	0.298
RNCMPT00051	AUCs	0.477682	0.594938	0.548054	0.467521	Pearson	0.548	0.572	0.001	0.484
RNCMPT00051	E-scores	0.438795	0.474759	0.532745	0.420394	Pearson	0.536	0.469	-0.01	0.411
RNCMPT00051	Intensities	0.172813	0.191174		0.167828	Pearson		0.152	0.004	0.095
RNCMPT00051	Z-scores	0.475067	0.567225	0.55783	0.522628	Pearson	0.558	0.417	-0.018	0.321
RNCMPT00052	AUCs		0.814448	0.912333	0.836782	Pearson	0.912	0.794	0.771	0.707
RNCMPT00052	E-scores		0.840009	0.876052	0.846414	Pearson	0.871	0.813	0.842	0.646
RNCMPT00052	Intensities		0.462094		0.413618	Pearson		0.451	0.416	0.192
RNCMPT00052	Z-scores		0.791792	0.935274	0.866038	Pearson	0.935	0.827	0.819	0.445
RNCMPT00053	AUCs	0.922892	0.869322	0.92735	0.89126	Pearson	0.924	0.899	0.916	0.618
RNCMPT00053	E-scores	0.926691	0.85314	0.916566	0.905328	Pearson	0.917	0.915	0.924	0.64
RNCMPT00053	Intensities	0.585667	0.468385		0.578027	Pearson		0.569	0.543	0.297
RNCMPT00053	Z-scores	0.896954	0.823982	0.910662	0.839377	Pearson	0.911	0.849	0.887	0.282
RNCMPT00054	AUCs	0.897566	0.874587	0.876932	0.880201	Pearson	0.873	0.898	0.886	0.445
RNCMPT00054	E-scores	0.904602	0.859836	0.873046	0.88002	Pearson	0.873	0.895	0.899	0.46
RNCMPT00054	Intensities	0.557925	0.548746		0.535222	Pearson		0.496	0.51	0.222
RNCMPT00054	Z-scores	0.851073	0.835871	0.856678	0.834392	Pearson	0.857	0.86	0.866	0.339
RNCMPT00055	AUCs	0.961215	0.949186	0.958553	0.954176	Pearson	0.959	0.959	0.965	0.832
RNCMPT00055	E-scores	0.963963	0.942557	0.944084	0.955991	Pearson	0.944	0.964	0.965	0.852
RNCMPT00055	Intensities	0.580002	0.534035		0.545714	Pearson		0.479	0.475	0.198
RNCMPT00055	Z-scores	0.950683	0.935778	0.953272	0.939149	Pearson	0.953	0.953	0.957	0.341
RNCMPT00056	AUCs	0.858618	0.860546	0.802081	0.830192	Pearson	0.795	0.856	0.86	0.359
RNCMPT00056	E-scores	0.854218	0.854038	0.798003	0.837368	Pearson	0.799	0.856	0.847	0.318
RNCMPT00056	Intensities	0.328561	0.369255		0.322321	Pearson		0.333	0.34	0.075
RNCMPT00056	Z-scores	0.813945	0.817374	0.737206	0.775174	Pearson	0.737	0.816	0.823	0.201
RNCMPT00057	AUCs	0.808437	0.889853	0.898718	0.835397	Pearson	0.897	0.865	0.861	0.437
RNCMPT00057	E-scores	0.808051	0.888207	0.895294	0.857772	Pearson	0.895	0.897	0.888	0.526
RNCMPT00057	Intensities	0.471457	0.541204		0.500352	Pearson		0.469	0.453	0.197
RNCMPT00057	Z-scores	0.800501	0.868795	0.877686	0.774718	Pearson	0.878	0.856	0.864	0.267
RNCMPT00058	AUCs			0.88622	0.870855	Pearson	0.862	0.689	0.642	0.184
RNCMPT00058	E-scores			0.861451	0.866317	Pearson	0.862	0.895	0.896	0.481
RNCMPT00058	Intensities				0.536359	Pearson		0.532	0.527	0.219
RNCMPT00058	Z-scores			0.861054	0.800949	Pearson	0.861	0.876	0.879	0.269
RNCMPT00059	AUCs		0.936723	0.926455	0.945513	Pearson	0.926	0.951	0.95	0.665
RNCMPT00059	E-scores		0.932314	0.920376	0.937831	Pearson	0.921	0.944	0.936	0.65
RNCMPT00059	Intensities		0.458559		0.476637	Pearson		0.483	0.491	0.218
RNCMPT00059	Z-scores		0.912451	0.908254	0.920279	Pearson	0.908	0.927	0.921	0.335
RNCMPT00060	AUCs			0.766986	0.810295	Pearson	0.852	0.453	0.45	-0.305
RNCMPT00060	E-scores			0.705019	0.768184	Pearson	0.706	0.768	0.751	0.277
RNCMPT00060	Intensities				0.447664	Pearson		0.441	0.41	0.111
RNCMPT00060	Z-scores			0.716158	0.752718	Pearson	0.716	0.774	0.782	0.143
RNCMPT00061	AUCs			0.904969	0.902531	Pearson	0.838	0.884	0.872	0.556
RNCMPT00061	E-scores			0.907713	0.909005	Pearson	0.908	0.929	0.914	0.573
RNCMPT00061	Intensities				0.51884	Pearson		0.554	0.464	0.184
RNCMPT00061	Z-scores			0.896859	0.879711	Pearson	0.897	0.896	0.878	0.204
RNCMPT00062	AUCs		0.910216	0.916358	0.891507	Pearson	0.912	0.914	0.91	0.438
RNCMPT00062	E-scores		0.881096	0.889802	0.892179	Pearson	0.89	0.914	0.903	0.534
RNCMPT00062	Intensities		0.558067		0.524311	Pearson		0.55	0.538	0.142
RNCMPT00062	Z-scores		0.898011	0.901109	0.86126	Pearson	0.901	0.874	0.88	0.156
RNCMPT00063	AUCs	0.805724	0.714577	0.771451	0.767094	Pearson	0.776	0.799	0.782	0.65
RNCMPT00063	E-scores	0.677589	0.572807	0.70106	0.634557	Pearson	0.704	0.654	0.66	0.527
RNCMPT00063	Intensities	0.303357	0.191189		0.268593	Pearson		0.114	0.09	0.085
RNCMPT00063	Z-scores	0.813323	0.663969	0.761453	0.766333	Pearson	0.761	0.802	0.767	0.415
RNCMPT00064	AUCs	0.832628	0.820693	0.76632	0.771371	Pearson	0.773	0.809	0.796	0.529
RNCMPT00064	E-scores	0.838557	0.807155	0.790575	0.800007	Pearson	0.792	0.845	0.806	0.647
RNCMPT00064	Intensities	0.491667	0.510435		0.433306	Pearson		0.447	0.29	0.18
RNCMPT00064	Z-scores	0.790228	0.789004	0.740611	0.66934	Pearson	0.741	0.75	0.749	0.23
RNCMPT00065	AUCs		0.427161	0.309934	0.337276	Pearson	0.308	0.463	0.469	0.151
RNCMPT00065	E-scores		0.405482	0.293974	0.342854	Pearson	0.294	0.449	0.444	0.237
RNCMPT00065	Intensities		0.137787		0.0761718	Pearson		0.158	0.125	0.077
RNCMPT00065	Z-scores		0.36443	0.222998	0.316629	Pearson	0.223	0.387	0.376	0.089
RNCMPT00066	AUCs		0.947282	0.966464	0.916746	Pearson	0.966	0.932	0.934	0.905
RNCMPT00066	E-scores		0.960762	0.960655	0.941584	Pearson	0.96	0.954	0.959	0.925
RNCMPT00066	Intensities		0.552915		0.451528	Pearson		0.515	0.431	0.26
RNCMPT00066	Z-scores		0.870234	0.972683	0.91972	Pearson	0.973	0.854	0.864	0.498
RNCMPT00067	AUCs	0.409169	0.884631	0.901314	0.909238	Pearson	0.904	0.93	0.903	0.787
RNCMPT00067	E-scores	0.409656	0.869594	0.881297	0.890791	Pearson	0.882	0.911	0.883	0.748
RNCMPT00067	Intensities	0.0800442	0.456549		0.459559	Pearson		0.346	0.225	0.143
RNCMPT00067	Z-scores	0.0112267	0.882194	0.884944	0.904782	Pearson	0.885	0.908	0.89	0.461
RNCMPT00068	AUCs		0.901648	0.929798	0.90633	Pearson	0.928	0.92	0.923	0.697
RNCMPT00068	E-scores		0.898323	0.904645	0.891898	Pearson	0.905	0.912	0.917	0.657
RNCMPT00068	Intensities		0.575612		0.498092	Pearson		0.498	0.51	0.196
RNCMPT00068	Z-scores		0.84813	0.901794	0.842698	Pearson	0.902	0.889	0.896	0.377
RNCMPT00069	AUCs		0.90844	0.913659	0.821297	Pearson	0.914	0.857	0.897	0.674
RNCMPT00069	E-scores		0.903658	0.904787	0.83757	Pearson	0.905	0.889	0.906	0.698
RNCMPT00069	Intensities		0.572639		0.447669	Pearson		0.486	0.476	0.207
RNCMPT00069	Z-scores		0.863966	0.902363	0.745241	Pearson	0.902	0.803	0.853	0.306
RNCMPT00070	AUCs	0.913985	0.796174	0.864968	0.879168	Pearson	0.862	0.896	0.567	0.588
RNCMPT00070	E-scores	0.899813	0.780954	0.863506	0.860419	Pearson	0.864	0.89	0.523	0.603
RNCMPT00070	Intensities	0.494121	0.413564		0.478031	Pearson		0.478	0.024	0.174
RNCMPT00070	Z-scores	0.888111	0.753032	0.84334	0.847175	Pearson	0.843	0.868	0.031	0.257
RNCMPT00071	AUCs	0.915916	0.864329	0.936988	0.886357	Pearson	0.935	0.916	0.931	0.593
RNCMPT00071	E-scores	0.908581	0.863295	0.906559	0.89565	Pearson	0.907	0.894	0.924	0.614
RNCMPT00071	Intensities	0.654818	0.61493		0.622582	Pearson		0.616	0.61	0.249
RNCMPT00071	Z-scores	0.93557	0.869508	0.946024	0.921868	Pearson	0.946	0.922	0.945	0.325
RNCMPT00072	AUCs	0.953279	0.9409	0.949116	0.933038	Pearson	0.949	0.955	0.958	0.838
RNCMPT00072	E-scores	0.956844	0.942264	0.942649	0.949462	Pearson	0.943	0.958	0.961	0.854
RNCMPT00072	Intensities	0.635647	0.629637		0.633827	Pearson		0.621	0.612	0.274
RNCMPT00072	Z-scores	0.924818	0.911056	0.925231	0.894503	Pearson	0.925	0.918	0.931	0.336
RNCMPT00073	AUCs	0.956548	0.908154	0.945063	0.939612	Pearson	0.945	0.955	0.919	0.615
RNCMPT00073	E-scores	0.956504	0.906738	0.932718	0.939977	Pearson	0.933	0.955	0.911	0.65
RNCMPT00073	Intensities	0.629773	0.52309		0.595539	Pearson		0.482	0.387	0.192
RNCMPT00073	Z-scores	0.93873	0.890018	0.93708	0.916747	Pearson	0.937	0.945	0.9	0.236
RNCMPT00074	AUCs	0.486198	0.85822	0.862938	0.849224	Pearson	0.866	0.873	0.773	0.58
RNCMPT00074	E-scores	0.49866	0.868317	0.849679	0.86919	Pearson	0.85	0.895	0.789	0.588
RNCMPT00074	Intensities	0.0677903	0.371462		0.376177	Pearson		0.218	0.078	0.069
RNCMPT00074	Z-scores	0.0110143	0.85869	0.851215	0.835247	Pearson	0.851	0.854	0.76	0.324
RNCMPT00075	AUCs		0.940747	0.934754	0.930093	Pearson	0.93	0.954	0.927	0.376
RNCMPT00075	E-scores		0.897772	0.898044	0.900037	Pearson	0.898	0.929	0.893	0.371
RNCMPT00075	Intensities		0.609458		0.57488	Pearson		0.613	0.579	0.121
RNCMPT00075	Z-scores		0.932763	0.922925	0.922555	Pearson	0.923	0.943	0.923	0.154
RNCMPT00076	AUCs	0.936701	0.915398	0.936755	0.922297	Pearson	0.937	0.934	0.936	0.738
RNCMPT00076	E-scores	0.947511	0.923286	0.930014	0.93131	Pearson	0.93	0.945	0.947	0.762
RNCMPT00076	Intensities	0.66267	0.593249		0.602658	Pearson		0.376	0.367	0.174
RNCMPT00076	Z-scores	0.930302	0.902499	0.936144	0.925085	Pearson	0.936	0.925	0.922	0.284
RNCMPT00077	AUCs	0.940392	0.949845	0.946514	0.928987	Pearson	0.943	0.94	0.934	0.702
RNCMPT00077	E-scores	0.937606	0.935911	0.915312	0.926205	Pearson	0.916	0.932	0.942	0.658
RNCMPT00077	Intensities	0.595854	0.564312		0.564117	Pearson		0.566	0.551	0.119
RNCMPT00077	Z-scores	0.899502	0.916652	0.931009	0.89612	Pearson	0.931	0.897	0.883	0.12
RNCMPT00078	AUCs		0.867285	0.860176	0.856786	Pearson	0.86	0.872	0.878	0.242
RNCMPT00078	E-scores		0.863858	0.852797	0.875686	Pearson	0.853	0.881	0.881	0.411
RNCMPT00078	Intensities		0.511931		0.464475	Pearson		0.469	0.501	0.116
RNCMPT00078	Z-scores		0.813855	0.79337	0.803512	Pearson	0.793	0.811	0.827	0.129
RNCMPT00079	AUCs	0.772531	0.832201	0.88962	0.701126	Pearson	0.885	0.817	0.689	0.638
RNCMPT00079	E-scores	0.883311	0.909965	0.914219	0.841416	Pearson	0.915	0.907	0.848	0.812
RNCMPT00079	Intensities	0.525469	0.446259		0.35119	Pearson		0.467	0.269	0.24
RNCMPT00079	Z-scores	0.727843	0.864877	0.895299	0.726727	Pearson	0.895	0.801	0.772	0.258
RNCMPT00080	AUCs	0.604181	0.831336	0.812943	0.636833	Pearson	0.813	0.695	0.771	0.499
RNCMPT00080	E-scores	0.82434	0.86391	0.844924	0.819284	Pearson	0.845	0.731	0.828	0.769
RNCMPT00080	Intensities	0.363546	0.370751		0.285317	Pearson		0.295	0.25	0.138
RNCMPT00080	Z-scores	0.598187	0.831316	0.817924	0.652591	Pearson	0.818	0.631	0.767	0.222
RNCMPT00081	AUCs		0.925773	0.948007	0.942918	Pearson	0.946	0.954	0.946	0.75
RNCMPT00081	E-scores		0.902149	0.924921	0.935165	Pearson	0.925	0.946	0.945	0.756
RNCMPT00081	Intensities		0.528863		0.576578	Pearson		0.162	0.155	0.068
RNCMPT00081	Z-scores		0.900077	0.937493	0.922863	Pearson	0.937	0.9	0.923	0.371
RNCMPT00082	AUCs		0.461029	0.517204	0.500228	Pearson	0.517	0.301	0.17	0.135
RNCMPT00082	E-scores		0.399343	0.527509	0.523783	Pearson	0.531	0.299	0.165	0.095
RNCMPT00082	Intensities		0.110636		0.139148	Pearson		0.118	0.054	0.077
RNCMPT00082	Z-scores		0.402573	0.430929	0.430754	Pearson	0.431	0.255	0.211	0.161
RNCMPT00083	AUCs		0.660705	0.719729	0.457692	Pearson	0.72	0.567	0.539	0.301
RNCMPT00083	E-scores		0.710665	0.733874	0.525485	Pearson	0.735	0.605	0.593	0.345
RNCMPT00083	Intensities		0.450448		0.309621	Pearson		0.323	0.275	0.167
RNCMPT00083	Z-scores		0.592154	0.651156	0.428588	Pearson	0.651	0.528	0.494	0.177
RNCMPT00084	AUCs		0.723355	0.831433	0.781045	Pearson	0.827	0.819	0.444	0.564
RNCMPT00084	E-scores		0.732094	0.807084	0.811038	Pearson	0.808	0.822	0.367	0.594
RNCMPT00084	Intensities		0.283238		0.315146	Pearson		0.233	0.004	0.114
RNCMPT00084	Z-scores		0.685123	0.801278	0.755497	Pearson	0.801	0.783	0.016	0.28
RNCMPT00085	AUCs	0.7878	0.605405	0.831244	0.701547	Pearson	0.831	0.761	0.787	0.564
RNCMPT00085	E-scores	0.77517	0.546142	0.760897	0.660858	Pearson	0.763	0.754	0.773	0.529
RNCMPT00085	Intensities	0.457775	0.23017		0.310628	Pearson		0.144	0.14	0.065
RNCMPT00085	Z-scores	0.826681	0.577454	0.876346	0.775512	Pearson	0.876	0.849	0.853	0.424
RNCMPT00086	AUCs		0.833516	0.773706	0.816167	Pearson	0.753	0.811	0.604	0.702
RNCMPT00086	E-scores		0.871038	0.816034	0.851472	Pearson	0.817	0.862	0.549	0.667
RNCMPT00086	Intensities		0.279664		0.250278	Pearson		0.112	0.004	0.026
RNCMPT00086	Z-scores		0.790685	0.780798	0.802937	Pearson	0.781	0.796	0.119	0.27
RNCMPT00087	AUCs	0.92335	0.87354	0.923968	0.874172	Pearson	0.923	0.889	0.896	0.647
RNCMPT00087	E-scores	0.904769	0.846109	0.896192	0.863854	Pearson	0.897	0.887	0.892	0.678
RNCMPT00087	Intensities	0.630197	0.533773		0.513114	Pearson		0.506	0.493	0.248
RNCMPT00087	Z-scores	0.868401	0.842238	0.912534	0.815838	Pearson	0.913	0.807	0.869	0.403
RNCMPT00088	AUCs		0.865902	0.890682	0.802129	Pearson	0.891	0.834	0.816	0.72
RNCMPT00088	E-scores		0.872258	0.881938	0.845742	Pearson	0.874	0.875	0.827	0.721
RNCMPT00088	Intensities		0.472582		0.374859	Pearson		0.327	0.229	0.152
RNCMPT00088	Z-scores		0.812414	0.881314	0.714612	Pearson	0.881	0.693	0.706	0.296
RNCMPT00089	AUCs		0.745829	0.678695	0.736119	Pearson	0.674	0.749	0.709	0.667
RNCMPT00089	E-scores		0.703688	0.661964	0.70953	Pearson	0.665	0.743	0.706	0.644
RNCMPT00089	Intensities		0.411205		0.232575	Pearson		0.352	0.153	0.173
RNCMPT00089	Z-scores		0.686764	0.588398	0.681032	Pearson	0.588	0.675	0.633	0.25
RNCMPT00090	AUCs		0.545338	0.586181	0.495585	Pearson	0.586	0.594	0.641	0.494
RNCMPT00090	E-scores		0.258207	0.64084	0.245567	Pearson	0.644	0.37	0.504	0.343
RNCMPT00090	Intensities		0.31066		0.344846	Pearson		0.369	0.311	0.187
RNCMPT00090	Z-scores		0.528387	0.643252	0.583354	Pearson	0.643	0.613	0.686	0.29
RNCMPT00091	AUCs	0.61632	0.907089	0.90335	0.869052	Pearson	0.899	0.872	0.884	0.492
RNCMPT00091	E-scores	0.677279	0.899486	0.877741	0.885017	Pearson	0.878	0.888	0.897	0.596
RNCMPT00091	Intensities	0.286602	0.52077		0.469004	Pearson		0.275	0.276	0.067
RNCMPT00091	Z-scores	0.508565	0.881815	0.887752	0.833648	Pearson	0.888	0.788	0.836	0.145
RNCMPT00093	AUCs		0.870187	0.918231	0.732615	Pearson	0.918	0.725	0.789	0.479
RNCMPT00093	E-scores		0.852348	0.900816	0.758554	Pearson	0.901	0.779	0.822	0.532
RNCMPT00093	Intensities		0.442873		0.305814	Pearson		0.363	0.315	0.125
RNCMPT00093	Z-scores		0.826958	0.895096	0.698163	Pearson	0.895	0.42	0.705	0.181
RNCMPT00094	AUCs		0.913996	0.939354	0.867113	Pearson	0.939	0.9	0.913	0.542
RNCMPT00094	E-scores		0.910326	0.927363	0.862561	Pearson	0.928	0.905	0.917	0.606
RNCMPT00094	Intensities		0.518319		0.449934	Pearson		0.366	0.368	0.184
RNCMPT00094	Z-scores		0.904724	0.925219	0.84187	Pearson	0.925	0.876	0.88	0.256
RNCMPT00095	AUCs		0.94537	0.961963	0.89976	Pearson	0.962	0.912	0.898	0.744
RNCMPT00095	E-scores		0.957917	0.952779	0.916792	Pearson	0.953	0.934	0.914	0.795
RNCMPT00095	Intensities		0.471243		0.370781	Pearson		0.102	0.083	0.066
RNCMPT00095	Z-scores		0.922382	0.969556	0.869347	Pearson	0.97	0.885	0.689	0.341
RNCMPT00096	AUCs		0.881698	0.912094	0.825332	Pearson	0.912	0.817	0.812	0.597
RNCMPT00096	E-scores		0.878577	0.894002	0.825858	Pearson	0.895	0.819	0.825	0.659
RNCMPT00096	Intensities		0.428128		0.407213	Pearson		0.431	0.402	0.299
RNCMPT00096	Z-scores		0.845525	0.909619	0.850694	Pearson	0.91	0.844	0.751	0.428
RNCMPT00097	AUCs			0.928809	0.7877	Pearson	0.926	0.713	0.677	0.601
RNCMPT00097	E-scores			0.89131	0.800829	Pearson	0.89	0.76	0.757	0.606
RNCMPT00097	Intensities				0.310089	Pearson		0.369	0.289	0.171
RNCMPT00097	Z-scores			0.94062	0.721424	Pearson	0.941	0.637	0.68	0.215
RNCMPT00099	AUCs		0.891652	0.952881	0.808144	Pearson	0.953	0.805	0.848	0.522
RNCMPT00099	E-scores		0.896338	0.936931	0.840696	Pearson	0.937	0.858	0.893	0.606
RNCMPT00099	Intensities		0.527361		0.42461	Pearson		0.459	0.425	0.235
RNCMPT00099	Z-scores		0.87976	0.94575	0.691515	Pearson	0.946	0.736	0.741	0.211
RNCMPT00100	AUCs		0.90551	0.926137	0.855094	Pearson	0.926	0.833	0.871	0.577
RNCMPT00100	E-scores		0.910422	0.91412	0.875577	Pearson	0.915	0.865	0.909	0.662
RNCMPT00100	Intensities		0.528991		0.458877	Pearson		0.445	0.471	0.259
RNCMPT00100	Z-scores		0.864965	0.927286	0.777257	Pearson	0.927	0.641	0.776	0.285
RNCMPT00101	AUCs		0.645928	0.912842	0.473255	Pearson	0.913	0.584	0.634	0.257
RNCMPT00101	E-scores		0.604098	0.870192	0.489204	Pearson	0.866	0.588	0.693	0.401
RNCMPT00101	Intensities		0.25586		0.234907	Pearson		0.32	0.314	0.231
RNCMPT00101	Z-scores		0.584417	0.91625	0.395554	Pearson	0.916	0.46	0.56	0.301
RNCMPT00102	AUCs		0.401052	0.220053	0.224569	Pearson	0.22	0.393	0.158	0.096
RNCMPT00102	E-scores		0.469779	0.317703	0.355933	Pearson	0.323	0.442	0.13	0.086
RNCMPT00102	Intensities		0.0665968		0.0140829	Pearson		0.112	0.096	0.119
RNCMPT00102	Z-scores		0.336863	0.169426	0.176951	Pearson	0.169	0.297	0.12	0.109
RNCMPT00103	AUCs		0.512782	0.572827	0.572506	Pearson	0.573	0.674	0.596	0.575
RNCMPT00103	E-scores		0.38162	0.661223	0.514529	Pearson	0.656	0.558	0.508	0.585
RNCMPT00103	Intensities		0.18072		0.249775	Pearson		0.253	0.225	0.202
RNCMPT00103	Z-scores		0.453059	0.554733	0.632128	Pearson	0.555	0.613	0.585	0.387
RNCMPT00104	AUCs		0.607574	0.654745	0.583447	Pearson	0.655	0.74	0.417	0.31
RNCMPT00104	E-scores		0.617188	0.703313	0.577404	Pearson	0.679	0.767	0.414	0.317
RNCMPT00104	Intensities		0.184752		0.0944798	Pearson		0.226	0.131	0.177
RNCMPT00104	Z-scores		0.564547	0.583329	0.520684	Pearson	0.583	0.629	0.431	0.319
RNCMPT00105	AUCs		0.721164	0.567618	0.68408	Pearson	0.565	0.7	0	0.39
RNCMPT00105	E-scores		0.806903	0.720624	0.775261	Pearson	0.722	0.771	0.07	0.341
RNCMPT00105	Intensities		0.156912		0.130442	Pearson		0.107	-0.006	0.064
RNCMPT00105	Z-scores		0.702584	0.582113	0.652807	Pearson	0.582	0.699	-0.016	0.226
RNCMPT00106	AUCs	0.396675	0.83882	0.927336	0.914993	Pearson	0.927	0.912	0.891	0.875
RNCMPT00106	E-scores	0.405536	0.894998	0.924817	0.926308	Pearson	0.925	0.923	0.921	0.871
RNCMPT00106	Intensities	0.0581519	0.514703		0.414469	Pearson		0.376	0.336	0.133
RNCMPT00106	Z-scores	0.00973168	0.788577	0.926573	0.896258	Pearson	0.927	0.829	0.871	0.426
RNCMPT00107	AUCs	0.403698	0.87782	0.958097	0.932873	Pearson	0.958	0.917	0.918	0.905
RNCMPT00107	E-scores	0.404918	0.918444	0.947527	0.945121	Pearson	0.948	0.926	0.939	0.895
RNCMPT00107	Intensities	0.0609044	0.53574		0.431609	Pearson		0.468	0.407	0.156
RNCMPT00107	Z-scores	0.0116283	0.824198	0.954608	0.885762	Pearson	0.955	0.868	0.882	0.414
RNCMPT00108	AUCs	0.374991	0.952505	0.965175	0.931738	Pearson	0.965	0.945	0.942	0.909
RNCMPT00108	E-scores	0.389937	0.96388	0.959799	0.955031	Pearson	0.96	0.966	0.954	0.915
RNCMPT00108	Intensities	0.0606916	0.582499		0.512316	Pearson		0.518	0.427	0.222
RNCMPT00108	Z-scores	0.0026183	0.87787	0.966183	0.918317	Pearson	0.966	0.9	0.871	0.442
RNCMPT00109	AUCs	0.386957	0.944724	0.962494	0.914427	Pearson	0.962	0.933	0.924	0.891
RNCMPT00109	E-scores	0.409258	0.958412	0.955177	0.937454	Pearson	0.955	0.955	0.95	0.897
RNCMPT00109	Intensities	0.0570648	0.557611		0.391823	Pearson		0.449	0.408	0.195
RNCMPT00109	Z-scores	0.00215576	0.874722	0.964	0.914941	Pearson	0.964	0.814	0.864	0.427
RNCMPT00110	AUCs	0.356322	0.79906	0.828434	0.758756	Pearson	0.828	0.843	0.835	0.706
RNCMPT00110	E-scores	0.329515	0.781787	0.812447	0.738757	Pearson	0.814	0.818	0.816	0.669
RNCMPT00110	Intensities	0.0657772	0.405683		0.385564	Pearson		0.438	0.298	0.174
RNCMPT00110	Z-scores	0.00115768	0.796367	0.817035	0.802115	Pearson	0.817	0.792	0.83	0.368
RNCMPT00111	AUCs		0.206665	0.377176	0.190214	Pearson	0.375	0.471	0.272	0.153
RNCMPT00111	E-scores		0.103477	0.400828	0.113083	Pearson	0.404	0.448	0.228	0.106
RNCMPT00111	Intensities		0.0542431		0.015738	Pearson		0.102	0.052	0.068
RNCMPT00111	Z-scores		0.164127	0.318015	0.152767	Pearson	0.318	0.36	0.246	0.196
RNCMPT00112	AUCs		0.824613	0.897618	0.706413	Pearson	0.898	0.752	0.81	0.259
RNCMPT00112	E-scores		0.811511	0.889856	0.715758	Pearson	0.89	0.745	0.828	0.294
RNCMPT00112	Intensities		0.491474		0.398662	Pearson		0.358	0.384	0.151
RNCMPT00112	Z-scores		0.734792	0.887548	0.517907	Pearson	0.888	0.64	0.739	0.118
RNCMPT00113	AUCs		0.709417	0.786644	0.700732	Pearson	0.787	0.738	0.687	0.57
RNCMPT00113	E-scores		0.751537	0.788438	0.69584	Pearson	0.791	0.76	0.714	0.513
RNCMPT00113	Intensities		0.407246		0.274887	Pearson		0.364	0.282	0.161
RNCMPT00113	Z-scores		0.696009	0.834914	0.710871	Pearson	0.835	0.77	0.749	0.414
RNCMPT00114	AUCs		0.620361	0.901574	0.61266	Pearson	0.901	0.597	0.594	0.645
RNCMPT00114	E-scores		0.675661	0.88687	0.663329	Pearson	0.888	0.683	0.665	0.706
RNCMPT00114	Intensities		0.30638		0.294048	Pearson		0.285	0.22	0.138
RNCMPT00114	Z-scores		0.617851	0.905045	0.635498	Pearson	0.905	0.64	0.589	0.381
RNCMPT00116	AUCs		0.872543	0.921871	0.772812	Pearson	0.922	0.8	0.825	0.063
RNCMPT00116	E-scores		0.848534	0.898213	0.753211	Pearson	0.896	0.767	0.816	0.158
RNCMPT00116	Intensities		0.43455		0.343013	Pearson		0.331	0.304	0.172
RNCMPT00116	Z-scores		0.822086	0.917804	0.640639	Pearson	0.918	0.649	0.674	0.103
RNCMPT00117	AUCs		0.798578	0.91109	0.67559	Pearson	0.911	0.673	0.691	0.46
RNCMPT00117	E-scores		0.81437	0.890935	0.730878	Pearson	0.89	0.744	0.77	0.529
RNCMPT00117	Intensities		0.521639		0.408874	Pearson		0.445	0.421	0.202
RNCMPT00117	Z-scores		0.689118	0.901065	0.555832	Pearson	0.901	0.556	0.637	0.335
RNCMPT00118	AUCs	-0.138069	0.601066	0.576537	0.327725	Pearson	0.566	0.614	0.281	0.211
RNCMPT00118	E-scores	0.115668	0.494846	0.454199	0.333805	Pearson	0.455	0.544	0.407	0.37
RNCMPT00118	Intensities	0.0196398	0.0963865		0.0851209	Pearson		0.129	0.097	0.105
RNCMPT00118	Z-scores	-0.123785	0.549005	0.481062	0.335019	Pearson	0.481	0.478	0.313	0.219
RNCMPT00119	AUCs		0.580148	0.408147	0.565978	Pearson	0.408	0.586	0.226	0.287
RNCMPT00119	E-scores		0.661588	0.533672	0.652407	Pearson	0.536	0.666	0.292	0.373
RNCMPT00119	Intensities		0.195957		0.206559	Pearson		0.22	0.048	0.189
RNCMPT00119	Z-scores		0.529305	0.33573	0.496711	Pearson	0.336	0.516	0.168	0.138
RNCMPT00120	AUCs		0.814357	0.864028	0.268225	Pearson	0.863	0.629	0.718	0.186
RNCMPT00120	E-scores		0.782719	0.844845	0.337944	Pearson	0.845	0.621	0.742	0.315
RNCMPT00120	Intensities		0.396333		0.192362	Pearson		0.339	0.284	0.202
RNCMPT00120	Z-scores		0.688218	0.840292	0.2345	Pearson	0.84	0.435	0.609	0.13
RNCMPT00121	AUCs		0.821422	0.785807	0.57397	Pearson	0.785	0.764	0.79	0.384
RNCMPT00121	E-scores		0.790492	0.772982	0.609363	Pearson	0.774	0.744	0.777	0.446
RNCMPT00121	Intensities		0.400207		0.316459	Pearson		0.348	0.308	0.227
RNCMPT00121	Z-scores		0.724476	0.746969	0.474445	Pearson	0.747	0.618	0.634	0.189
RNCMPT00122	AUCs		0.839096	0.892863	0.767851	Pearson	0.892	0.65	0.746	0.699
RNCMPT00122	E-scores		0.850978	0.889593	0.790902	Pearson	0.84	0.699	0.779	0.714
RNCMPT00122	Intensities		0.359672		0.366853	Pearson		0.364	0.257	0.175
RNCMPT00122	Z-scores		0.750939	0.909567	0.744632	Pearson	0.91	0.655	0.639	0.312
RNCMPT00123	AUCs	0.68362	0.899474	0.927226	0.831097	Pearson	0.927	0.836	0.83	0.477
RNCMPT00123	E-scores	0.708217	0.892248	0.908533	0.848428	Pearson	0.909	0.857	0.862	0.544
RNCMPT00123	Intensities	0.448153	0.485618		0.432528	Pearson		0.461	0.435	0.29
RNCMPT00123	Z-scores	0.576474	0.838903	0.924483	0.768692	Pearson	0.924	0.707	0.778	0.361
RNCMPT00124	AUCs		0.705273	0.9111	0.683689	Pearson	0.911	0.694	0.594	0.568
RNCMPT00124	E-scores		0.773489	0.855606	0.723618	Pearson	0.856	0.767	0.686	0.588
RNCMPT00124	Intensities		0.469632		0.364933	Pearson		0.346	0.315	0.164
RNCMPT00124	Z-scores		0.66985	0.909556	0.633039	Pearson	0.91	0.661	0.591	0.288
RNCMPT00126	AUCs	0.0556719	0.83703	0.843457	0.542426	Pearson	0.843	0.702	0.803	0.456
RNCMPT00126	E-scores	0.0907302	0.82665	0.842451	0.617965	Pearson	0.84	0.726	0.81	0.516
RNCMPT00126	Intensities	0.206247	0.331451		0.321224	Pearson		0.309	0.273	0.213
RNCMPT00126	Z-scores	0.198754	0.75307	0.854635	0.474377	Pearson	0.855	0.526	0.638	0.268
RNCMPT00127	AUCs		0.623704	0.652406	0.680059	Pearson	0.652	0.731	0.732	0.463
RNCMPT00127	E-scores		0.636806	0.722565	0.747844	Pearson	0.722	0.756	0.741	0.537
RNCMPT00127	Intensities		0.326811		0.338532	Pearson		0.319	0.262	0.129
RNCMPT00127	Z-scores		0.579826	0.585269	0.643324	Pearson	0.585	0.553	0.68	0.243
RNCMPT00129	AUCs			0.79176	0.749702	Pearson	0.237	0.31	0.332	0.108
RNCMPT00129	E-scores			0.789743	0.74496	Pearson	0.791	0.733	0.774	0.268
RNCMPT00129	Intensities				0.317116	Pearson		0.312	0.365	0.103
RNCMPT00129	Z-scores			0.771431	0.722565	Pearson	0.771	0.625	0.66	0.074
RNCMPT00131	AUCs		0.594744	0.488014	0.563451	Pearson	0.488	0.588	0.645	0.152
RNCMPT00131	E-scores		0.662453	0.573622	0.6221	Pearson	0.574	0.653	0.667	0.214
RNCMPT00131	Intensities		0.265394		0.235955	Pearson		0.237	0.274	0.145
RNCMPT00131	Z-scores		0.51686	0.387836	0.465248	Pearson	0.388	0.494	0.535	0.178
RNCMPT00132	AUCs		0.791954	0.893138	0.360877	Pearson	0.893	0.45	0.654	0.197
RNCMPT00132	E-scores		0.762269	0.862267	0.43034	Pearson	0.862	0.528	0.694	0.347
RNCMPT00132	Intensities		0.40576		0.286581	Pearson		0.325	0.279	0.229
RNCMPT00132	Z-scores		0.630164	0.879781	0.294493	Pearson	0.88	0.332	0.52	0.135
RNCMPT00133	AUCs		0.875061	0.933721	0.79589	Pearson	0.934	0.787	0.77	0.568
RNCMPT00133	E-scores		0.856546	0.915648	0.834824	Pearson	0.915	0.759	0.788	0.608
RNCMPT00133	Intensities		0.423926		0.306705	Pearson		0.292	0.245	0.18
RNCMPT00133	Z-scores		0.817505	0.938878	0.825091	Pearson	0.939	0.756	0.783	0.338
RNCMPT00134	AUCs		0.962476	0.971511	0.93949	Pearson	0.972	0.948	0.956	0.935
RNCMPT00134	E-scores		0.975605	0.96743	0.963628	Pearson	0.967	0.973	0.975	0.941
RNCMPT00134	Intensities		0.647748		0.526346	Pearson		0.582	0.536	0.241
RNCMPT00134	Z-scores		0.905545	0.974624	0.948692	Pearson	0.975	0.945	0.889	0.459
RNCMPT00136	AUCs		0.760032	0.853802	0.51534	Pearson	0.854	0.497	0.613	0.286
RNCMPT00136	E-scores		0.765202	0.823467	0.649337	Pearson	0.824	0.604	0.692	0.437
RNCMPT00136	Intensities		0.467769		0.347535	Pearson		0.364	0.338	0.195
RNCMPT00136	Z-scores		0.602588	0.829585	0.388566	Pearson	0.83	0.359	0.519	0.184
RNCMPT00137	AUCs		0.861645	0.845564	0.799479	Pearson	0.846	0.84	0.79	0.619
RNCMPT00137	E-scores		0.87202	0.874571	0.804923	Pearson	0.875	0.808	0.761	0.574
RNCMPT00137	Intensities		0.408674		0.220866	Pearson		0.303	0.228	0.127
RNCMPT00137	Z-scores		0.822746	0.824636	0.766383	Pearson	0.825	0.777	0.745	0.3
RNCMPT00138	AUCs		0.897585	0.895235	0.898225	Pearson	0.895	0.909	0.92	0.326
RNCMPT00138	E-scores		0.895551	0.902718	0.906328	Pearson	0.903	0.916	0.924	0.42
RNCMPT00138	Intensities		0.509398		0.533364	Pearson		0.498	0.518	0.184
RNCMPT00138	Z-scores		0.867429	0.86398	0.859972	Pearson	0.864	0.875	0.882	0.229
RNCMPT00139	AUCs		0.928719	0.922612	0.91018	Pearson	0.923	0.925	0.919	0.785
RNCMPT00139	E-scores		0.926403	0.903724	0.912865	Pearson	0.904	0.931	0.925	0.792
RNCMPT00139	Intensities		0.612606		0.522231	Pearson		0.559	0.556	0.329
RNCMPT00139	Z-scores		0.903015	0.919087	0.852168	Pearson	0.919	0.876	0.9	0.341
RNCMPT00140	AUCs		0.908122	0.850504	0.88387	Pearson	0.85	0.902	0.893	0.708
RNCMPT00140	E-scores		0.858258	0.829437	0.856645	Pearson	0.831	0.885	0.871	0.674
RNCMPT00140	Intensities		0.406422		0.378992	Pearson		0.375	0.364	0.098
RNCMPT00140	Z-scores		0.884273	0.827553	0.858714	Pearson	0.828	0.885	0.875	0.24
RNCMPT00141	AUCs		0.933383	0.924279	0.898295	Pearson	0.924	0.933	0.936	0.524
RNCMPT00141	E-scores		0.918643	0.905749	0.918627	Pearson	0.906	0.937	0.929	0.574
RNCMPT00141	Intensities		0.625864		0.583739	Pearson		0.598	0.587	0.142
RNCMPT00141	Z-scores		0.897015	0.905418	0.832013	Pearson	0.905	0.885	0.895	0.25
RNCMPT00142	AUCs		0.768975	0.71081	0.766226	Pearson	0.711	0.794	0.678	0.628
RNCMPT00142	E-scores		0.780546	0.740323	0.763741	Pearson	0.742	0.795	0.68	0.683
RNCMPT00142	Intensities		0.30644		0.268974	Pearson		0.115	0.018	0.035
RNCMPT00142	Z-scores		0.773925	0.736231	0.724866	Pearson	0.736	0.779	0.701	0.202
RNCMPT00143	AUCs	0.0247334	0.881684	0.869241	0.851148	Pearson	0.869	0.903	0.899	0.202
RNCMPT00143	E-scores	0.0635828	0.895004	0.891994	0.875047	Pearson	0.892	0.927	0.899	0.138
RNCMPT00143	Intensities	0.127571	0.450494		0.376332	Pearson		0.446	0.439	0.135
RNCMPT00143	Z-scores	0.0312893	0.849918	0.833751	0.824573	Pearson	0.834	0.871	0.861	0.137
RNCMPT00144	AUCs			0.818403	0.860806	Pearson	0.637	0.444	-0.007	-0.084
RNCMPT00144	E-scores			0.839962	0.876716	Pearson	0.84	0.889	0.182	0.161
RNCMPT00144	Intensities				0.399093	Pearson		0.314	-0.009	0.093
RNCMPT00144	Z-scores			0.777006	0.815769	Pearson	0.777	0.823	0.008	0.173
RNCMPT00145	AUCs	0.838935		0.840699	0.762202	Pearson	0.787	0.378	0.355	0.14
RNCMPT00145	E-scores	0.845614		0.805943	0.787128	Pearson	0.807	0.87	0.862	0.626
RNCMPT00145	Intensities	0.57017			0.523777	Pearson		0.552	0.523	0.293
RNCMPT00145	Z-scores	0.866733		0.852744	0.794263	Pearson	0.853	0.889	0.875	0.333
RNCMPT00146	AUCs		0.956055	0.951472	0.960607	Pearson	0.951	0.96	0.932	0.847
RNCMPT00146	E-scores		0.951968	0.9424	0.962696	Pearson	0.943	0.964	0.928	0.865
RNCMPT00146	Intensities		0.608284		0.623525	Pearson		0.248	0.117	0.115
RNCMPT00146	Z-scores		0.951284	0.946178	0.957436	Pearson	0.946	0.958	0.92	0.551
RNCMPT00147	AUCs	-0.00418804	0.888837	0.883267	0.885372	Pearson	0.883	0.899	0.702	0.281
RNCMPT00147	E-scores	0.180327	0.82812	0.854346	0.833799	Pearson	0.855	0.869	0.696	0.36
RNCMPT00147	Intensities	0.326326	0.484961		0.451172	Pearson		0.113	0.032	0.041
RNCMPT00147	Z-scores	0.050381	0.850735	0.849449	0.824314	Pearson	0.849	0.835	0.644	0.144
RNCMPT00148	AUCs		0.846749	0.812843	0.712836	Pearson	0.813	0.736	0.809	0.075
RNCMPT00148	E-scores		0.859062	0.832371	0.768398	Pearson	0.833	0.798	0.847	0.258
RNCMPT00148	Intensities		0.460117		0.331693	Pearson		0.353	0.384	0.083
RNCMPT00148	Z-scores		0.769771	0.788846	0.573797	Pearson	0.789	0.648	0.738	0.021
RNCMPT00149	AUCs	0.94076	0.90312	0.909799	0.920388	Pearson	0.91	0.938	0.926	0.544
RNCMPT00149	E-scores	0.936755	0.889052	0.906631	0.915006	Pearson	0.907	0.936	0.927	0.557
RNCMPT00149	Intensities	0.550706	0.494958		0.494725	Pearson		0.183	0.175	0.048
RNCMPT00149	Z-scores	0.908281	0.881613	0.881128	0.889953	Pearson	0.881	0.909	0.9	0.28
RNCMPT00150	AUCs		0.872957	0.878364	0.89603	Pearson	0.881	0.906	0.91	0.689
RNCMPT00150	E-scores		0.838298	0.877693	0.874772	Pearson	0.879	0.913	0.901	0.665
RNCMPT00150	Intensities		0.37092		0.382183	Pearson		0.39	0.372	0.177
RNCMPT00150	Z-scores		0.888118	0.90117	0.91073	Pearson	0.901	0.912	0.917	0.468
RNCMPT00151	AUCs	0.872301	0.807012	0.866236	0.852229	Pearson	0.858	0.819	0.879	0.445
RNCMPT00151	E-scores	0.880036	0.809764	0.858312	0.866188	Pearson	0.859	0.845	0.882	0.51
RNCMPT00151	Intensities	0.516504	0.485507		0.519618	Pearson		0.499	0.54	0.218
RNCMPT00151	Z-scores	0.861153	0.770785	0.849501	0.825743	Pearson	0.85	0.818	0.864	0.258
RNCMPT00152	AUCs	0.872807	0.85709	0.8592	0.838892	Pearson	0.859	0.863	0.87	0.43
RNCMPT00152	E-scores	0.885765	0.852046	0.862762	0.843818	Pearson	0.863	0.87	0.876	0.485
RNCMPT00152	Intensities	0.48645	0.493351		0.476034	Pearson		0.438	0.434	0.16
RNCMPT00152	Z-scores	0.818775	0.818235	0.821728	0.760242	Pearson	0.822	0.81	0.83	0.239
RNCMPT00153	AUCs	0.642042	0.87752	0.810442	0.818261	Pearson	0.813	0.865	-0.087	0.388
RNCMPT00153	E-scores	0.648766	0.89626	0.868711	0.841999	Pearson	0.869	0.893	-0.087	0.399
RNCMPT00153	Intensities	0.410133	0.45964		0.377692	Pearson		0.243	-0.007	0.083
RNCMPT00153	Z-scores	0.438274	0.849598	0.808917	0.727085	Pearson	0.809	0.82	-0.008	0.122
RNCMPT00154	AUCs	0.478902		0.681037	0.783868	Pearson	0.683	0.8	0.511	0.56
RNCMPT00154	E-scores	0.527619		0.823667	0.846342	Pearson	0.825	0.864	0.473	0.582
RNCMPT00154	Intensities	0.167111			0.240862	Pearson		0.038	0	0.015
RNCMPT00154	Z-scores	0.549337		0.717288	0.809	Pearson	0.717	0.822	0.045	0.221
RNCMPT00155	AUCs	0.832524	0.806322	0.756425	0.80392	Pearson	0.764	0.838	0.816	0.521
RNCMPT00155	E-scores	0.830036	0.778546	0.778524	0.793167	Pearson	0.78	0.815	0.805	0.647
RNCMPT00155	Intensities	0.504158	0.507117		0.446275	Pearson		0.465	0.372	0.181
RNCMPT00155	Z-scores	0.74114	0.767528	0.732704	0.694131	Pearson	0.733	0.75	0.772	0.213
RNCMPT00156	AUCs	0.78571	0.729998	0.875289	0.674576	Pearson	0.874	0.744	0.485	0.42
RNCMPT00156	E-scores	0.862706	0.785088	0.859329	0.809682	Pearson	0.86	0.836	0.576	0.546
RNCMPT00156	Intensities	0.679878	0.521813		0.555484	Pearson		0.599	0.279	0.317
RNCMPT00156	Z-scores	0.729179	0.621583	0.861329	0.632568	Pearson	0.861	0.689	0.519	0.391
RNCMPT00157	AUCs	0.92344	0.908705	0.899137	0.897833	Pearson	0.901	0.924	0.933	0.607
RNCMPT00157	E-scores	0.933917	0.901415	0.909509	0.90468	Pearson	0.91	0.929	0.933	0.596
RNCMPT00157	Intensities	0.620524	0.498219		0.509869	Pearson		0.563	0.502	0.311
RNCMPT00157	Z-scores	0.855858	0.855689	0.872353	0.825168	Pearson	0.872	0.823	0.881	0.259
RNCMPT00158	AUCs	0.25267	0.87311	0.945228	0.767177	Pearson	0.944	0.839	0.557	0.421
RNCMPT00158	E-scores	0.330134	0.857702	0.922756	0.753004	Pearson	0.923	0.855	0.586	0.5
RNCMPT00158	Intensities	0.395244	0.490645		0.455505	Pearson		0.054	0.021	0.029
RNCMPT00158	Z-scores	0.576908	0.871359	0.942369	0.771048	Pearson	0.942	0.779	0.692	0.275
RNCMPT00159	AUCs	0.358514	0.728179	0.717462	0.700351	Pearson	0.708	0.711	0.761	0.618
RNCMPT00159	E-scores	0.669447	0.779902	0.789949	0.74945	Pearson	0.791	0.787	0.73	0.787
RNCMPT00159	Intensities	0.32525	0.345955		0.338069	Pearson		0.365	0.352	0.223
RNCMPT00159	Z-scores	0.757631	0.8548	0.864879	0.849507	Pearson	0.865	0.822	0.86	0.34
RNCMPT00160	AUCs		0.901494	0.946078	0.865032	Pearson	0.946	0.934	0.906	0.711
RNCMPT00160	E-scores		0.925172	0.930696	0.92123	Pearson	0.931	0.944	0.942	0.828
RNCMPT00160	Intensities		0.614614		0.649613	Pearson		0.7	0.71	0.482
RNCMPT00160	Z-scores		0.882931	0.973912	0.9275	Pearson	0.974	0.967	0.949	0.567
RNCMPT00161	AUCs	0.937062	0.893995	0.912852	0.919121	Pearson	0.914	0.928	0.918	0.621
RNCMPT00161	E-scores	0.925953	0.884683	0.895104	0.91481	Pearson	0.896	0.918	0.908	0.632
RNCMPT00161	Intensities	0.48021	0.427641		0.458196	Pearson		0.181	0.177	0.06
RNCMPT00161	Z-scores	0.919136	0.873872	0.891992	0.90242	Pearson	0.892	0.911	0.9	0.212
RNCMPT00162	AUCs	0.805514	0.930966	0.931022	0.921753	Pearson	0.931	0.94	0.913	0.609
RNCMPT00162	E-scores	0.840027	0.912197	0.91589	0.916177	Pearson	0.916	0.93	0.907	0.682
RNCMPT00162	Intensities	0.318981	0.457973		0.4426	Pearson		0.363	0.264	0.129
RNCMPT00162	Z-scores	0.746017	0.898393	0.904503	0.880195	Pearson	0.905	0.898	0.875	0.263
RNCMPT00163	AUCs	0.330238	0.850697	0.841216	0.826932	Pearson	0.846	0.867	0.842	0.821
RNCMPT00163	E-scores	0.274818	0.76776	0.777277	0.753623	Pearson	0.779	0.795	0.766	0.745
RNCMPT00163	Intensities	0.0328847	0.257036		0.222988	Pearson		0.222	0.159	0.114
RNCMPT00163	Z-scores	0.00949614	0.83163	0.834802	0.759307	Pearson	0.835	0.825	0.803	0.317
RNCMPT00164	AUCs	0.927347	0.923258	0.917128	0.916475	Pearson	0.912	0.934	0.927	0.601
RNCMPT00164	E-scores	0.916593	0.907238	0.895694	0.903389	Pearson	0.896	0.924	0.921	0.625
RNCMPT00164	Intensities	0.559013	0.545703		0.525612	Pearson		0.564	0.56	0.134
RNCMPT00164	Z-scores	0.896176	0.894058	0.881517	0.878316	Pearson	0.882	0.903	0.901	0.231
RNCMPT00165	AUCs	0.780031	0.909591	0.930119	0.873215	Pearson	0.927	0.886	0.893	0.76
RNCMPT00165	E-scores	0.791816	0.921294	0.915332	0.900547	Pearson	0.916	0.912	0.911	0.793
RNCMPT00165	Intensities	0.448137	0.567136		0.52585	Pearson		0.487	0.459	0.145
RNCMPT00165	Z-scores	0.778533	0.899607	0.917713	0.846416	Pearson	0.918	0.883	0.885	0.177
RNCMPT00166	AUCs		0.929432	0.948891	0.932849	Pearson	0.948	0.952	0.952	0.639
RNCMPT00166	E-scores		0.916949	0.937554	0.93866	Pearson	0.938	0.952	0.953	0.618
RNCMPT00166	Intensities		0.557326		0.584764	Pearson		0.568	0.553	0.212
RNCMPT00166	Z-scores		0.917594	0.944937	0.909158	Pearson	0.945	0.923	0.922	0.261
RNCMPT00167	AUCs	0.69674	0.882038	0.918169	0.736568	Pearson	0.915	0.86	0.899	0.585
RNCMPT00167	E-scores	0.810454	0.901181	0.910432	0.811872	Pearson	0.911	0.888	0.908	0.735
RNCMPT00167	Intensities	0.549348	0.539385		0.413697	Pearson		0.503	0.479	0.304
RNCMPT00167	Z-scores	0.795938	0.898186	0.922483	0.728445	Pearson	0.922	0.83	0.863	0.347
RNCMPT00168	AUCs	0.823952	0.815592	0.910004	0.710792	Pearson	0.91	0.849	0.866	0.627
RNCMPT00168	E-scores	0.856786	0.827591	0.891869	0.777349	Pearson	0.892	0.865	0.869	0.646
RNCMPT00168	Intensities	0.663188	0.590887		0.499836	Pearson		0.61	0.616	0.468
RNCMPT00168	Z-scores	0.934846	0.916326	0.956323	0.882492	Pearson	0.956	0.946	0.952	0.684
RNCMPT00169	AUCs	0.920499	0.915702	0.934816	0.901591	Pearson	0.932	0.903	0.892	0.513
RNCMPT00169	E-scores	0.915885	0.895125	0.911301	0.888332	Pearson	0.912	0.9	0.884	0.525
RNCMPT00169	Intensities	0.586219	0.577987		0.542385	Pearson		0.542	0.462	0.172
RNCMPT00169	Z-scores	0.872642	0.887112	0.914744	0.805325	Pearson	0.915	0.861	0.861	0.166
RNCMPT00170	AUCs	0.853313	0.7887	0.843058	0.847943	Pearson	0.839	0.858	0.86	0.247
RNCMPT00170	E-scores	0.85126	0.780575	0.847578	0.864072	Pearson	0.848	0.873	0.869	0.336
RNCMPT00170	Intensities	0.423103	0.387428		0.41184	Pearson		0.379	0.394	0.111
RNCMPT00170	Z-scores	0.819221	0.73825	0.783625	0.798093	Pearson	0.784	0.813	0.829	0.212
RNCMPT00171	AUCs	0.921673	0.925973	0.898536	0.888847	Pearson	0.894	0.924	0.912	0.571
RNCMPT00171	E-scores	0.901645	0.893674	0.855218	0.877363	Pearson	0.856	0.91	0.894	0.593
RNCMPT00171	Intensities	0.621309	0.626658		0.55989	Pearson		0.579	0.602	0.249
RNCMPT00171	Z-scores	0.895158	0.903344	0.879696	0.863303	Pearson	0.88	0.898	0.883	0.242
RNCMPT00172	AUCs		0.849718	0.868709	0.863201	Pearson	0.868	0.85	0.864	0.548
RNCMPT00172	E-scores		0.852577	0.86093	0.877592	Pearson	0.861	0.864	0.876	0.623
RNCMPT00172	Intensities		0.43323		0.405055	Pearson		0.15	0.14	0.059
RNCMPT00172	Z-scores		0.816578	0.830768	0.815148	Pearson	0.831	0.827	0.843	0.329
RNCMPT00173	AUCs	0.606908	0.888977	0.92479	0.888821	Pearson	0.923	0.904	0.879	0.708
RNCMPT00173	E-scores	0.635669	0.882514	0.895213	0.88579	Pearson	0.896	0.903	0.857	0.664
RNCMPT00173	Intensities	0.416469	0.570284		0.526973	Pearson		0.514	0.347	0.23
RNCMPT00173	Z-scores	0.683047	0.861434	0.91135	0.855935	Pearson	0.911	0.863	0.852	0.32
RNCMPT00174	AUCs		0.875388	0.893412	0.822224	Pearson	0.892	0.872	0.874	0.367
RNCMPT00174	E-scores		0.881689	0.884575	0.848382	Pearson	0.885	0.883	0.886	0.511
RNCMPT00174	Intensities		0.525108		0.474621	Pearson		0.445	0.453	0.157
RNCMPT00174	Z-scores		0.852924	0.862965	0.765948	Pearson	0.863	0.846	0.86	0.27
RNCMPT00175	AUCs		0.866789	0.928158	0.842832	Pearson	0.928	0.862	0.851	0.407
RNCMPT00175	E-scores		0.8754	0.912052	0.873278	Pearson	0.912	0.879	0.883	0.462
RNCMPT00175	Intensities		0.530224		0.505648	Pearson		0.342	0.315	0.13
RNCMPT00175	Z-scores		0.82097	0.907532	0.789859	Pearson	0.908	0.812	0.826	0.249
RNCMPT00176	AUCs	0.869644	0.902237	0.956269	0.937148	Pearson	0.956	0.941	0.943	0.774
RNCMPT00176	E-scores	0.892462	0.908182	0.933712	0.953766	Pearson	0.934	0.959	0.948	0.791
RNCMPT00176	Intensities	0.620654	0.594534		0.600057	Pearson		0.588	0.58	0.245
RNCMPT00176	Z-scores	0.898415	0.859149	0.953956	0.934565	Pearson	0.954	0.944	0.933	0.42
RNCMPT00177	AUCs		0.822286	0.841464	0.829126	Pearson	0.84	0.86	0.867	0.547
RNCMPT00177	E-scores		0.816146	0.830812	0.825501	Pearson	0.831	0.852	0.86	0.607
RNCMPT00177	Intensities		0.464435		0.420258	Pearson		0.432	0.489	0.152
RNCMPT00177	Z-scores		0.793873	0.789356	0.800978	Pearson	0.789	0.827	0.836	0.327
RNCMPT00178	AUCs	0.936061	0.940323	0.949363	0.905257	Pearson	0.949	0.929	0.947	0.746
RNCMPT00178	E-scores	0.948146	0.942529	0.938232	0.920826	Pearson	0.938	0.943	0.953	0.766
RNCMPT00178	Intensities	0.6888	0.661265		0.664239	Pearson		0.579	0.561	0.243
RNCMPT00178	Z-scores	0.92785	0.92658	0.940414	0.86231	Pearson	0.94	0.925	0.941	0.268
RNCMPT00179	AUCs	0.922576	0.941857	0.957863	0.949348	Pearson	0.957	0.938	0.935	0.84
RNCMPT00179	E-scores	0.932343	0.94391	0.943883	0.953802	Pearson	0.944	0.94	0.931	0.823
RNCMPT00179	Intensities	0.649271	0.577585		0.597908	Pearson		0.638	0.579	0.226
RNCMPT00179	Z-scores	0.916293	0.899222	0.960076	0.932771	Pearson	0.96	0.911	0.921	0.327
RNCMPT00180	AUCs		0.932331	0.945227	0.917288	Pearson	0.945	0.937	0.932	0.48
RNCMPT00180	E-scores		0.920973	0.92457	0.922384	Pearson	0.925	0.939	0.928	0.525
RNCMPT00180	Intensities		0.615304		0.568134	Pearson		0.621	0.603	0.393
RNCMPT00180	Z-scores		0.935834	0.94997	0.845138	Pearson	0.95	0.913	0.919	0.489
RNCMPT00181	AUCs		0.827933	0.896848	0.88135	Pearson	0.895	0.898	0.294	0.566
RNCMPT00181	E-scores		0.860024	0.882023	0.898501	Pearson	0.883	0.919	0.324	0.554
RNCMPT00181	Intensities		0.544966		0.544381	Pearson		0.464	0.009	0.161
RNCMPT00181	Z-scores		0.86577	0.907794	0.89061	Pearson	0.908	0.918	0.064	0.256
RNCMPT00182	AUCs		0.870942	0.879496	0.857396	Pearson	0.878	0.873	0.884	0.494
RNCMPT00182	E-scores		0.851224	0.848927	0.855356	Pearson	0.85	0.873	0.879	0.55
RNCMPT00182	Intensities		0.406873		0.374589	Pearson		0.214	0.214	0.082
RNCMPT00182	Z-scores		0.837913	0.844929	0.810684	Pearson	0.845	0.832	0.859	0.254
RNCMPT00183	AUCs		0.929876	0.955554	0.90909	Pearson	0.954	0.96	0.646	0.668
RNCMPT00183	E-scores		0.908402	0.934729	0.894109	Pearson	0.935	0.953	0.609	0.686
RNCMPT00183	Intensities		0.5294		0.533065	Pearson		0.583	0.015	0.233
RNCMPT00183	Z-scores		0.909978	0.940028	0.869695	Pearson	0.94	0.916	0.066	0.283
RNCMPT00184	AUCs	0.945825	0.921944	0.936371	0.938383	Pearson	0.935	0.938	0.929	0.773
RNCMPT00184	E-scores	0.948847	0.895604	0.914404	0.930296	Pearson	0.915	0.943	0.935	0.74
RNCMPT00184	Intensities	0.665272	0.579913		0.595928	Pearson		0.625	0.592	0.263
RNCMPT00184	Z-scores	0.916767	0.907161	0.937069	0.912243	Pearson	0.937	0.933	0.93	0.337
RNCMPT00185	AUCs	0.398062	0.73291	0.805053	0.770145	Pearson	0.804	0.801	0.845	0.523
RNCMPT00185	E-scores	0.699086	0.733782	0.792131	0.8019	Pearson	0.794	0.839	0.84	0.594
RNCMPT00185	Intensities	0.331856	0.364746		0.34509	Pearson		0.229	0.228	0.101
RNCMPT00185	Z-scores	0.689626	0.825326	0.882527	0.876726	Pearson	0.883	0.887	0.908	0.37
RNCMPT00186	AUCs	0.876351	0.890243	0.841187	0.860947	Pearson	0.831	0.844	0.892	0.745
RNCMPT00186	E-scores	0.913169	0.902458	0.905273	0.90898	Pearson	0.906	0.895	0.903	0.849
RNCMPT00186	Intensities	0.460004	0.428989		0.387967	Pearson		0.331	0.296	0.138
RNCMPT00186	Z-scores	0.908306	0.88912	0.862207	0.876655	Pearson	0.862	0.895	0.903	0.318
RNCMPT00187	AUCs		0.848742	0.815298	0.848469	Pearson	0.814	0.866	0.862	0.577
RNCMPT00187	E-scores		0.830855	0.841804	0.847133	Pearson	0.842	0.883	0.867	0.629
RNCMPT00187	Intensities		0.418048		0.394387	Pearson		0.296	0.249	0.1
RNCMPT00187	Z-scores		0.801666	0.773064	0.778121	Pearson	0.773	0.821	0.824	0.264
RNCMPT00197	AUCs		0.859305	0.936167	0.871238	Pearson	0.936	0.907	0.907	0.479
RNCMPT00197	E-scores		0.804687	0.895582	0.857658	Pearson	0.896	0.895	0.903	0.471
RNCMPT00197	Intensities		0.50399		0.608167	Pearson		0.598	0.575	0.276
RNCMPT00197	Z-scores		0.822103	0.921929	0.808785	Pearson	0.922	0.838	0.856	0.267
RNCMPT00199	AUCs		0.946566	0.943712	0.946207	Pearson	0.944	0.956	0.917	0.85
RNCMPT00199	E-scores		0.931065	0.927177	0.937823	Pearson	0.928	0.937	0.922	0.871
RNCMPT00199	Intensities		0.618011		0.604862	Pearson		0.258	0.219	0.112
RNCMPT00199	Z-scores		0.940646	0.936048	0.929935	Pearson	0.936	0.941	0.931	0.285
RNCMPT00200	AUCs		0.654173	0.705221	0.705936	Pearson	0.705	0.765	0.738	0.332
RNCMPT00200	E-scores		0.500588	0.809463	0.579143	Pearson	0.81	0.666	0.607	0.385
RNCMPT00200	Intensities		0.18629		0.182553	Pearson		0.186	0.21	0.087
RNCMPT00200	Z-scores		0.67096	0.767812	0.758025	Pearson	0.768	0.811	0.762	0.284
RNCMPT00202	AUCs		0.925488	0.917945	0.922773	Pearson	0.918	0.941	0.94	0.684
RNCMPT00202	E-scores		0.927202	0.912515	0.927213	Pearson	0.913	0.939	0.94	0.707
RNCMPT00202	Intensities		0.594854		0.571687	Pearson		0.273	0.276	0.064
RNCMPT00202	Z-scores		0.901552	0.888741	0.898711	Pearson	0.889	0.916	0.92	0.199
RNCMPT00203	AUCs		0.834209	0.790012	0.799659	Pearson	0.79	0.836	0.702	0.564
RNCMPT00203	E-scores		0.767944	0.781261	0.750216	Pearson	0.783	0.805	0.755	0.638
RNCMPT00203	Intensities		0.282327		0.232387	Pearson		0.175	0.014	0.079
RNCMPT00203	Z-scores		0.846872	0.802951	0.846532	Pearson	0.803	0.859	0.737	0.294
RNCMPT00205	AUCs		0.956609	0.958608	0.923565	Pearson	0.959	0.944	0.956	0.872
RNCMPT00205	E-scores		0.959129	0.951444	0.952127	Pearson	0.952	0.96	0.969	0.903
RNCMPT00205	Intensities		0.7022		0.698924	Pearson		0.723	0.715	0.33
RNCMPT00205	Z-scores		0.950369	0.9631	0.946655	Pearson	0.963	0.952	0.966	0.34
RNCMPT00206	AUCs		0.945649	0.957948	0.948224	Pearson	0.958	0.965	0.948	0.647
RNCMPT00206	E-scores		0.92262	0.939555	0.923211	Pearson	0.94	0.95	0.936	0.63
RNCMPT00206	Intensities		0.548775		0.563714	Pearson		0.484	0.467	0.149
RNCMPT00206	Z-scores		0.916287	0.933802	0.913593	Pearson	0.934	0.932	0.925	0.252
RNCMPT00209	AUCs		0.912656	0.944956	0.928544	Pearson	0.945	0.944	0.92	0.629
RNCMPT00209	E-scores		0.911075	0.916905	0.92936	Pearson	0.917	0.94	0.905	0.645
RNCMPT00209	Intensities		0.654591		0.673453	Pearson		0.292	0.224	0.143
RNCMPT00209	Z-scores		0.91535	0.956435	0.916848	Pearson	0.956	0.939	0.925	0.375
RNCMPT00212	AUCs		0.666798	0.905589	0.422471	Pearson	0.905	0.88	0.84	0.013
RNCMPT00212	E-scores		0.679292	0.874171	0.505765	Pearson	0.875	0.825	0.824	0.18
RNCMPT00212	Intensities		0.288638		0.327949	Pearson		0.597	0.581	0.544
RNCMPT00212	Z-scores		0.529335	0.948085	0.548451	Pearson	0.948	0.896	0.896	0.729
RNCMPT00215	AUCs	0.962491	0.967235	0.969125	0.966798	Pearson	0.969	0.978	0.969	0.696
RNCMPT00215	E-scores	0.955285	0.970077	0.957587	0.964679	Pearson	0.958	0.975	0.965	0.696
RNCMPT00215	Intensities	0.578444	0.654272		0.634012	Pearson		0.649	0.618	0.211
RNCMPT00215	Z-scores	0.935045	0.94049	0.954818	0.948294	Pearson	0.955	0.96	0.952	0.239
RNCMPT00216	AUCs		0.816508	0.920194	0.82711	Pearson	0.92	0.872	0.916	0.567
RNCMPT00216	E-scores		0.780145	0.889131	0.835315	Pearson	0.89	0.856	0.904	0.627
RNCMPT00216	Intensities		0.337378		0.546902	Pearson		0.552	0.559	0.35
RNCMPT00216	Z-scores		0.742482	0.916819	0.756787	Pearson	0.917	0.831	0.886	0.353
RNCMPT00217	AUCs		0.942403	0.962966	0.952237	Pearson	0.963	0.96	0.951	0.611
RNCMPT00217	E-scores		0.914086	0.942754	0.940665	Pearson	0.943	0.953	0.949	0.651
RNCMPT00217	Intensities		0.528542		0.559868	Pearson		0.576	0.548	0.198
RNCMPT00217	Z-scores		0.925214	0.948192	0.934125	Pearson	0.948	0.91	0.93	0.257
RNCMPT00218	AUCs		0.762397	0.812394	0.833718	Pearson	0.812	0.852	0.868	0.595
RNCMPT00218	E-scores		0.702176	0.831712	0.78538	Pearson	0.833	0.831	0.832	0.671
RNCMPT00218	Intensities		0.298993		0.333564	Pearson		0.33	0.348	0.134
RNCMPT00218	Z-scores		0.734193	0.805192	0.829572	Pearson	0.805	0.847	0.857	0.306
RNCMPT00219	AUCs		0.862895	0.95189	0.924747	Pearson	0.952	0.931	0.924	0.629
RNCMPT00219	E-scores		0.790847	0.9108	0.905714	Pearson	0.911	0.917	0.923	0.623
RNCMPT00219	Intensities		0.375751		0.610198	Pearson		0.603	0.584	0.35
RNCMPT00219	Z-scores		0.699078	0.945632	0.875416	Pearson	0.946	0.901	0.91	0.461
RNCMPT00220	AUCs		0.936734	0.920441	0.9353	Pearson	0.92	0.947	0.942	0.778
RNCMPT00220	E-scores		0.931804	0.935239	0.942878	Pearson	0.935	0.948	0.94	0.819
RNCMPT00220	Intensities		0.470122		0.464744	Pearson		0.405	0.406	0.125
RNCMPT00220	Z-scores		0.917898	0.907742	0.930645	Pearson	0.908	0.938	0.931	0.176
RNCMPT00223	AUCs		0.899296	0.911322	0.89069	Pearson	0.911	0.919	0.914	0.515
RNCMPT00223	E-scores		0.886858	0.888479	0.888026	Pearson	0.889	0.919	0.897	0.624
RNCMPT00223	Intensities		0.559239		0.553242	Pearson		0.576	0.56	0.251
RNCMPT00223	Z-scores		0.877293	0.90557	0.846861	Pearson	0.906	0.91	0.908	0.309
RNCMPT00224	AUCs		0.835811	0.925505	0.740957	Pearson	0.925	0.862	0.895	0.522
RNCMPT00224	E-scores		0.797555	0.891119	0.758683	Pearson	0.892	0.866	0.884	0.595
RNCMPT00224	Intensities		0.28134		0.402023	Pearson		0.544	0.55	0.439
RNCMPT00224	Z-scores		0.646813	0.923389	0.69555	Pearson	0.923	0.888	0.918	0.647
RNCMPT00225	AUCs		0.863148	0.892911	0.889485	Pearson	0.893	0.923	0.866	0.222
RNCMPT00225	E-scores		0.844463	0.863311	0.890586	Pearson	0.864	0.903	0.848	0.28
RNCMPT00225	Intensities		0.465258		0.465413	Pearson		0.466	0.402	0.105
RNCMPT00225	Z-scores		0.827939	0.853798	0.85862	Pearson	0.854	0.893	0.837	0.146
RNCMPT00226	AUCs		0.717108	0.90964	0.837151	Pearson	0.91	0.875	0.784	0.617
RNCMPT00226	E-scores		0.69363	0.877435	0.828724	Pearson	0.878	0.856	0.805	0.635
RNCMPT00226	Intensities		0.449908		0.560121	Pearson		0.528	0.162	0.241
RNCMPT00226	Z-scores		0.676015	0.906599	0.84617	Pearson	0.907	0.874	0.834	0.288
RNCMPT00228	AUCs		0.842652	0.824536	0.80975	Pearson	0.824	0.845	0.069	0.37
RNCMPT00228	E-scores		0.78385	0.751174	0.785555	Pearson	0.753	0.79	0.255	0.646
RNCMPT00228	Intensities		0.254817		0.237935	Pearson		0.227	-0.003	0.118
RNCMPT00228	Z-scores		0.855432	0.824921	0.837446	Pearson	0.825	0.856	-0.007	0.245
RNCMPT00229	AUCs		0.932171	0.93821	0.928175	Pearson	0.938	0.946	0.929	0.778
RNCMPT00229	E-scores		0.913698	0.917446	0.926738	Pearson	0.918	0.937	0.919	0.723
RNCMPT00229	Intensities		0.593501		0.575594	Pearson		0.567	0.529	0.165
RNCMPT00229	Z-scores		0.898393	0.914653	0.881875	Pearson	0.915	0.893	0.894	0.242
RNCMPT00230	AUCs		0.953579	0.959431	0.966357	Pearson	0.959	0.976	0.958	0.833
RNCMPT00230	E-scores		0.954396	0.950588	0.963453	Pearson	0.951	0.973	0.954	0.831
RNCMPT00230	Intensities		0.606995		0.630057	Pearson		0.469	0.322	0.158
RNCMPT00230	Z-scores		0.935742	0.945342	0.949015	Pearson	0.945	0.963	0.94	0.237
RNCMPT00232	AUCs		0.88197	0.91748	0.881081	Pearson	0.917	0.884	0.894	0.469
RNCMPT00232	E-scores		0.84384	0.889414	0.859001	Pearson	0.89	0.861	0.868	0.443
RNCMPT00232	Intensities		0.583264		0.559599	Pearson		0.549	0.515	0.158
RNCMPT00232	Z-scores		0.821452	0.896157	0.791045	Pearson	0.896	0.793	0.847	0.236
RNCMPT00234	AUCs		0.84536	0.906598	0.883383	Pearson	0.907	0.895	0.771	0.566
RNCMPT00234	E-scores		0.834401	0.876502	0.874315	Pearson	0.877	0.89	0.777	0.628
RNCMPT00234	Intensities		0.480541		0.589839	Pearson		0.606	0.178	0.315
RNCMPT00234	Z-scores		0.836058	0.926033	0.863965	Pearson	0.926	0.914	0.821	0.433
RNCMPT00235	AUCs		0.821689	0.862411	0.8821	Pearson	0.862	0.786	0.894	0.67
RNCMPT00235	E-scores		0.838642	0.868207	0.880552	Pearson	0.869	0.747	0.89	0.656
RNCMPT00235	Intensities		0.462191		0.458252	Pearson		0.349	0.454	0.161
RNCMPT00235	Z-scores		0.807103	0.830233	0.829359	Pearson	0.83	0.752	0.862	0.3
RNCMPT00236	AUCs		0.931982	0.920113	0.912594	Pearson	0.92	0.935	0.92	0.687
RNCMPT00236	E-scores		0.940157	0.91539	0.914416	Pearson	0.916	0.934	0.922	0.736
RNCMPT00236	Intensities		0.582871		0.526847	Pearson		0.505	0.43	0.186
RNCMPT00236	Z-scores		0.918906	0.906049	0.883359	Pearson	0.906	0.927	0.909	0.186
RNCMPT00237	AUCs		0.820886	0.797267	0.836636	Pearson	0.797	0.842	0.828	0.291
RNCMPT00237	E-scores		0.822684	0.776146	0.835412	Pearson	0.778	0.858	0.826	0.32
RNCMPT00237	Intensities		0.538081		0.54494	Pearson		0.533	0.437	0.109
RNCMPT00237	Z-scores		0.769071	0.741865	0.785455	Pearson	0.742	0.797	0.777	0.138
RNCMPT00238	AUCs		0.977731	0.973482	0.963515	Pearson	0.973	0.981	0.975	0.905
RNCMPT00238	E-scores		0.980374	0.97057	0.97882	Pearson	0.971	0.986	0.985	0.931
RNCMPT00238	Intensities		0.773588		0.664357	Pearson		0.764	0.722	0.292
RNCMPT00238	Z-scores		0.966633	0.967384	0.947156	Pearson	0.967	0.966	0.96	0.352
RNCMPT00239	AUCs	0.943834	0.948782	0.939026	0.94259	Pearson	0.939	0.955	0.95	0.713
RNCMPT00239	E-scores	0.946704	0.958128	0.941068	0.949177	Pearson	0.941	0.96	0.945	0.742
RNCMPT00239	Intensities	0.554071	0.553516		0.528369	Pearson		0.401	0.344	0.11
RNCMPT00239	Z-scores	0.929199	0.93632	0.927435	0.92573	Pearson	0.927	0.948	0.936	0.227
RNCMPT00240	AUCs		0.557027	0.902708	0.807739	Pearson	0.903	0.888	0.877	0.539
RNCMPT00240	E-scores		0.579627	0.867777	0.849004	Pearson	0.869	0.877	0.874	0.548
RNCMPT00240	Intensities		0.230556		0.501877	Pearson		0.544	0.505	0.259
RNCMPT00240	Z-scores		0.520149	0.91356	0.869979	Pearson	0.914	0.89	0.898	0.332
RNCMPT00241	AUCs	0.942518	0.864509	0.92505	0.934856	Pearson	0.925	0.944	0.944	0.719
RNCMPT00241	E-scores	0.947983	0.884951	0.907594	0.944379	Pearson	0.908	0.949	0.946	0.753
RNCMPT00241	Intensities	0.657882	0.570816		0.632148	Pearson		0.655	0.628	0.214
RNCMPT00241	Z-scores	0.926762	0.878687	0.931342	0.932392	Pearson	0.931	0.929	0.934	0.376
RNCMPT00245	AUCs		0.938934	0.942084	0.953943	Pearson	0.942	0.955	0.955	0.85
RNCMPT00245	E-scores		0.928331	0.920861	0.938014	Pearson	0.921	0.934	0.943	0.825
RNCMPT00245	Intensities		0.632155		0.643122	Pearson		0.621	0.638	0.196
RNCMPT00245	Z-scores		0.914535	0.931383	0.926205	Pearson	0.931	0.926	0.934	0.342
RNCMPT00246	AUCs	0.92295	0.978666	0.978375	0.97255	Pearson	0.978	0.976	0.957	0.819
RNCMPT00246	E-scores	0.925459	0.963669	0.959141	0.963352	Pearson	0.959	0.971	0.946	0.81
RNCMPT00246	Intensities	0.569502	0.664333		0.659066	Pearson		0.646	0.518	0.267
RNCMPT00246	Z-scores	0.880898	0.954433	0.968121	0.954412	Pearson	0.968	0.956	0.934	0.414
RNCMPT00248	AUCs		0.693207	0.925996	0.885845	Pearson	0.926	0.892	0.92	0.528
RNCMPT00248	E-scores		0.750538	0.900947	0.876452	Pearson	0.902	0.892	0.915	0.538
RNCMPT00248	Intensities		0.469734		0.547648	Pearson		0.438	0.435	0.16
RNCMPT00248	Z-scores		0.72985	0.91966	0.873614	Pearson	0.92	0.869	0.906	0.334
RNCMPT00249	AUCs		0.945802	0.947281	0.955597	Pearson	0.947	0.968	0.96	0.468
RNCMPT00249	E-scores		0.941548	0.931388	0.950825	Pearson	0.932	0.961	0.956	0.483
RNCMPT00249	Intensities		0.641532		0.628173	Pearson		0.599	0.589	0.242
RNCMPT00249	Z-scores		0.928812	0.933125	0.942004	Pearson	0.933	0.951	0.942	0.214
RNCMPT00251	AUCs		0.808521	0.810354	0.78513	Pearson	0.81	0.832	0.335	0.545
RNCMPT00251	E-scores		0.732595	0.838839	0.785749	Pearson	0.84	0.753	0.36	0.674
RNCMPT00251	Intensities		0.262418		0.245387	Pearson		0.078	0.001	0.033
RNCMPT00251	Z-scores		0.770786	0.830187	0.771996	Pearson	0.83	0.823	0.031	0.284
RNCMPT00252	AUCs		0.92174	0.932614	0.909646	Pearson	0.933	0.95	0.928	0.636
RNCMPT00252	E-scores		0.910248	0.918304	0.916683	Pearson	0.919	0.945	0.911	0.666
RNCMPT00252	Intensities		0.547936		0.539433	Pearson		0.57	0.507	0.216
RNCMPT00252	Z-scores		0.900391	0.908503	0.889795	Pearson	0.909	0.921	0.912	0.282
RNCMPT00253	AUCs		0.925991	0.892979	0.893089	Pearson	0.893	0.931	0.871	0.653
RNCMPT00253	E-scores		0.900789	0.862263	0.879897	Pearson	0.863	0.912	0.832	0.659
RNCMPT00253	Intensities		0.655907		0.534488	Pearson		0.611	0.409	0.225
RNCMPT00253	Z-scores		0.89694	0.868095	0.852358	Pearson	0.868	0.888	0.83	0.222
RNCMPT00254	AUCs		0.895769	0.937716	0.911384	Pearson	0.938	0.926	0.937	0.419
RNCMPT00254	E-scores		0.881145	0.925091	0.919924	Pearson	0.925	0.925	0.932	0.482
RNCMPT00254	Intensities		0.437225		0.553234	Pearson		0.575	0.552	0.301
RNCMPT00254	Z-scores		0.851059	0.918785	0.87385	Pearson	0.919	0.887	0.908	0.267
RNCMPT00255	AUCs		0.959158	0.937952	0.911734	Pearson	0.938	0.951	0.912	0.753
RNCMPT00255	E-scores		0.948134	0.917622	0.91643	Pearson	0.918	0.949	0.894	0.74
RNCMPT00255	Intensities		0.686691		0.617521	Pearson		0.355	0.241	0.07
RNCMPT00255	Z-scores		0.934013	0.921668	0.839231	Pearson	0.922	0.918	0.887	0.146
RNCMPT00256	AUCs		0.946423	0.953014	0.943417	Pearson	0.953	0.961	0.938	0.9
RNCMPT00256	E-scores		0.935257	0.934779	0.935412	Pearson	0.935	0.954	0.928	0.891
RNCMPT00256	Intensities		0.608416		0.566641	Pearson		0.578	0.495	0.241
RNCMPT00256	Z-scores		0.942376	0.950263	0.927929	Pearson	0.95	0.943	0.933	0.258
RNCMPT00257	AUCs		0.933189	0.925899	0.897153	Pearson	0.926	0.858	0.897	0.71
RNCMPT00257	E-scores		0.915165	0.889094	0.897705	Pearson	0.89	0.896	0.908	0.718
RNCMPT00257	Intensities		0.673332		0.602456	Pearson		0.625	0.597	0.322
RNCMPT00257	Z-scores		0.882456	0.911148	0.802585	Pearson	0.911	0.781	0.842	0.285
RNCMPT00258	AUCs		0.897511	0.955029	0.947884	Pearson	0.955	0.955	0.95	0.661
RNCMPT00258	E-scores		0.880986	0.936362	0.943691	Pearson	0.937	0.951	0.94	0.633
RNCMPT00258	Intensities		0.561284		0.663754	Pearson		0.199	0.186	0.056
RNCMPT00258	Z-scores		0.873844	0.938982	0.908873	Pearson	0.939	0.926	0.921	0.212
RNCMPT00259	AUCs		0.767154	0.924753	0.879451	Pearson	0.925	0.907	0.912	0.582
RNCMPT00259	E-scores		0.706866	0.897687	0.812176	Pearson	0.898	0.879	0.898	0.571
RNCMPT00259	Intensities		0.273058		0.522871	Pearson		0.392	0.386	0.222
RNCMPT00259	Z-scores		0.630658	0.936296	0.871238	Pearson	0.936	0.888	0.91	0.43
RNCMPT00261	AUCs		0.76531	0.916446	0.862169	Pearson	0.916	0.869	0.846	0.211
RNCMPT00261	E-scores		0.680982	0.86806	0.800782	Pearson	0.869	0.855	0.818	0.173
RNCMPT00261	Intensities		0.422342		0.5397	Pearson		0.594	0.523	0.395
RNCMPT00261	Z-scores		0.757624	0.89784	0.726346	Pearson	0.898	0.777	0.782	0.386
RNCMPT00262	AUCs		0.947743	0.949484	0.850858	Pearson	0.949	0.948	0.92	0.686
RNCMPT00262	E-scores		0.938234	0.931917	0.878698	Pearson	0.932	0.949	0.926	0.739
RNCMPT00262	Intensities		0.568859		0.471512	Pearson		0.291	0.253	0.101
RNCMPT00262	Z-scores		0.938766	0.943129	0.853263	Pearson	0.943	0.939	0.921	0.233
RNCMPT00263	AUCs		0.93801	0.935742	0.934821	Pearson	0.936	0.946	0.941	0.46
RNCMPT00263	E-scores		0.936057	0.928731	0.94775	Pearson	0.929	0.953	0.945	0.474
RNCMPT00263	Intensities		0.58322		0.628194	Pearson		0.653	0.622	0.261
RNCMPT00263	Z-scores		0.903142	0.900396	0.891373	Pearson	0.9	0.897	0.896	0.129
RNCMPT00265	AUCs		0.954443	0.937124	0.938625	Pearson	0.937	0.955	0.947	0.731
RNCMPT00265	E-scores		0.954821	0.94127	0.953846	Pearson	0.941	0.965	0.939	0.686
RNCMPT00265	Intensities		0.647587		0.621669	Pearson		0.639	0.59	0.173
RNCMPT00265	Z-scores		0.934463	0.91319	0.915537	Pearson	0.913	0.94	0.921	0.271
RNCMPT00268	AUCs	0.975817	0.969094	0.971352	0.966956	Pearson	0.971	0.974	0.963	0.866
RNCMPT00268	E-scores	0.968271	0.953338	0.952371	0.956082	Pearson	0.952	0.968	0.965	0.849
RNCMPT00268	Intensities	0.645049	0.640785		0.614843	Pearson		0.586	0.573	0.183
RNCMPT00268	Z-scores	0.946606	0.948636	0.955212	0.940623	Pearson	0.955	0.942	0.944	0.244
RNCMPT00269	AUCs	0.970619	0.967636	0.971656	0.968322	Pearson	0.972	0.976	0.967	0.876
RNCMPT00269	E-scores	0.962624	0.954318	0.951529	0.956912	Pearson	0.952	0.969	0.966	0.85
RNCMPT00269	Intensities	0.635462	0.619562		0.618187	Pearson		0.621	0.615	0.262
RNCMPT00269	Z-scores	0.935774	0.945902	0.956923	0.943198	Pearson	0.957	0.941	0.938	0.37
RNCMPT00270	AUCs		0.731998	0.727502	0.556745	Pearson	0.723	0.708	0.181	0.521
RNCMPT00270	E-scores		0.678276	0.681906	0.554709	Pearson	0.68	0.688	0.174	0.536
RNCMPT00270	Intensities		0.255772		0.206323	Pearson		0.021	0	0.009
RNCMPT00270	Z-scores		0.655562	0.629465	0.489122	Pearson	0.629	0.598	0.013	0.158
RNCMPT00272	AUCs		0.907352	0.934795	0.807625	Pearson	0.935	0.846	0.88	0.69
RNCMPT00272	E-scores		0.907212	0.917863	0.849197	Pearson	0.918	0.866	0.9	0.728
RNCMPT00272	Intensities		0.500591		0.37116	Pearson		0.426	0.416	0.243
RNCMPT00272	Z-scores		0.894569	0.93199	0.81381	Pearson	0.932	0.839	0.833	0.489
RNCMPT00273	AUCs		0.456281	0.275062	0.402951	Pearson	0.275	0.411	0.076	0.163
RNCMPT00273	E-scores		0.474091	0.262948	0.412326	Pearson	0.269	0.405	0.06	0.186
RNCMPT00273	Intensities		0.0917893		0.0693915	Pearson		0.047	0	0.025
RNCMPT00273	Z-scores		0.431414	0.262109	0.368604	Pearson	0.262	0.384	-0.001	0.09
RNCMPT00274	AUCs		0.938128	0.948439	0.850303	Pearson	0.948	0.94	0.945	0.788
RNCMPT00274	E-scores		0.918626	0.921982	0.849113	Pearson	0.918	0.932	0.935	0.777
RNCMPT00274	Intensities		0.536177		0.357746	Pearson		0.488	0.487	0.152
RNCMPT00274	Z-scores		0.925793	0.938831	0.862803	Pearson	0.939	0.93	0.939	0.265
RNCMPT00278	AUCs		0.810555	0.863958	0.862855	Pearson	0.864	0.867	0.529	0.238
RNCMPT00278	E-scores		0.770284	0.853133	0.865647	Pearson	0.836	0.855	0.545	0.341
RNCMPT00278	Intensities		0.400933		0.450275	Pearson		0.077	0.005	0.045
RNCMPT00278	Z-scores		0.740427	0.774995	0.761565	Pearson	0.775	0.699	0.485	0.226
RNCMPT00279	AUCs		0.8878	0.9302	0.902413	Pearson	0.93	0.878	0.903	0.562
RNCMPT00279	E-scores		0.876985	0.905539	0.882774	Pearson	0.904	0.852	0.895	0.585
RNCMPT00279	Intensities		0.510734		0.533204	Pearson		0.381	0.367	0.151
RNCMPT00279	Z-scores		0.863238	0.907836	0.852713	Pearson	0.908	0.833	0.873	0.245
RNCMPT00280	AUCs		0.839092	0.854351	0.846523	Pearson	0.854	0.872	0.815	0.421
RNCMPT00280	E-scores		0.849264	0.858103	0.846424	Pearson	0.859	0.878	0.805	0.404
RNCMPT00280	Intensities		0.310348		0.311003	Pearson		0.235	0.173	0.088
RNCMPT00280	Z-scores		0.836087	0.843146	0.810537	Pearson	0.843	0.864	0.8	0.212
RNCMPT00281	AUCs		0.891221	0.911097	0.904624	Pearson	0.911	0.922	0.84	0.604
RNCMPT00281	E-scores		0.885543	0.900014	0.903759	Pearson	0.887	0.906	0.816	0.576
RNCMPT00281	Intensities		0.489103		0.487651	Pearson		0.427	0.268	0.125
RNCMPT00281	Z-scores		0.831825	0.862406	0.847636	Pearson	0.862	0.855	0.789	0.266
RNCMPT00282	AUCs		0.890905	0.879498	0.866521	Pearson	0.879	0.899	0.892	0.462
RNCMPT00282	E-scores		0.895778	0.889375	0.892965	Pearson	0.887	0.908	0.876	0.506
RNCMPT00282	Intensities		0.551184		0.490494	Pearson		0.506	0.501	0.118
RNCMPT00282	Z-scores		0.856084	0.844076	0.832515	Pearson	0.844	0.871	0.86	0.209
RNCMPT00283	AUCs		0.9356	0.952493	0.941471	Pearson	0.952	0.945	0.932	0.845
RNCMPT00283	E-scores		0.937488	0.935293	0.947288	Pearson	0.932	0.946	0.929	0.808
RNCMPT00283	Intensities		0.578544		0.59676	Pearson		0.332	0.291	0.107
RNCMPT00283	Z-scores		0.925186	0.948729	0.910559	Pearson	0.949	0.923	0.918	0.282
RNCMPT00284	AUCs		0.907999	0.929046	0.911893	Pearson	0.929	0.922	0.916	0.762
RNCMPT00284	E-scores		0.905756	0.915336	0.923624	Pearson	0.911	0.92	0.914	0.761
RNCMPT00284	Intensities		0.49499		0.504264	Pearson		0.419	0.398	0.204
RNCMPT00284	Z-scores		0.890894	0.921817	0.907762	Pearson	0.922	0.904	0.905	0.382
RNCMPT00285	AUCs		0.936383	0.952341	0.936739	Pearson	0.952	0.943	0.931	0.786
RNCMPT00285	E-scores		0.925311	0.930452	0.934786	Pearson	0.928	0.943	0.935	0.769
RNCMPT00285	Intensities		0.586659		0.571771	Pearson		0.497	0.467	0.19
RNCMPT00285	Z-scores		0.921077	0.941314	0.89507	Pearson	0.941	0.916	0.915	0.315
RNCMPT00287	AUCs		0.816781	0.810066	0.834892	Pearson	0.81	0.852	0.299	0.285
RNCMPT00287	E-scores		0.822937	0.836231	0.853551	Pearson	0.821	0.853	0.274	0.403
RNCMPT00287	Intensities		0.365252		0.350467	Pearson		0.34	0.005	0.074
RNCMPT00287	Z-scores		0.769967	0.758707	0.780856	Pearson	0.759	0.8	0.021	0.213
RNCMPT00288	AUCs		0.953197	0.946013	0.956011	Pearson	0.946	0.949	0.566	0.602
RNCMPT00288	E-scores		0.919672	0.923761	0.923949	Pearson	0.923	0.923	0.488	0.572
RNCMPT00288	Intensities		0.604566		0.577683	Pearson		0.561	0.003	0.164
RNCMPT00288	Z-scores		0.916395	0.923991	0.926322	Pearson	0.924	0.92	0.033	0.218
RNCMPT00289	AUCs		0.873203	0.909392	0.858097	Pearson	0.909	0.916	0.585	0.716
RNCMPT00289	E-scores		0.856666	0.87577	0.85734	Pearson	0.859	0.89	0.517	0.656
RNCMPT00289	Intensities		0.53156		0.513787	Pearson		0.085	0.003	0.036
RNCMPT00289	Z-scores		0.831983	0.897098	0.841378	Pearson	0.897	0.906	0.075	0.398
RNCMPT00291	AUCs		0.803025	0.926254	0.917442	Pearson	0.926	0.925	0.932	0.348
RNCMPT00291	E-scores		0.808211	0.893693	0.90126	Pearson	0.885	0.906	0.907	0.297
RNCMPT00291	Intensities		0.46304		0.49866	Pearson		0.538	0.524	0.255
RNCMPT00291	Z-scores		0.76186	0.935148	0.910243	Pearson	0.935	0.923	0.917	0.382
RNCMPT00001	AUCs	0.85335	0.830092	0.863399	0.842051	Spearman	0.865	0.836	0.868	0.228
RNCMPT00001	E-scores	0.824636	0.823427	0.847734	0.852237	Spearman	0.848	0.835	0.862	0.177
RNCMPT00001	Intensities	0.538808	0.515579		0.527301	Spearman		0.529	0.557	0.273
RNCMPT00001	Z-scores	0.791446	0.809075	0.820299	0.796954	Spearman	0.82	0.786	0.822	0.239
RNCMPT00002	AUCs	0.71978	0.546394	0.781459	0.467398	Spearman	0.776	0.705	0.737	0.184
RNCMPT00002	E-scores	0.726944	0.541791	0.75695	0.507542	Spearman	0.756	0.711	0.755	0.245
RNCMPT00002	Intensities	0.37872	0.315648		0.245744	Spearman		0.379	0.398	0.197
RNCMPT00002	Z-scores	0.66983	0.518856	0.730364	0.4386	Spearman	0.73	0.682	0.687	0.147
RNCMPT00003	AUCs		0.63611	0.826611	0.586041	Spearman	0.826	0.569	0.636	0.652
RNCMPT00003	E-scores		0.696752	0.836232	0.660087	Spearman	0.835	0.629	0.639	0.665
RNCMPT00003	Intensities		0.309885		0.261772	Spearman		0.255	0.306	0.281
RNCMPT00003	Z-scores		0.571084	0.770979	0.52684	Spearman	0.771	0.488	0.565	0.597
RNCMPT00004	AUCs		0.92814	0.936006	0.937925	Spearman	0.934	0.944	0.941	0.75
RNCMPT00004	E-scores		0.921042	0.92041	0.943284	Spearman	0.92	0.947	0.948	0.706
RNCMPT00004	Intensities		0.652857		0.645096	Spearman		0.645	0.66	0.44
RNCMPT00004	Z-scores		0.905025	0.910104	0.90826	Spearman	0.91	0.916	0.909	0.715
RNCMPT00005	AUCs		0.938702	0.939962	0.931381	Spearman	0.936	0.925	0.924	0.843
RNCMPT00005	E-scores		0.931742	0.917036	0.923869	Spearman	0.917	0.925	0.92	0.848
RNCMPT00005	Intensities		0.633324		0.624183	Spearman		0.608	0.584	0.519
RNCMPT00005	Z-scores		0.920073	0.91941	0.905023	Spearman	0.919	0.903	0.903	0.828
RNCMPT00006	AUCs		0.904219	0.892596	0.867692	Spearman	0.892	0.85	0.888	0.558
RNCMPT00006	E-scores		0.883778	0.90477	0.874036	Spearman	0.905	0.854	0.883	0.562
RNCMPT00006	Intensities		0.459249		0.427135	Spearman		0.391	0.434	0.206
RNCMPT00006	Z-scores		0.869166	0.849521	0.842864	Spearman	0.85	0.816	0.853	0.492
RNCMPT00007	AUCs		0.87008	0.882265	0.863946	Spearman	0.882	0.878	0.886	0.515
RNCMPT00007	E-scores		0.862649	0.888298	0.876498	Spearman	0.888	0.888	0.898	0.537
RNCMPT00007	Intensities		0.463434		0.40732	Spearman		0.421	0.465	0.221
RNCMPT00007	Z-scores		0.844983	0.847239	0.836558	Spearman	0.847	0.844	0.851	0.497
RNCMPT00008	AUCs	0.261614		0.768586	0.724644	Spearman	0.83	0.591	0.59	-0.117
RNCMPT00008	E-scores	0.277095		0.739799	0.726029	Spearman	0.74	0.813	0.81	0.257
RNCMPT00008	Intensities	0.357805			0.539933	Spearman		0.572	0.575	0.212
RNCMPT00008	Z-scores	0.246648		0.72428	0.659273	Spearman	0.724	0.775	0.786	0.097
RNCMPT00009	AUCs			0.759871	0.788359	Spearman	0.729	0.441	0.386	-0.028
RNCMPT00009	E-scores			0.783161	0.816099	Spearman	0.783	0.82	0.824	0.585
RNCMPT00009	Intensities				0.344289	Spearman		0.357	0.394	0.195
RNCMPT00009	Z-scores			0.691407	0.742396	Spearman	0.691	0.758	0.778	0.509
RNCMPT00010	AUCs		0.739636	0.707557	0.55694	Spearman	0.708	0.724	0.705	0.47
RNCMPT00010	E-scores		0.739398	0.720007	0.594771	Spearman	0.72	0.744	0.709	0.491
RNCMPT00010	Intensities		0.49945		0.309869	Spearman		0.373	0.413	0.169
RNCMPT00010	Z-scores		0.626499	0.613594	0.408649	Spearman	0.614	0.606	0.602	0.334
RNCMPT00011	AUCs		0.560267	0.542591	0.323499	Spearman	0.543	0.432	0.412	0.32
RNCMPT00011	E-scores		0.541864	0.55091	0.382703	Spearman	0.551	0.464	0.463	0.402
RNCMPT00011	Intensities		0.145402		0.0726184	Spearman		0.103	0.107	0.076
RNCMPT00011	Z-scores		0.491599	0.463339	0.256927	Spearman	0.463	0.352	0.328	0.252
RNCMPT00012	AUCs	0.756881	0.785746	0.719443	0.751293	Spearman	0.71	0.778	0.768	0.41
RNCMPT00012	E-scores	0.867161	0.844571	0.826274	0.873076	Spearman	0.826	0.86	0.832	0.685
RNCMPT00012	Intensities	0.223612	0.254081		0.217238	Spearman		0.231	0.222	0.137
RNCMPT00012	Z-scores	0.75535	0.789448	0.72067	0.751954	Spearman	0.721	0.789	0.776	0.439
RNCMPT00013	AUCs	0.901917	0.908044	0.86728	0.886513	Spearman	0.867	0.908	0.88	0.727
RNCMPT00013	E-scores	0.894025	0.889194	0.836926	0.871121	Spearman	0.837	0.892	0.859	0.721
RNCMPT00013	Intensities	0.415437	0.439428		0.40548	Spearman		0.408	0.395	0.268
RNCMPT00013	Z-scores	0.871937	0.884831	0.838741	0.854746	Spearman	0.839	0.879	0.855	0.701
RNCMPT00014	AUCs		0.927233	0.922154	0.915122	Spearman	0.917	0.858	0.864	0.804
RNCMPT00014	E-scores		0.896736	0.881282	0.906375	Spearman	0.881	0.88	0.878	0.773
RNCMPT00014	Intensities		0.633493		0.651546	Spearman		0.603	0.589	0.505
RNCMPT00014	Z-scores		0.907289	0.901918	0.891418	Spearman	0.902	0.862	0.833	0.744
RNCMPT00015	AUCs			0.782796	0.756567	Spearman	0.629	-0.018	0.076	-0.17
RNCMPT00015	E-scores			0.822658	0.839053	Spearman	0.823	0.848	0.855	0.636
RNCMPT00015	Intensities				0.341571	Spearman		0.37	0.402	0.192
RNCMPT00015	Z-scores			0.733798	0.709837	Spearman	0.734	0.72	0.775	0.534
RNCMPT00016	AUCs	0.965762	0.958884	0.942542	0.959848	Spearman	0.943	0.965	0.904	0.827
RNCMPT00016	E-scores	0.971519	0.960612	0.940583	0.963523	Spearman	0.941	0.97	0.899	0.814
RNCMPT00016	Intensities	0.619375	0.614748		0.607827	Spearman		0.614	0.431	0.369
RNCMPT00016	Z-scores	0.944992	0.936282	0.914953	0.939374	Spearman	0.915	0.944	0.883	0.795
RNCMPT00017	AUCs	0.587218	0.691971	0.734923	0.613381	Spearman	0.737	0.709	0.715	0.506
RNCMPT00017	E-scores	0.681639	0.675972	0.714473	0.624853	Spearman	0.715	0.721	0.75	0.521
RNCMPT00017	Intensities	0.323564	0.341923		0.280748	Spearman		0.329	0.365	0.256
RNCMPT00017	Z-scores	0.530366	0.625851	0.676946	0.56116	Spearman	0.677	0.634	0.666	0.452
RNCMPT00018	AUCs		0.78828	0.764427	0.80514	Spearman	0.753	0.806	0.805	0.219
RNCMPT00018	E-scores		0.772891	0.777604	0.80266	Spearman	0.777	0.819	0.817	0.231
RNCMPT00018	Intensities		0.428226		0.400023	Spearman		0.41	0.47	0.128
RNCMPT00018	Z-scores		0.72853	0.687078	0.741363	Spearman	0.687	0.755	0.758	0.188
RNCMPT00019	AUCs		0.866152	0.836693	0.829986	Spearman	0.837	0.859	0.85	0.645
RNCMPT00019	E-scores		0.851033	0.846994	0.840818	Spearman	0.842	0.844	0.828	0.605
RNCMPT00019	Intensities		0.390958		0.350953	Spearman		0.352	0.372	0.236
RNCMPT00019	Z-scores		0.818759	0.771235	0.790088	Spearman	0.771	0.804	0.797	0.6
RNCMPT00020	AUCs	0.8654	0.939107	0.904665	0.937219	Spearman	0.906	0.943	0.937	0.835
RNCMPT00020	E-scores	0.872538	0.90919	0.87997	0.904544	Spearman	0.88	0.922	0.92	0.801
RNCMPT00020	Intensities	0.352417	0.434643		0.416029	Spearman		0.429	0.426	0.293
RNCMPT00020	Z-scores	0.86303	0.928276	0.895161	0.928025	Spearman	0.895	0.933	0.927	0.81
RNCMPT00021	AUCs		0.859199	0.874714	0.867942	Spearman	0.878	0.88	0.856	0.452
RNCMPT00021	E-scores		0.855466	0.868952	0.862536	Spearman	0.869	0.887	0.857	0.533
RNCMPT00021	Intensities		0.43959		0.416388	Spearman		0.417	0.395	0.17
RNCMPT00021	Z-scores		0.835014	0.830753	0.838098	Spearman	0.831	0.847	0.828	0.426
RNCMPT00022	AUCs	0.967284	0.964968	0.949235	0.966995	Spearman	0.949	0.969	0.968	0.847
RNCMPT00022	E-scores	0.973523	0.96597	0.941949	0.969326	Spearman	0.942	0.971	0.97	0.829
RNCMPT00022	Intensities	0.711353	0.698491		0.700198	Spearman		0.707	0.702	0.448
RNCMPT00022	Z-scores	0.948742	0.946778	0.929068	0.947909	Spearman	0.929	0.948	0.946	0.817
RNCMPT00023	AUCs	0.808566	0.945569	0.947647	0.934979	Spearman	0.947	0.96	0.948	0.711
RNCMPT00023	E-scores	0.85657	0.943209	0.933473	0.942967	Spearman	0.934	0.957	0.951	0.71
RNCMPT00023	Intensities	0.555626	0.729077		0.683444	Spearman		0.715	0.696	0.377
RNCMPT00023	Z-scores	0.746924	0.909315	0.923869	0.890835	Spearman	0.924	0.922	0.913	0.627
RNCMPT00024	AUCs	0.958762	0.965307	0.939474	0.959292	Spearman	0.94	0.968	0.966	0.887
RNCMPT00024	E-scores	0.956772	0.960374	0.929512	0.958276	Spearman	0.93	0.967	0.966	0.874
RNCMPT00024	Intensities	0.599918	0.614389		0.604192	Spearman		0.629	0.623	0.422
RNCMPT00024	Z-scores	0.942452	0.948178	0.916631	0.941537	Spearman	0.917	0.948	0.946	0.858
RNCMPT00025	AUCs	0.911827	0.933222	0.927841	0.871196	Spearman	0.924	0.914	0.912	0.645
RNCMPT00025	E-scores	0.921017	0.935286	0.920044	0.88532	Spearman	0.92	0.927	0.923	0.72
RNCMPT00025	Intensities	0.483377	0.497668		0.448375	Spearman		0.462	0.462	0.331
RNCMPT00025	Z-scores	0.908815	0.925785	0.916208	0.869684	Spearman	0.916	0.91	0.901	0.673
RNCMPT00026	AUCs	0.953471	0.946822	0.922254	0.949004	Spearman	0.918	0.948	0.936	0.784
RNCMPT00026	E-scores	0.954847	0.949552	0.916826	0.950018	Spearman	0.917	0.952	0.926	0.768
RNCMPT00026	Intensities	0.525896	0.531917		0.515821	Spearman		0.515	0.504	0.333
RNCMPT00026	Z-scores	0.938314	0.934261	0.900337	0.93514	Spearman	0.9	0.936	0.922	0.757
RNCMPT00027	AUCs	0.929844	0.944929	0.933762	0.93521	Spearman	0.932	0.921	0.916	0.769
RNCMPT00027	E-scores	0.930004	0.937622	0.916365	0.928477	Spearman	0.916	0.913	0.904	0.715
RNCMPT00027	Intensities	0.640475	0.650036		0.642485	Spearman		0.612	0.621	0.466
RNCMPT00027	Z-scores	0.904862	0.927113	0.910086	0.910334	Spearman	0.91	0.895	0.892	0.736
RNCMPT00028	AUCs		0.89561	0.93397	0.82273	Spearman	0.934	0.822	0.831	0.668
RNCMPT00028	E-scores		0.896864	0.924544	0.848477	Spearman	0.924	0.852	0.858	0.715
RNCMPT00028	Intensities		0.538403		0.413738	Spearman		0.405	0.422	0.297
RNCMPT00028	Z-scores		0.861375	0.910527	0.793464	Spearman	0.911	0.79	0.796	0.626
RNCMPT00029	AUCs		0.91785	0.899796	0.904813	Spearman	0.9	0.917	0.895	0.699
RNCMPT00029	E-scores		0.939296	0.903689	0.90923	Spearman	0.904	0.926	0.92	0.738
RNCMPT00029	Intensities		0.486774		0.419553	Spearman		0.441	0.446	0.269
RNCMPT00029	Z-scores		0.881692	0.854922	0.873204	Spearman	0.855	0.881	0.86	0.663
RNCMPT00031	AUCs		0.735881	0.81016	0.367038	Spearman	0.809	0.628	0.648	-0.035
RNCMPT00031	E-scores		0.697382	0.789543	0.42041	Spearman	0.781	0.641	0.644	0.088
RNCMPT00031	Intensities		0.379996		0.197776	Spearman		0.266	0.251	0.061
RNCMPT00031	Z-scores		0.678776	0.766058	0.314174	Spearman	0.766	0.561	0.577	-0.053
RNCMPT00032	AUCs		0.846854	0.901736	0.682468	Spearman	0.902	0.78	0.815	0.701
RNCMPT00032	E-scores		0.869767	0.900826	0.746692	Spearman	0.901	0.865	0.87	0.764
RNCMPT00032	Intensities		0.522015		0.31405	Spearman		0.453	0.462	0.397
RNCMPT00032	Z-scores		0.834199	0.888025	0.675929	Spearman	0.888	0.771	0.785	0.667
RNCMPT00033	AUCs		0.890668	0.909842	0.882828	Spearman	0.907	0.859	0.911	0.564
RNCMPT00033	E-scores		0.867242	0.888905	0.878124	Spearman	0.889	0.865	0.912	0.551
RNCMPT00033	Intensities		0.614279		0.550178	Spearman		0.514	0.625	0.308
RNCMPT00033	Z-scores		0.864746	0.882503	0.85308	Spearman	0.882	0.815	0.869	0.514
RNCMPT00034	AUCs	0.520514	0.705751	0.805364	0.616578	Spearman	0.798	0.695	0.795	0.357
RNCMPT00034	E-scores	0.53249	0.745019	0.766425	0.731472	Spearman	0.766	0.778	0.839	0.455
RNCMPT00034	Intensities	0.330097	0.370427		0.38427	Spearman		0.409	0.409	0.251
RNCMPT00034	Z-scores	0.533199	0.666621	0.777842	0.562399	Spearman	0.778	0.617	0.733	0.334
RNCMPT00035	AUCs		0.646177	0.544163	0.617378	Spearman	0.54	0.657	0.66	0.31
RNCMPT00035	E-scores		0.671796	0.587752	0.653898	Spearman	0.585	0.681	0.676	0.322
RNCMPT00035	Intensities		0.157139		0.14755	Spearman		0.149	0.155	0.077
RNCMPT00035	Z-scores		0.567445	0.441992	0.55364	Spearman	0.442	0.581	0.59	0.247
RNCMPT00036	AUCs	0.891606	0.883471	0.912261	0.853429	Spearman	0.911	0.901	0.899	0.665
RNCMPT00036	E-scores	0.920385	0.904278	0.903446	0.90253	Spearman	0.904	0.929	0.934	0.768
RNCMPT00036	Intensities	0.581369	0.600613		0.566277	Spearman		0.592	0.595	0.331
RNCMPT00036	Z-scores	0.819301	0.817383	0.879732	0.77197	Spearman	0.88	0.845	0.821	0.55
RNCMPT00037	AUCs	0.933245	0.922184	0.936177	0.927686	Spearman	0.932	0.946	0.932	0.715
RNCMPT00037	E-scores	0.927286	0.886698	0.903327	0.911469	Spearman	0.903	0.933	0.92	0.662
RNCMPT00037	Intensities	0.567815	0.589916		0.569237	Spearman		0.587	0.589	0.33
RNCMPT00037	Z-scores	0.906541	0.898659	0.912685	0.905586	Spearman	0.913	0.925	0.907	0.694
RNCMPT00038	AUCs	0.686664	0.604423	0.658501	0.678852	Spearman	0.66	0.685	0.613	0.163
RNCMPT00038	E-scores	0.710683	0.641663	0.656217	0.709592	Spearman	0.656	0.717	0.665	0.326
RNCMPT00038	Intensities	0.252516	0.230921		0.247826	Spearman		0.258	0.226	0.11
RNCMPT00038	Z-scores	0.638884	0.573534	0.623713	0.643428	Spearman	0.624	0.654	0.585	0.197
RNCMPT00039	AUCs		0.670563	0.575209	0.616142	Spearman	0.574	0.634	0.674	0.201
RNCMPT00039	E-scores		0.629399	0.51319	0.584193	Spearman	0.474	0.572	0.617	0.28
RNCMPT00039	Intensities		0.168929		0.139579	Spearman		0.141	0.159	0.058
RNCMPT00039	Z-scores		0.618054	0.500543	0.569892	Spearman	0.501	0.592	0.619	0.177
RNCMPT00040	AUCs		0.82733	0.921587	0.793437	Spearman	0.921	0.818	0.854	0.512
RNCMPT00040	E-scores		0.859387	0.910596	0.821002	Spearman	0.911	0.844	0.878	0.54
RNCMPT00040	Intensities		0.518714		0.397541	Spearman		0.416	0.509	0.245
RNCMPT00040	Z-scores		0.793938	0.896658	0.75909	Spearman	0.897	0.785	0.822	0.473
RNCMPT00041	AUCs	0.825516	0.797379	0.870208	0.81092	Spearman	0.874	0.811	0.835	0.609
RNCMPT00041	E-scores	0.846897	0.818585	0.844354	0.844301	Spearman	0.845	0.84	0.858	0.646
RNCMPT00041	Intensities	0.518511	0.487763		0.501874	Spearman		0.508	0.517	0.341
RNCMPT00041	Z-scores	0.756686	0.7593	0.826441	0.749452	Spearman	0.826	0.749	0.777	0.564
RNCMPT00042	AUCs		0.418214	0.240437	0.379987	Spearman	0.24	0.386	0.394	0.229
RNCMPT00042	E-scores		0.494337	0.366211	0.377698	Spearman	0.362	0.365	0.425	0.134
RNCMPT00042	Intensities		0.146965		0.0965324	Spearman		0.098	0.148	0.072
RNCMPT00042	Z-scores		0.376201	0.226148	0.362604	Spearman	0.226	0.371	0.352	0.218
RNCMPT00043	AUCs	0.337465	0.903881	0.881887	0.887875	Spearman	0.879	0.882	0.869	0.777
RNCMPT00043	E-scores	0.513469	0.896267	0.810764	0.88668	Spearman	0.811	0.883	0.89	0.736
RNCMPT00043	Intensities	0.392552	0.690116		0.669448	Spearman		0.667	0.645	0.585
RNCMPT00043	Z-scores	0.266772	0.859111	0.858751	0.83424	Spearman	0.859	0.812	0.803	0.671
RNCMPT00044	AUCs	0.632112	0.799201	0.666556	0.752017	Spearman	0.639	0.764	0.746	0.699
RNCMPT00044	E-scores	0.612461	0.840341	0.73964	0.801481	Spearman	0.74	0.823	0.806	0.723
RNCMPT00044	Intensities	0.13283	0.213678		0.182497	Spearman		0.198	0.185	0.141
RNCMPT00044	Z-scores	0.650028	0.840477	0.744579	0.790744	Spearman	0.745	0.821	0.809	0.743
RNCMPT00045	AUCs	0.881805	0.875282	0.838299	0.803695	Spearman	0.835	0.877	0.77	0.357
RNCMPT00045	E-scores	0.881789	0.873305	0.807783	0.85019	Spearman	0.808	0.88	0.749	0.352
RNCMPT00045	Intensities	0.409739	0.441834		0.348124	Spearman		0.41	0.34	0.179
RNCMPT00045	Z-scores	0.823862	0.820484	0.770124	0.752017	Spearman	0.77	0.807	0.72	0.297
RNCMPT00046	AUCs		0.696779	0.65146	0.654772	Spearman	0.651	0.724	0.561	0.177
RNCMPT00046	E-scores		0.664807	0.657814	0.631008	Spearman	0.647	0.709	0.547	0.24
RNCMPT00046	Intensities		0.194504		0.147317	Spearman		0.173	0.127	0.041
RNCMPT00046	Z-scores		0.599781	0.522456	0.579744	Spearman	0.522	0.634	0.492	0.18
RNCMPT00047	AUCs	0.569575	0.571032	0.389699	0.538574	Spearman	0.34	0.518	0.218	0.267
RNCMPT00047	E-scores	0.723371	0.716331	0.632981	0.695987	Spearman	0.633	0.707	0.307	0.248
RNCMPT00047	Intensities	0.10011	0.126304		0.078855	Spearman		0.095	0.013	0.046
RNCMPT00047	Z-scores	0.632336	0.644683	0.523148	0.604414	Spearman	0.523	0.62	0.13	0.258
RNCMPT00049	AUCs	0.928735	0.920148	0.906913	0.89419	Spearman	0.905	0.93	0.936	0.537
RNCMPT00049	E-scores	0.919156	0.909425	0.89144	0.895975	Spearman	0.892	0.912	0.925	0.524
RNCMPT00049	Intensities	0.624039	0.628879		0.567299	Spearman		0.598	0.642	0.263
RNCMPT00049	Z-scores	0.905031	0.889871	0.873863	0.865137	Spearman	0.874	0.907	0.908	0.48
RNCMPT00050	AUCs		0.876167	0.864444	0.853883	Spearman	0.865	0.895	0.894	0.56
RNCMPT00050	E-scores		0.859028	0.84328	0.873964	Spearman	0.844	0.875	0.887	0.574
RNCMPT00050	Intensities		0.633969		0.568412	Spearman		0.629	0.605	0.288
RNCMPT00050	Z-scores		0.832995	0.821946	0.812495	Spearman	0.822	0.856	0.843	0.492
RNCMPT00051	AUCs	0.358684	0.444096	0.321538	0.35778	Spearman	0.322	0.297	0.021	0.275
RNCMPT00051	E-scores	0.314592	0.350207	0.365298	0.329489	Spearman	0.341	0.314	0.013	0.226
RNCMPT00051	Intensities	0.0739046	0.123333		0.0747815	Spearman		0.109	0.014	0.083
RNCMPT00051	Z-scores	0.303925	0.374162	0.320546	0.314716	Spearman	0.321	0.193	0.047	0.183
RNCMPT00052	AUCs		0.802192	0.832052	0.775758	Spearman	0.832	0.685	0.639	0.622
RNCMPT00052	E-scores		0.815641	0.802098	0.797561	Spearman	0.803	0.717	0.757	0.533
RNCMPT00052	Intensities		0.460816		0.436902	Spearman		0.422	0.453	0.33
RNCMPT00052	Z-scores		0.77272	0.807331	0.733039	Spearman	0.807	0.63	0.569	0.593
RNCMPT00053	AUCs	0.912814	0.872103	0.910428	0.872145	Spearman	0.907	0.881	0.905	0.575
RNCMPT00053	E-scores	0.914713	0.852359	0.895776	0.884801	Spearman	0.896	0.898	0.908	0.59
RNCMPT00053	Intensities	0.518992	0.534032		0.51603	Spearman		0.519	0.52	0.294
RNCMPT00053	Z-scores	0.885445	0.85353	0.885732	0.84641	Spearman	0.886	0.857	0.885	0.565
RNCMPT00054	AUCs	0.880214	0.864906	0.85506	0.86023	Spearman	0.852	0.892	0.875	0.3
RNCMPT00054	E-scores	0.88747	0.84599	0.851217	0.861863	Spearman	0.851	0.879	0.882	0.335
RNCMPT00054	Intensities	0.474181	0.478661		0.47095	Spearman		0.463	0.479	0.246
RNCMPT00054	Z-scores	0.846916	0.832926	0.822353	0.836796	Spearman	0.822	0.85	0.837	0.25
RNCMPT00055	AUCs	0.950385	0.944521	0.942148	0.944284	Spearman	0.942	0.948	0.957	0.837
RNCMPT00055	E-scores	0.957419	0.939829	0.927392	0.95008	Spearman	0.928	0.958	0.959	0.853
RNCMPT00055	Intensities	0.620604	0.612537		0.601107	Spearman		0.615	0.627	0.439
RNCMPT00055	Z-scores	0.929807	0.927993	0.921097	0.925057	Spearman	0.921	0.927	0.937	0.805
RNCMPT00056	AUCs	0.858096	0.862902	0.791207	0.832061	Spearman	0.784	0.85	0.854	0.344
RNCMPT00056	E-scores	0.853302	0.85196	0.78806	0.834109	Spearman	0.788	0.852	0.847	0.251
RNCMPT00056	Intensities	0.319942	0.363144		0.30806	Spearman		0.327	0.354	0.135
RNCMPT00056	Z-scores	0.812888	0.816463	0.727146	0.789057	Spearman	0.727	0.811	0.816	0.291
RNCMPT00057	AUCs	0.806551	0.883868	0.878928	0.836413	Spearman	0.878	0.87	0.859	0.374
RNCMPT00057	E-scores	0.788921	0.881016	0.871162	0.840543	Spearman	0.871	0.879	0.872	0.409
RNCMPT00057	Intensities	0.418351	0.528463		0.450649	Spearman		0.462	0.469	0.22
RNCMPT00057	Z-scores	0.782776	0.863064	0.854367	0.809872	Spearman	0.854	0.854	0.85	0.366
RNCMPT00058	AUCs			0.844209	0.83868	Spearman	0.833	0.669	0.618	0.099
RNCMPT00058	E-scores			0.820501	0.83063	Spearman	0.821	0.867	0.875	0.408
RNCMPT00058	Intensities				0.507938	Spearman		0.552	0.568	0.248
RNCMPT00058	Z-scores			0.808026	0.803072	Spearman	0.808	0.846	0.851	0.291
RNCMPT00059	AUCs		0.944336	0.9223	0.946768	Spearman	0.922	0.952	0.951	0.663
RNCMPT00059	E-scores		0.937003	0.917296	0.938008	Spearman	0.918	0.945	0.936	0.641
RNCMPT00059	Intensities		0.514281		0.513634	Spearman		0.525	0.553	0.326
RNCMPT00059	Z-scores		0.925614	0.897403	0.927024	Spearman	0.897	0.934	0.928	0.623
RNCMPT00060	AUCs			0.72137	0.780956	Spearman	0.79	0.283	0.316	-0.376
RNCMPT00060	E-scores			0.674549	0.746807	Spearman	0.675	0.749	0.736	0.233
RNCMPT00060	Intensities				0.450728	Spearman		0.467	0.469	0.147
RNCMPT00060	Z-scores			0.655535	0.709684	Spearman	0.656	0.731	0.74	0.053
RNCMPT00061	AUCs			0.890719	0.908462	Spearman	0.809	0.874	0.865	0.515
RNCMPT00061	E-scores			0.896429	0.909844	Spearman	0.896	0.926	0.911	0.518
RNCMPT00061	Intensities				0.48025	Spearman		0.494	0.474	0.236
RNCMPT00061	Z-scores			0.865343	0.885117	Spearman	0.865	0.898	0.886	0.516
RNCMPT00062	AUCs		0.901688	0.897802	0.888521	Spearman	0.894	0.909	0.904	0.377
RNCMPT00062	E-scores		0.87098	0.872635	0.882481	Spearman	0.873	0.903	0.892	0.46
RNCMPT00062	Intensities		0.595714		0.534356	Spearman		0.579	0.583	0.247
RNCMPT00062	Z-scores		0.882664	0.875734	0.861564	Spearman	0.876	0.879	0.875	0.335
RNCMPT00063	AUCs	0.651627	0.611186	0.551468	0.617146	Spearman	0.561	0.646	0.626	0.493
RNCMPT00063	E-scores	0.525102	0.460388	0.531089	0.480595	Spearman	0.531	0.489	0.49	0.337
RNCMPT00063	Intensities	0.243873	0.250976		0.236995	Spearman		0.236	0.267	0.154
RNCMPT00063	Z-scores	0.603011	0.54926	0.514965	0.55831	Spearman	0.515	0.582	0.555	0.392
RNCMPT00064	AUCs	0.816259	0.816871	0.72926	0.76321	Spearman	0.741	0.799	0.785	0.471
RNCMPT00064	E-scores	0.81459	0.805211	0.72788	0.77848	Spearman	0.729	0.817	0.777	0.524
RNCMPT00064	Intensities	0.271929	0.307566		0.252051	Spearman		0.263	0.251	0.157
RNCMPT00064	Z-scores	0.794486	0.78554	0.705111	0.725832	Spearman	0.705	0.753	0.758	0.428
RNCMPT00065	AUCs		0.36569	0.23667	0.280839	Spearman	0.234	0.36	0.361	0.087
RNCMPT00065	E-scores		0.34376	0.215417	0.276199	Spearman	0.215	0.346	0.341	0.156
RNCMPT00065	Intensities		0.107956		0.0665167	Spearman		0.075	0.098	0.024
RNCMPT00065	Z-scores		0.30916	0.176966	0.234007	Spearman	0.177	0.309	0.311	0.072
RNCMPT00066	AUCs		0.922777	0.942367	0.925683	Spearman	0.942	0.941	0.929	0.907
RNCMPT00066	E-scores		0.957745	0.948679	0.939477	Spearman	0.947	0.952	0.956	0.919
RNCMPT00066	Intensities		0.605002		0.570703	Spearman		0.604	0.598	0.53
RNCMPT00066	Z-scores		0.879056	0.910957	0.901425	Spearman	0.911	0.914	0.902	0.877
RNCMPT00067	AUCs	0.499696	0.894411	0.856306	0.900528	Spearman	0.861	0.917	0.882	0.725
RNCMPT00067	E-scores	0.478945	0.872631	0.843268	0.883862	Spearman	0.844	0.899	0.865	0.7
RNCMPT00067	Intensities	0.0842655	0.38955		0.39591	Spearman		0.4	0.378	0.277
RNCMPT00067	Z-scores	0.0404443	0.859222	0.814351	0.85975	Spearman	0.814	0.874	0.847	0.68
RNCMPT00068	AUCs		0.886985	0.912612	0.898484	Spearman	0.911	0.915	0.914	0.687
RNCMPT00068	E-scores		0.880586	0.883202	0.874516	Spearman	0.883	0.895	0.903	0.601
RNCMPT00068	Intensities		0.612529		0.578475	Spearman		0.585	0.603	0.443
RNCMPT00068	Z-scores		0.842302	0.88572	0.866765	Spearman	0.886	0.882	0.882	0.646
RNCMPT00069	AUCs		0.913825	0.892237	0.817136	Spearman	0.892	0.869	0.9	0.652
RNCMPT00069	E-scores		0.903192	0.885267	0.824759	Spearman	0.885	0.883	0.898	0.663
RNCMPT00069	Intensities		0.583892		0.489523	Spearman		0.528	0.579	0.345
RNCMPT00069	Z-scores		0.882961	0.856826	0.79184	Spearman	0.857	0.832	0.87	0.622
RNCMPT00070	AUCs	0.893476	0.813274	0.823581	0.843106	Spearman	0.821	0.868	0.491	0.464
RNCMPT00070	E-scores	0.863449	0.78827	0.813214	0.805582	Spearman	0.814	0.849	0.45	0.476
RNCMPT00070	Intensities	0.439307	0.383855		0.416127	Spearman		0.419	0.177	0.231
RNCMPT00070	Z-scores	0.853327	0.77868	0.779348	0.796585	Spearman	0.779	0.829	0.435	0.422
RNCMPT00071	AUCs	0.859693	0.826895	0.891389	0.812103	Spearman	0.888	0.846	0.883	0.432
RNCMPT00071	E-scores	0.854048	0.827357	0.849877	0.83533	Spearman	0.85	0.828	0.879	0.481
RNCMPT00071	Intensities	0.559588	0.556131		0.554508	Spearman		0.571	0.598	0.302
RNCMPT00071	Z-scores	0.824055	0.791827	0.860455	0.79288	Spearman	0.86	0.814	0.85	0.411
RNCMPT00072	AUCs	0.948819	0.943399	0.940799	0.929482	Spearman	0.941	0.952	0.954	0.838
RNCMPT00072	E-scores	0.952299	0.943455	0.933463	0.945904	Spearman	0.933	0.954	0.957	0.844
RNCMPT00072	Intensities	0.625274	0.654438		0.609649	Spearman		0.634	0.631	0.421
RNCMPT00072	Z-scores	0.919218	0.912357	0.909655	0.88809	Spearman	0.91	0.912	0.919	0.771
RNCMPT00073	AUCs	0.953798	0.911089	0.931853	0.941305	Spearman	0.932	0.95	0.915	0.66
RNCMPT00073	E-scores	0.954134	0.907441	0.921083	0.937657	Spearman	0.921	0.951	0.904	0.644
RNCMPT00073	Intensities	0.581841	0.543208		0.569972	Spearman		0.566	0.532	0.314
RNCMPT00073	Z-scores	0.932662	0.896395	0.906887	0.922455	Spearman	0.907	0.93	0.897	0.626
RNCMPT00074	AUCs	0.566639	0.864658	0.838654	0.844294	Spearman	0.843	0.86	0.752	0.557
RNCMPT00074	E-scores	0.576254	0.871942	0.822728	0.865427	Spearman	0.823	0.889	0.773	0.562
RNCMPT00074	Intensities	0.0997878	0.387057		0.374277	Spearman		0.378	0.304	0.184
RNCMPT00074	Z-scores	0.0315095	0.845955	0.809254	0.827358	Spearman	0.809	0.843	0.728	0.534
RNCMPT00075	AUCs		0.917826	0.899658	0.911887	Spearman	0.895	0.938	0.907	0.384
RNCMPT00075	E-scores		0.875317	0.866198	0.884217	Spearman	0.867	0.914	0.876	0.342
RNCMPT00075	Intensities		0.662029		0.613329	Spearman		0.657	0.634	0.205
RNCMPT00075	Z-scores		0.894546	0.873296	0.89116	Spearman	0.873	0.916	0.888	0.365
RNCMPT00076	AUCs	0.9066	0.891108	0.892281	0.886582	Spearman	0.893	0.904	0.913	0.72
RNCMPT00076	E-scores	0.932107	0.908074	0.898501	0.909804	Spearman	0.899	0.929	0.932	0.748
RNCMPT00076	Intensities	0.555981	0.57309		0.533388	Spearman		0.547	0.57	0.397
RNCMPT00076	Z-scores	0.865418	0.858702	0.846106	0.840257	Spearman	0.846	0.864	0.869	0.693
RNCMPT00077	AUCs	0.949713	0.954102	0.944197	0.934424	Spearman	0.941	0.951	0.94	0.682
RNCMPT00077	E-scores	0.937309	0.934102	0.911514	0.925468	Spearman	0.912	0.932	0.941	0.593
RNCMPT00077	Intensities	0.685251	0.718575		0.65961	Spearman		0.679	0.681	0.443
RNCMPT00077	Z-scores	0.921667	0.932674	0.927378	0.907541	Spearman	0.927	0.928	0.906	0.639
RNCMPT00078	AUCs		0.855217	0.836939	0.843801	Spearman	0.837	0.858	0.867	0.215
RNCMPT00078	E-scores		0.849781	0.834192	0.865055	Spearman	0.834	0.867	0.873	0.381
RNCMPT00078	Intensities		0.49845		0.430156	Spearman		0.44	0.481	0.106
RNCMPT00078	Z-scores		0.80348	0.768829	0.793186	Spearman	0.769	0.795	0.815	0.204
RNCMPT00079	AUCs	0.743452	0.803409	0.864407	0.664393	Spearman	0.859	0.788	0.62	0.565
RNCMPT00079	E-scores	0.875088	0.900176	0.895458	0.825009	Spearman	0.896	0.897	0.82	0.78
RNCMPT00079	Intensities	0.335542	0.426032		0.291534	Spearman		0.365	0.264	0.229
RNCMPT00079	Z-scores	0.743653	0.803273	0.849408	0.677833	Spearman	0.849	0.803	0.65	0.6
RNCMPT00080	AUCs	0.5787	0.815884	0.776099	0.603397	Spearman	0.776	0.707	0.744	0.421
RNCMPT00080	E-scores	0.813667	0.852515	0.810001	0.802009	Spearman	0.81	0.688	0.799	0.739
RNCMPT00080	Intensities	0.204284	0.340695		0.211194	Spearman		0.259	0.259	0.129
RNCMPT00080	Z-scores	0.596153	0.803512	0.757137	0.627312	Spearman	0.757	0.637	0.735	0.465
RNCMPT00081	AUCs		0.916762	0.927008	0.927529	Spearman	0.924	0.941	0.935	0.726
RNCMPT00081	E-scores		0.888758	0.895119	0.914067	Spearman	0.895	0.926	0.928	0.718
RNCMPT00081	Intensities		0.658204		0.640382	Spearman		0.653	0.662	0.45
RNCMPT00081	Z-scores		0.896755	0.90236	0.897584	Spearman	0.902	0.914	0.903	0.679
RNCMPT00082	AUCs		0.446941	0.462048	0.497876	Spearman	0.462	0.174	0.013	-0.013
RNCMPT00082	E-scores		0.403067	0.483771	0.507169	Spearman	0.483	0.188	0.042	-0.035
RNCMPT00082	Intensities		0.164973		0.135037	Spearman		0.07	0.053	0.041
RNCMPT00082	Z-scores		0.400121	0.365092	0.41473	Spearman	0.365	0.128	0.025	-0.01
RNCMPT00083	AUCs		0.626257	0.676047	0.404409	Spearman	0.676	0.501	0.463	0.199
RNCMPT00083	E-scores		0.681468	0.687198	0.478195	Spearman	0.687	0.544	0.529	0.258
RNCMPT00083	Intensities		0.42399		0.29414	Spearman		0.259	0.292	0.13
RNCMPT00083	Z-scores		0.563918	0.595027	0.329986	Spearman	0.595	0.417	0.411	0.149
RNCMPT00084	AUCs		0.722627	0.796463	0.751847	Spearman	0.792	0.796	0.469	0.534
RNCMPT00084	E-scores		0.724124	0.758625	0.780418	Spearman	0.759	0.791	0.391	0.548
RNCMPT00084	Intensities		0.353026		0.361056	Spearman		0.359	0.102	0.187
RNCMPT00084	Z-scores		0.67927	0.753505	0.715612	Spearman	0.753	0.746	0.407	0.479
RNCMPT00085	AUCs	0.659055	0.493011	0.634771	0.525563	Spearman	0.637	0.593	0.65	0.365
RNCMPT00085	E-scores	0.658593	0.457614	0.589462	0.525087	Spearman	0.591	0.62	0.659	0.372
RNCMPT00085	Intensities	0.287676	0.222137		0.236051	Spearman		0.28	0.285	0.201
RNCMPT00085	Z-scores	0.584469	0.410734	0.588488	0.42924	Spearman	0.588	0.498	0.549	0.288
RNCMPT00086	AUCs		0.817739	0.734198	0.79891	Spearman	0.71	0.792	0.595	0.661
RNCMPT00086	E-scores		0.863382	0.783798	0.85049	Spearman	0.784	0.857	0.567	0.659
RNCMPT00086	Intensities		0.281691		0.2462	Spearman		0.25	0.115	0.18
RNCMPT00086	Z-scores		0.788701	0.719785	0.775344	Spearman	0.72	0.785	0.575	0.67
RNCMPT00087	AUCs	0.898709	0.855906	0.891291	0.85216	Spearman	0.892	0.862	0.858	0.544
RNCMPT00087	E-scores	0.878586	0.813428	0.859315	0.843004	Spearman	0.859	0.857	0.86	0.598
RNCMPT00087	Intensities	0.550701	0.531239		0.502757	Spearman		0.518	0.524	0.395
RNCMPT00087	Z-scores	0.859879	0.81903	0.857787	0.818443	Spearman	0.858	0.818	0.821	0.466
RNCMPT00088	AUCs		0.877318	0.840431	0.829155	Spearman	0.84	0.858	0.828	0.725
RNCMPT00088	E-scores		0.878546	0.854171	0.846817	Spearman	0.85	0.87	0.823	0.699
RNCMPT00088	Intensities		0.39695		0.345069	Spearman		0.325	0.332	0.269
RNCMPT00088	Z-scores		0.832596	0.775231	0.787559	Spearman	0.775	0.797	0.779	0.686
RNCMPT00089	AUCs		0.730778	0.606942	0.70725	Spearman	0.601	0.717	0.649	0.625
RNCMPT00089	E-scores		0.690097	0.570389	0.685429	Spearman	0.571	0.713	0.643	0.594
RNCMPT00089	Intensities		0.202915		0.202061	Spearman		0.197	0.18	0.154
RNCMPT00089	Z-scores		0.657489	0.50815	0.637692	Spearman	0.508	0.646	0.586	0.563
RNCMPT00090	AUCs		0.45981	0.408193	0.38008	Spearman	0.408	0.443	0.485	0.376
RNCMPT00090	E-scores		0.17395	0.505904	0.134761	Spearman	0.506	0.237	0.384	0.236
RNCMPT00090	Intensities		0.177783		0.187605	Spearman		0.21	0.221	0.168
RNCMPT00090	Z-scores		0.399767	0.400831	0.320159	Spearman	0.401	0.382	0.43	0.32
RNCMPT00091	AUCs	0.600965	0.889638	0.877279	0.857	Spearman	0.876	0.874	0.879	0.504
RNCMPT00091	E-scores	0.651422	0.891767	0.862859	0.879639	Spearman	0.863	0.883	0.888	0.569
RNCMPT00091	Intensities	0.334744	0.572148		0.498503	Spearman		0.514	0.537	0.235
RNCMPT00091	Z-scores	0.555921	0.843473	0.842608	0.803255	Spearman	0.843	0.799	0.819	0.396
RNCMPT00093	AUCs		0.860966	0.889254	0.729152	Spearman	0.889	0.729	0.79	0.488
RNCMPT00093	E-scores		0.845362	0.878539	0.744452	Spearman	0.878	0.758	0.803	0.508
RNCMPT00093	Intensities		0.435621		0.281595	Spearman		0.273	0.347	0.157
RNCMPT00093	Z-scores		0.820869	0.852757	0.696851	Spearman	0.853	0.686	0.747	0.456
RNCMPT00094	AUCs		0.901105	0.915431	0.854236	Spearman	0.915	0.889	0.903	0.523
RNCMPT00094	E-scores		0.905308	0.910572	0.853784	Spearman	0.911	0.894	0.908	0.573
RNCMPT00094	Intensities		0.53953		0.499354	Spearman		0.526	0.553	0.221
RNCMPT00094	Z-scores		0.876196	0.886034	0.822895	Spearman	0.886	0.861	0.879	0.491
RNCMPT00095	AUCs		0.912896	0.932039	0.905062	Spearman	0.932	0.911	0.893	0.754
RNCMPT00095	E-scores		0.954845	0.93621	0.915358	Spearman	0.936	0.93	0.911	0.781
RNCMPT00095	Intensities		0.615831		0.546246	Spearman		0.569	0.524	0.363
RNCMPT00095	Z-scores		0.881769	0.898626	0.882653	Spearman	0.899	0.885	0.87	0.721
RNCMPT00096	AUCs		0.832865	0.817154	0.808188	Spearman	0.817	0.775	0.769	0.544
RNCMPT00096	E-scores		0.861345	0.825976	0.802648	Spearman	0.826	0.781	0.774	0.596
RNCMPT00096	Intensities		0.427162		0.3348	Spearman		0.333	0.31	0.203
RNCMPT00096	Z-scores		0.778127	0.756755	0.762327	Spearman	0.757	0.724	0.722	0.498
RNCMPT00097	AUCs			0.869654	0.757393	Spearman	0.865	0.627	0.599	0.569
RNCMPT00097	E-scores			0.830559	0.758238	Spearman	0.82	0.682	0.683	0.504
RNCMPT00097	Intensities				0.367694	Spearman		0.369	0.391	0.302
RNCMPT00097	Z-scores			0.841286	0.717227	Spearman	0.841	0.587	0.546	0.502
RNCMPT00099	AUCs		0.865815	0.933084	0.804414	Spearman	0.933	0.774	0.851	0.561
RNCMPT00099	E-scores		0.884096	0.919776	0.829002	Spearman	0.92	0.831	0.881	0.582
RNCMPT00099	Intensities		0.536462		0.410653	Spearman		0.41	0.484	0.261
RNCMPT00099	Z-scores		0.835816	0.910842	0.77499	Spearman	0.911	0.738	0.822	0.528
RNCMPT00100	AUCs		0.896845	0.895816	0.856993	Spearman	0.896	0.829	0.873	0.579
RNCMPT00100	E-scores		0.902721	0.893857	0.864387	Spearman	0.894	0.85	0.896	0.632
RNCMPT00100	Intensities		0.505202		0.396933	Spearman		0.368	0.479	0.22
RNCMPT00100	Z-scores		0.86099	0.860083	0.82746	Spearman	0.86	0.787	0.83	0.543
RNCMPT00101	AUCs		0.611778	0.852725	0.435618	Spearman	0.852	0.582	0.629	0.154
RNCMPT00101	E-scores		0.573751	0.817285	0.428463	Spearman	0.815	0.53	0.651	0.278
RNCMPT00101	Intensities		0.365847		0.179437	Spearman		0.25	0.299	0.139
RNCMPT00101	Z-scores		0.572266	0.823272	0.406349	Spearman	0.823	0.529	0.587	0.141
RNCMPT00102	AUCs		0.377908	0.189326	0.197027	Spearman	0.189	0.359	0.118	0.047
RNCMPT00102	E-scores		0.448041	0.267506	0.316552	Spearman	0.265	0.408	0.084	0.033
RNCMPT00102	Intensities		0.0730358		0.0173733	Spearman		0.058	0.017	0.013
RNCMPT00102	Z-scores		0.323836	0.147553	0.159453	Spearman	0.148	0.299	0.082	0.015
RNCMPT00103	AUCs		0.414904	0.358463	0.427662	Spearman	0.359	0.454	0.401	0.41
RNCMPT00103	E-scores		0.293253	0.505133	0.380406	Spearman	0.5	0.395	0.322	0.425
RNCMPT00103	Intensities		0.111472		0.136074	Spearman		0.143	0.136	0.131
RNCMPT00103	Z-scores		0.336901	0.329581	0.376735	Spearman	0.33	0.364	0.323	0.354
RNCMPT00104	AUCs		0.596294	0.589263	0.538676	Spearman	0.589	0.709	0.252	0.122
RNCMPT00104	E-scores		0.607622	0.640198	0.529403	Spearman	0.619	0.73	0.281	0.162
RNCMPT00104	Intensities		0.130498		0.122001	Spearman		0.152	0.102	0.088
RNCMPT00104	Z-scores		0.544111	0.497123	0.487335	Spearman	0.497	0.642	0.215	0.106
RNCMPT00105	AUCs		0.712554	0.544775	0.67683	Spearman	0.542	0.683	0.006	0.368
RNCMPT00105	E-scores		0.794464	0.681802	0.767364	Spearman	0.682	0.762	0.022	0.312
RNCMPT00105	Intensities		0.176463		0.143567	Spearman		0.142	0.001	0.081
RNCMPT00105	Z-scores		0.71721	0.568464	0.682879	Spearman	0.568	0.688	0.021	0.369
RNCMPT00106	AUCs	0.470505	0.846559	0.891578	0.915321	Spearman	0.891	0.903	0.858	0.869
RNCMPT00106	E-scores	0.471663	0.899105	0.903682	0.924938	Spearman	0.904	0.915	0.909	0.858
RNCMPT00106	Intensities	0.102124	0.442735		0.448673	Spearman		0.447	0.46	0.37
RNCMPT00106	Z-scores	0.0394808	0.801362	0.845613	0.885002	Spearman	0.846	0.867	0.822	0.841
RNCMPT00107	AUCs	0.468361	0.889706	0.938531	0.94009	Spearman	0.939	0.911	0.912	0.904
RNCMPT00107	E-scores	0.459346	0.921801	0.936136	0.946193	Spearman	0.936	0.929	0.935	0.889
RNCMPT00107	Intensities	0.125975	0.542357		0.562533	Spearman		0.563	0.592	0.493
RNCMPT00107	Z-scores	0.0440659	0.863745	0.913179	0.921556	Spearman	0.913	0.884	0.887	0.878
RNCMPT00108	AUCs	0.46254	0.950121	0.944826	0.946766	Spearman	0.945	0.95	0.945	0.916
RNCMPT00108	E-scores	0.451583	0.964879	0.949614	0.95507	Spearman	0.95	0.963	0.952	0.911
RNCMPT00108	Intensities	0.11195	0.615538		0.59815	Spearman		0.609	0.617	0.517
RNCMPT00108	Z-scores	0.0369349	0.924579	0.914397	0.924339	Spearman	0.914	0.926	0.924	0.887
RNCMPT00109	AUCs	0.482065	0.943829	0.940595	0.923969	Spearman	0.941	0.944	0.92	0.889
RNCMPT00109	E-scores	0.477783	0.959734	0.943946	0.935238	Spearman	0.944	0.953	0.947	0.888
RNCMPT00109	Intensities	0.113146	0.61355		0.5714	Spearman		0.58	0.605	0.502
RNCMPT00109	Z-scores	0.0368307	0.916008	0.910072	0.902428	Spearman	0.91	0.919	0.893	0.866
RNCMPT00110	AUCs	0.400679	0.795729	0.726728	0.746768	Spearman	0.726	0.801	0.79	0.65
RNCMPT00110	E-scores	0.346001	0.772211	0.734201	0.719018	Spearman	0.735	0.783	0.78	0.621
RNCMPT00110	Intensities	0.057392	0.267085		0.253966	Spearman		0.278	0.277	0.196
RNCMPT00110	Z-scores	0.019073	0.731691	0.671916	0.672818	Spearman	0.672	0.728	0.728	0.562
RNCMPT00111	AUCs		0.172885	0.286184	0.174088	Spearman	0.285	0.416	0.154	-0.02
RNCMPT00111	E-scores		0.0776275	0.328844	0.0965033	Spearman	0.326	0.401	0.114	-0.039
RNCMPT00111	Intensities		0.0581119		0.0226982	Spearman		0.076	0.046	0.035
RNCMPT00111	Z-scores		0.130472	0.244077	0.139487	Spearman	0.244	0.371	0.116	-0.058
RNCMPT00112	AUCs		0.817659	0.865559	0.704668	Spearman	0.866	0.757	0.806	0.195
RNCMPT00112	E-scores		0.809144	0.866729	0.705988	Spearman	0.867	0.734	0.814	0.201
RNCMPT00112	Intensities		0.421003		0.302964	Spearman		0.315	0.402	0.131
RNCMPT00112	Z-scores		0.759918	0.842953	0.65637	Spearman	0.843	0.693	0.756	0.129
RNCMPT00113	AUCs		0.650203	0.629578	0.626413	Spearman	0.629	0.598	0.514	0.375
RNCMPT00113	E-scores		0.696036	0.669249	0.627805	Spearman	0.669	0.642	0.565	0.323
RNCMPT00113	Intensities		0.320953		0.26209	Spearman		0.281	0.259	0.183
RNCMPT00113	Z-scores		0.57717	0.525981	0.559653	Spearman	0.526	0.529	0.451	0.337
RNCMPT00114	AUCs		0.529813	0.811022	0.552854	Spearman	0.81	0.516	0.504	0.554
RNCMPT00114	E-scores		0.606946	0.806645	0.60743	Spearman	0.807	0.602	0.56	0.609
RNCMPT00114	Intensities		0.309692		0.218034	Spearman		0.237	0.243	0.229
RNCMPT00114	Z-scores		0.442337	0.767705	0.475636	Spearman	0.768	0.417	0.392	0.478
RNCMPT00116	AUCs		0.880127	0.900322	0.803328	Spearman	0.9	0.819	0.855	0.002
RNCMPT00116	E-scores		0.851392	0.88275	0.758756	Spearman	0.878	0.76	0.821	0.087
RNCMPT00116	Intensities		0.516862		0.408901	Spearman		0.384	0.433	0.09
RNCMPT00116	Z-scores		0.858047	0.869673	0.784515	Spearman	0.87	0.775	0.821	-0.032
RNCMPT00117	AUCs		0.79176	0.881545	0.678744	Spearman	0.881	0.666	0.7	0.373
RNCMPT00117	E-scores		0.791607	0.867185	0.701793	Spearman	0.867	0.701	0.735	0.402
RNCMPT00117	Intensities		0.440953		0.337779	Spearman		0.342	0.403	0.224
RNCMPT00117	Z-scores		0.727632	0.855117	0.63308	Spearman	0.855	0.594	0.642	0.279
RNCMPT00118	AUCs	-0.101294	0.55017	0.449913	0.304569	Spearman	0.44	0.527	0.172	0.106
RNCMPT00118	E-scores	0.100532	0.456876	0.326687	0.277786	Spearman	0.318	0.45	0.279	0.251
RNCMPT00118	Intensities	-0.0276339	0.191025		0.0774797	Spearman		0.126	0.045	0.033
RNCMPT00118	Z-scores	-0.103197	0.520534	0.407001	0.286575	Spearman	0.407	0.51	0.169	0.098
RNCMPT00119	AUCs		0.565448	0.375719	0.562508	Spearman	0.375	0.571	0.155	0.292
RNCMPT00119	E-scores		0.639587	0.493732	0.64326	Spearman	0.485	0.644	0.247	0.36
RNCMPT00119	Intensities		0.100411		0.0920323	Spearman		0.091	0.037	0.041
RNCMPT00119	Z-scores		0.524921	0.330571	0.533526	Spearman	0.331	0.533	0.178	0.295
RNCMPT00120	AUCs		0.786249	0.791514	0.216001	Spearman	0.79	0.599	0.686	0.1
RNCMPT00120	E-scores		0.767519	0.789477	0.274512	Spearman	0.783	0.588	0.705	0.237
RNCMPT00120	Intensities		0.38066		0.100811	Spearman		0.242	0.278	0.068
RNCMPT00120	Z-scores		0.720866	0.73122	0.139868	Spearman	0.731	0.529	0.625	0.041
RNCMPT00121	AUCs		0.757133	0.658386	0.502597	Spearman	0.658	0.664	0.712	0.287
RNCMPT00121	E-scores		0.746608	0.658719	0.536893	Spearman	0.657	0.657	0.708	0.334
RNCMPT00121	Intensities		0.246494		0.141182	Spearman		0.188	0.197	0.092
RNCMPT00121	Z-scores		0.685634	0.57195	0.45273	Spearman	0.572	0.598	0.653	0.226
RNCMPT00122	AUCs		0.768157	0.75294	0.709037	Spearman	0.752	0.573	0.675	0.62
RNCMPT00122	E-scores		0.811741	0.783607	0.741002	Spearman	0.761	0.637	0.721	0.634
RNCMPT00122	Intensities		0.274552		0.239146	Spearman		0.223	0.247	0.22
RNCMPT00122	Z-scores		0.680807	0.648405	0.653984	Spearman	0.648	0.531	0.62	0.566
RNCMPT00123	AUCs	0.742633	0.90041	0.894794	0.818883	Spearman	0.895	0.816	0.827	0.504
RNCMPT00123	E-scores	0.713468	0.886461	0.888641	0.827911	Spearman	0.889	0.832	0.846	0.52
RNCMPT00123	Intensities	0.308093	0.491681		0.401852	Spearman		0.386	0.442	0.217
RNCMPT00123	Z-scores	0.69523	0.867754	0.860456	0.789581	Spearman	0.86	0.776	0.786	0.44
RNCMPT00124	AUCs		0.703289	0.871402	0.659736	Spearman	0.871	0.681	0.5	0.516
RNCMPT00124	E-scores		0.746838	0.810493	0.679551	Spearman	0.811	0.71	0.585	0.488
RNCMPT00124	Intensities		0.419707		0.381811	Spearman		0.358	0.332	0.269
RNCMPT00124	Z-scores		0.66104	0.854728	0.610594	Spearman	0.855	0.614	0.445	0.455
RNCMPT00126	AUCs	0.0164931	0.763814	0.694533	0.422319	Spearman	0.694	0.617	0.728	0.308
RNCMPT00126	E-scores	0.0577619	0.774332	0.719436	0.496138	Spearman	0.697	0.604	0.727	0.359
RNCMPT00126	Intensities	0.0769856	0.280959		0.172153	Spearman		0.21	0.255	0.129
RNCMPT00126	Z-scores	0.0129767	0.661589	0.568434	0.381349	Spearman	0.568	0.532	0.634	0.278
RNCMPT00127	AUCs		0.589701	0.493445	0.597341	Spearman	0.493	0.613	0.605	0.346
RNCMPT00127	E-scores		0.603055	0.586595	0.6922	Spearman	0.583	0.674	0.638	0.433
RNCMPT00127	Intensities		0.174841		0.176851	Spearman		0.161	0.175	0.106
RNCMPT00127	Z-scores		0.49752	0.389785	0.505453	Spearman	0.39	0.511	0.515	0.299
RNCMPT00129	AUCs			0.766016	0.736642	Spearman	0.199	0.315	0.338	0.088
RNCMPT00129	E-scores			0.773236	0.730739	Spearman	0.774	0.725	0.77	0.281
RNCMPT00129	Intensities				0.276091	Spearman		0.257	0.369	0.032
RNCMPT00129	Z-scores			0.701317	0.686974	Spearman	0.701	0.652	0.684	0.202
RNCMPT00131	AUCs		0.5845	0.451271	0.562369	Spearman	0.451	0.571	0.619	0.037
RNCMPT00131	E-scores		0.655376	0.538539	0.611706	Spearman	0.534	0.636	0.637	0.107
RNCMPT00131	Intensities		0.17756		0.146933	Spearman		0.137	0.178	0.053
RNCMPT00131	Z-scores		0.502072	0.358228	0.47761	Spearman	0.358	0.492	0.538	0.026
RNCMPT00132	AUCs		0.779718	0.832781	0.324466	Spearman	0.833	0.413	0.65	0.109
RNCMPT00132	E-scores		0.745939	0.819839	0.3604	Spearman	0.819	0.467	0.667	0.252
RNCMPT00132	Intensities		0.424908		0.142444	Spearman		0.197	0.312	0.094
RNCMPT00132	Z-scores		0.703647	0.792897	0.241056	Spearman	0.793	0.331	0.6	0.033
RNCMPT00133	AUCs		0.870251	0.892885	0.766688	Spearman	0.893	0.696	0.683	0.471
RNCMPT00133	E-scores		0.836098	0.874458	0.796484	Spearman	0.872	0.721	0.697	0.503
RNCMPT00133	Intensities		0.532407		0.452884	Spearman		0.385	0.419	0.253
RNCMPT00133	Z-scores		0.829357	0.857724	0.728002	Spearman	0.858	0.547	0.628	0.408
RNCMPT00134	AUCs		0.945791	0.952414	0.953338	Spearman	0.952	0.956	0.948	0.939
RNCMPT00134	E-scores		0.972913	0.959026	0.96249	Spearman	0.959	0.97	0.972	0.94
RNCMPT00134	Intensities		0.649148		0.624428	Spearman		0.635	0.653	0.579
RNCMPT00134	Z-scores		0.909741	0.923748	0.932734	Spearman	0.924	0.933	0.924	0.911
RNCMPT00136	AUCs		0.733229	0.794262	0.498448	Spearman	0.794	0.462	0.601	0.182
RNCMPT00136	E-scores		0.740343	0.780917	0.599612	Spearman	0.781	0.547	0.651	0.325
RNCMPT00136	Intensities		0.409769		0.231922	Spearman		0.206	0.329	0.118
RNCMPT00136	Z-scores		0.640108	0.746084	0.405981	Spearman	0.746	0.379	0.53	0.098
RNCMPT00137	AUCs		0.837365	0.790418	0.75769	Spearman	0.791	0.791	0.723	0.529
RNCMPT00137	E-scores		0.854793	0.836229	0.770546	Spearman	0.835	0.754	0.702	0.477
RNCMPT00137	Intensities		0.327643		0.30201	Spearman		0.28	0.285	0.198
RNCMPT00137	Z-scores		0.772529	0.717152	0.710954	Spearman	0.717	0.731	0.662	0.479
RNCMPT00138	AUCs		0.894864	0.882499	0.893603	Spearman	0.882	0.904	0.918	0.31
RNCMPT00138	E-scores		0.893572	0.891359	0.903567	Spearman	0.891	0.911	0.921	0.415
RNCMPT00138	Intensities		0.453782		0.452785	Spearman		0.446	0.471	0.143
RNCMPT00138	Z-scores		0.865111	0.845477	0.858476	Spearman	0.845	0.878	0.889	0.298
RNCMPT00139	AUCs		0.927752	0.909299	0.901231	Spearman	0.909	0.919	0.906	0.759
RNCMPT00139	E-scores		0.919921	0.883071	0.898775	Spearman	0.883	0.92	0.908	0.741
RNCMPT00139	Intensities		0.539755		0.499154	Spearman		0.506	0.519	0.403
RNCMPT00139	Z-scores		0.904426	0.885874	0.871938	Spearman	0.886	0.888	0.876	0.738
RNCMPT00140	AUCs		0.905405	0.838453	0.88231	Spearman	0.838	0.897	0.889	0.714
RNCMPT00140	E-scores		0.858622	0.812601	0.855676	Spearman	0.813	0.879	0.863	0.659
RNCMPT00140	Intensities		0.428361		0.380147	Spearman		0.394	0.395	0.215
RNCMPT00140	Z-scores		0.883711	0.813369	0.861849	Spearman	0.813	0.878	0.868	0.687
RNCMPT00141	AUCs		0.935018	0.903824	0.904852	Spearman	0.904	0.93	0.932	0.604
RNCMPT00141	E-scores		0.914345	0.887172	0.919147	Spearman	0.887	0.931	0.926	0.618
RNCMPT00141	Intensities		0.680296		0.624902	Spearman		0.649	0.665	0.294
RNCMPT00141	Z-scores		0.903814	0.876326	0.857461	Spearman	0.876	0.886	0.889	0.519
RNCMPT00142	AUCs		0.717322	0.634471	0.696483	Spearman	0.635	0.721	0.579	0.503
RNCMPT00142	E-scores		0.711055	0.631387	0.665754	Spearman	0.632	0.688	0.582	0.534
RNCMPT00142	Intensities		0.301521		0.270003	Spearman		0.267	0.196	0.19
RNCMPT00142	Z-scores		0.707581	0.641204	0.69411	Spearman	0.641	0.699	0.597	0.509
RNCMPT00143	AUCs	-0.0158664	0.887507	0.857287	0.853954	Spearman	0.857	0.903	0.899	0.153
RNCMPT00143	E-scores	0.00669335	0.899163	0.885113	0.876494	Spearman	0.885	0.927	0.895	0.064
RNCMPT00143	Intensities	0.0534172	0.476332		0.400781	Spearman		0.457	0.469	0.072
RNCMPT00143	Z-scores	-0.0367718	0.856131	0.818443	0.825235	Spearman	0.818	0.868	0.865	0.14
RNCMPT00144	AUCs			0.81564	0.869466	Spearman	0.585	0.438	-0.003	-0.169
RNCMPT00144	E-scores			0.834611	0.881384	Spearman	0.835	0.89	0.168	0.067
RNCMPT00144	Intensities				0.381884	Spearman		0.39	0.066	0.078
RNCMPT00144	Z-scores			0.769044	0.831675	Spearman	0.769	0.84	0.211	0.056
RNCMPT00145	AUCs	0.748915		0.75951	0.649153	Spearman	0.737	0.383	0.338	0.109
RNCMPT00145	E-scores	0.772854		0.717515	0.684544	Spearman	0.717	0.804	0.804	0.509
RNCMPT00145	Intensities	0.452422			0.388116	Spearman		0.471	0.455	0.303
RNCMPT00145	Z-scores	0.702887		0.706948	0.601013	Spearman	0.707	0.765	0.756	0.416
RNCMPT00146	AUCs		0.952031	0.925945	0.955498	Spearman	0.926	0.955	0.919	0.828
RNCMPT00146	E-scores		0.946653	0.917258	0.955899	Spearman	0.917	0.957	0.913	0.838
RNCMPT00146	Intensities		0.583962		0.573986	Spearman		0.572	0.514	0.405
RNCMPT00146	Z-scores		0.931957	0.895494	0.935223	Spearman	0.896	0.934	0.9	0.809
RNCMPT00147	AUCs	-0.11294	0.879146	0.863256	0.876142	Spearman	0.863	0.89	0.701	0.279
RNCMPT00147	E-scores	0.0680544	0.811539	0.829841	0.817946	Spearman	0.831	0.853	0.679	0.315
RNCMPT00147	Intensities	0.15694	0.470403		0.406731	Spearman		0.438	0.303	0.093
RNCMPT00147	Z-scores	-0.152949	0.853669	0.828066	0.854597	Spearman	0.828	0.862	0.684	0.275
RNCMPT00148	AUCs		0.842859	0.785997	0.731896	Spearman	0.786	0.758	0.813	0.067
RNCMPT00148	E-scores		0.854757	0.81637	0.777247	Spearman	0.816	0.808	0.846	0.246
RNCMPT00148	Intensities		0.452499		0.325297	Spearman		0.338	0.404	0.067
RNCMPT00148	Z-scores		0.776727	0.766708	0.65123	Spearman	0.767	0.685	0.754	0.014
RNCMPT00149	AUCs	0.941218	0.899583	0.904971	0.922111	Spearman	0.906	0.939	0.927	0.559
RNCMPT00149	E-scores	0.936675	0.886813	0.903058	0.914482	Spearman	0.903	0.935	0.926	0.552
RNCMPT00149	Intensities	0.498624	0.488509		0.478867	Spearman		0.493	0.492	0.21
RNCMPT00149	Z-scores	0.912963	0.885569	0.871973	0.902509	Spearman	0.872	0.914	0.901	0.535
RNCMPT00150	AUCs		0.832506	0.789985	0.859305	Spearman	0.798	0.871	0.863	0.526
RNCMPT00150	E-scores		0.805272	0.817113	0.840758	Spearman	0.817	0.887	0.86	0.557
RNCMPT00150	Intensities		0.366551		0.374517	Spearman		0.387	0.386	0.226
RNCMPT00150	Z-scores		0.812779	0.768404	0.838633	Spearman	0.768	0.844	0.833	0.489
RNCMPT00151	AUCs	0.837098	0.78281	0.825863	0.807666	Spearman	0.815	0.754	0.847	0.266
RNCMPT00151	E-scores	0.841275	0.786408	0.799437	0.817953	Spearman	0.8	0.791	0.84	0.348
RNCMPT00151	Intensities	0.407633	0.455278		0.424537	Spearman		0.401	0.489	0.17
RNCMPT00151	Z-scores	0.802262	0.752125	0.782873	0.776706	Spearman	0.783	0.734	0.815	0.232
RNCMPT00152	AUCs	0.868691	0.847956	0.843835	0.82591	Spearman	0.844	0.853	0.869	0.342
RNCMPT00152	E-scores	0.873358	0.83888	0.840959	0.8243	Spearman	0.841	0.851	0.861	0.377
RNCMPT00152	Intensities	0.404704	0.438123		0.398002	Spearman		0.404	0.416	0.188
RNCMPT00152	Z-scores	0.835961	0.818158	0.806656	0.795292	Spearman	0.807	0.821	0.83	0.324
RNCMPT00153	AUCs	0.635403	0.879184	0.790377	0.825757	Spearman	0.794	0.865	-0.126	0.4
RNCMPT00153	E-scores	0.636512	0.901447	0.854206	0.843585	Spearman	0.854	0.892	-0.169	0.37
RNCMPT00153	Intensities	0.224715	0.336568		0.289044	Spearman		0.305	-0.013	0.109
RNCMPT00153	Z-scores	0.590418	0.859942	0.774392	0.80042	Spearman	0.774	0.839	-0.017	0.339
RNCMPT00154	AUCs	0.368356		0.629541	0.764529	Spearman	0.632	0.781	0.489	0.515
RNCMPT00154	E-scores	0.452119		0.781996	0.836913	Spearman	0.782	0.855	0.456	0.54
RNCMPT00154	Intensities	0.109045			0.208709	Spearman		0.21	0.066	0.102
RNCMPT00154	Z-scores	0.330876		0.637114	0.755893	Spearman	0.637	0.769	0.433	0.469
RNCMPT00155	AUCs	0.816946	0.801259	0.713401	0.797667	Spearman	0.726	0.822	0.791	0.438
RNCMPT00155	E-scores	0.805863	0.77126	0.698752	0.767077	Spearman	0.699	0.785	0.762	0.513
RNCMPT00155	Intensities	0.278684	0.297519		0.259166	Spearman		0.27	0.268	0.157
RNCMPT00155	Z-scores	0.78772	0.756382	0.684891	0.762151	Spearman	0.685	0.768	0.756	0.412
RNCMPT00156	AUCs	0.744763	0.705705	0.851253	0.614164	Spearman	0.849	0.682	0.357	0.296
RNCMPT00156	E-scores	0.835967	0.761004	0.828457	0.779099	Spearman	0.829	0.797	0.486	0.459
RNCMPT00156	Intensities	0.456156	0.460105		0.4053	Spearman		0.423	0.257	0.182
RNCMPT00156	Z-scores	0.66214	0.564156	0.800186	0.520862	Spearman	0.8	0.564	0.293	0.211
RNCMPT00157	AUCs	0.930541	0.916573	0.890841	0.904477	Spearman	0.893	0.93	0.935	0.581
RNCMPT00157	E-scores	0.934898	0.903842	0.902873	0.903616	Spearman	0.903	0.929	0.933	0.549
RNCMPT00157	Intensities	0.45268	0.436427		0.426224	Spearman		0.445	0.434	0.259
RNCMPT00157	Z-scores	0.901197	0.878747	0.855902	0.874055	Spearman	0.856	0.898	0.905	0.534
RNCMPT00158	AUCs	0.133372	0.826825	0.912008	0.719996	Spearman	0.912	0.793	0.376	0.22
RNCMPT00158	E-scores	0.240944	0.81678	0.877929	0.676937	Spearman	0.878	0.8	0.432	0.357
RNCMPT00158	Intensities	0.240214	0.536347		0.456784	Spearman		0.482	0.359	0.304
RNCMPT00158	Z-scores	0.117138	0.794301	0.887425	0.698477	Spearman	0.887	0.781	0.353	0.198
RNCMPT00159	AUCs	0.192859	0.593471	0.511164	0.56837	Spearman	0.5	0.547	0.614	0.404
RNCMPT00159	E-scores	0.613031	0.711172	0.663719	0.679154	Spearman	0.663	0.707	0.597	0.718
RNCMPT00159	Intensities	0.117035	0.203808		0.18099	Spearman		0.185	0.199	0.17
RNCMPT00159	Z-scores	0.0979723	0.555689	0.55225	0.530557	Spearman	0.552	0.557	0.613	0.39
RNCMPT00160	AUCs		0.848052	0.840558	0.710183	Spearman	0.841	0.848	0.843	0.617
RNCMPT00160	E-scores		0.916892	0.876512	0.896476	Spearman	0.877	0.926	0.927	0.801
RNCMPT00160	Intensities		0.555268		0.499703	Spearman		0.564	0.539	0.305
RNCMPT00160	Z-scores		0.774574	0.779375	0.611929	Spearman	0.779	0.781	0.762	0.536
RNCMPT00161	AUCs	0.933394	0.901722	0.900576	0.919652	Spearman	0.901	0.924	0.916	0.644
RNCMPT00161	E-scores	0.921702	0.887655	0.881967	0.912047	Spearman	0.882	0.912	0.903	0.626
RNCMPT00161	Intensities	0.468373	0.455151		0.443101	Spearman		0.434	0.455	0.258
RNCMPT00161	Z-scores	0.910102	0.881533	0.870661	0.898108	Spearman	0.871	0.9	0.894	0.613
RNCMPT00162	AUCs	0.829589	0.933554	0.923936	0.925003	Spearman	0.924	0.941	0.914	0.609
RNCMPT00162	E-scores	0.849761	0.914771	0.910569	0.91754	Spearman	0.911	0.93	0.91	0.682
RNCMPT00162	Intensities	0.375266	0.535327		0.496957	Spearman		0.514	0.48	0.201
RNCMPT00162	Z-scores	0.821175	0.908598	0.895345	0.896353	Spearman	0.895	0.91	0.881	0.551
RNCMPT00163	AUCs	0.354185	0.83107	0.757011	0.804169	Spearman	0.764	0.832	0.813	0.788
RNCMPT00163	E-scores	0.267212	0.747377	0.698848	0.729638	Spearman	0.699	0.764	0.738	0.714
RNCMPT00163	Intensities	0.0544865	0.284576		0.247349	Spearman		0.273	0.245	0.222
RNCMPT00163	Z-scores	0.0304141	0.820364	0.753926	0.78942	Spearman	0.754	0.811	0.791	0.757
RNCMPT00164	AUCs	0.927911	0.926263	0.914002	0.917312	Spearman	0.909	0.934	0.928	0.62
RNCMPT00164	E-scores	0.915067	0.907603	0.894207	0.901951	Spearman	0.894	0.924	0.921	0.607
RNCMPT00164	Intensities	0.543092	0.53756		0.505342	Spearman		0.546	0.546	0.254
RNCMPT00164	Z-scores	0.899357	0.897616	0.876552	0.888534	Spearman	0.877	0.909	0.903	0.586
RNCMPT00165	AUCs	0.739723	0.892879	0.909535	0.854509	Spearman	0.905	0.86	0.873	0.699
RNCMPT00165	E-scores	0.749398	0.903321	0.887829	0.875058	Spearman	0.888	0.887	0.888	0.738
RNCMPT00165	Intensities	0.500271	0.606619		0.551465	Spearman		0.545	0.547	0.443
RNCMPT00165	Z-scores	0.714278	0.8598	0.885262	0.81828	Spearman	0.885	0.841	0.852	0.675
RNCMPT00166	AUCs		0.917683	0.922644	0.917794	Spearman	0.921	0.941	0.948	0.609
RNCMPT00166	E-scores		0.903789	0.91125	0.923231	Spearman	0.911	0.937	0.942	0.56
RNCMPT00166	Intensities		0.575014		0.555688	Spearman		0.573	0.585	0.349
RNCMPT00166	Z-scores		0.894524	0.894341	0.892372	Spearman	0.894	0.909	0.923	0.601
RNCMPT00167	AUCs	0.674865	0.868153	0.89411	0.70631	Spearman	0.89	0.845	0.889	0.499
RNCMPT00167	E-scores	0.793624	0.891796	0.886373	0.790369	Spearman	0.886	0.872	0.898	0.675
RNCMPT00167	Intensities	0.356319	0.470654		0.348637	Spearman		0.405	0.446	0.267
RNCMPT00167	Z-scores	0.709054	0.870191	0.877679	0.731855	Spearman	0.878	0.833	0.881	0.551
RNCMPT00168	AUCs	0.725409	0.744001	0.831134	0.631973	Spearman	0.834	0.753	0.814	0.546
RNCMPT00168	E-scores	0.815386	0.78627	0.838644	0.732823	Spearman	0.839	0.814	0.836	0.591
RNCMPT00168	Intensities	0.430443	0.42354		0.320366	Spearman		0.448	0.493	0.329
RNCMPT00168	Z-scores	0.669566	0.691755	0.783212	0.572747	Spearman	0.783	0.695	0.756	0.498
RNCMPT00169	AUCs	0.907149	0.90095	0.920213	0.884031	Spearman	0.917	0.887	0.893	0.364
RNCMPT00169	E-scores	0.891462	0.868522	0.886304	0.858344	Spearman	0.886	0.867	0.862	0.352
RNCMPT00169	Intensities	0.560967	0.591238		0.576819	Spearman		0.564	0.542	0.337
RNCMPT00169	Z-scores	0.883353	0.881278	0.902422	0.849343	Spearman	0.902	0.85	0.867	0.307
RNCMPT00170	AUCs	0.842491	0.792263	0.826277	0.845816	Spearman	0.822	0.855	0.853	0.167
RNCMPT00170	E-scores	0.835955	0.787786	0.829969	0.856743	Spearman	0.83	0.865	0.86	0.26
RNCMPT00170	Intensities	0.404811	0.386591		0.383497	Spearman		0.384	0.415	0.091
RNCMPT00170	Z-scores	0.799588	0.74353	0.760122	0.795505	Spearman	0.76	0.812	0.814	0.173
RNCMPT00171	AUCs	0.901696	0.899427	0.845084	0.874061	Spearman	0.842	0.905	0.889	0.557
RNCMPT00171	E-scores	0.879627	0.869039	0.804851	0.857146	Spearman	0.805	0.886	0.868	0.525
RNCMPT00171	Intensities	0.650057	0.649855		0.565361	Spearman		0.61	0.652	0.371
RNCMPT00171	Z-scores	0.858712	0.860754	0.808611	0.836528	Spearman	0.809	0.87	0.839	0.458
RNCMPT00172	AUCs		0.837144	0.84877	0.844625	Spearman	0.847	0.839	0.849	0.515
RNCMPT00172	E-scores		0.840588	0.837768	0.859776	Spearman	0.838	0.84	0.861	0.588
RNCMPT00172	Intensities		0.413568		0.379265	Spearman		0.368	0.395	0.219
RNCMPT00172	Z-scores		0.798713	0.802131	0.813902	Spearman	0.802	0.802	0.822	0.518
RNCMPT00173	AUCs	0.531486	0.871439	0.894608	0.867417	Spearman	0.892	0.882	0.865	0.666
RNCMPT00173	E-scores	0.577566	0.861059	0.852615	0.852684	Spearman	0.853	0.871	0.831	0.569
RNCMPT00173	Intensities	0.395527	0.577194		0.56097	Spearman		0.573	0.533	0.431
RNCMPT00173	Z-scores	0.532598	0.837327	0.868616	0.829232	Spearman	0.869	0.85	0.835	0.617
RNCMPT00174	AUCs		0.876064	0.869499	0.826188	Spearman	0.869	0.862	0.874	0.317
RNCMPT00174	E-scores		0.873574	0.865415	0.83694	Spearman	0.866	0.869	0.877	0.446
RNCMPT00174	Intensities		0.506473		0.435178	Spearman		0.448	0.467	0.174
RNCMPT00174	Z-scores		0.852548	0.838403	0.808471	Spearman	0.838	0.842	0.853	0.355
RNCMPT00175	AUCs		0.863094	0.92249	0.838391	Spearman	0.923	0.87	0.863	0.349
RNCMPT00175	E-scores		0.861569	0.901879	0.858064	Spearman	0.902	0.866	0.876	0.38
RNCMPT00175	Intensities		0.54102		0.4914	Spearman		0.49	0.488	0.27
RNCMPT00175	Z-scores		0.830882	0.900122	0.803818	Spearman	0.9	0.82	0.831	0.333
RNCMPT00176	AUCs	0.762613	0.912546	0.919251	0.915622	Spearman	0.919	0.911	0.903	0.808
RNCMPT00176	E-scores	0.84696	0.905158	0.903787	0.942312	Spearman	0.904	0.946	0.931	0.802
RNCMPT00176	Intensities	0.593722	0.650869		0.654127	Spearman		0.657	0.651	0.458
RNCMPT00176	Z-scores	0.738453	0.883242	0.890218	0.875995	Spearman	0.89	0.866	0.857	0.77
RNCMPT00177	AUCs		0.814683	0.796581	0.812635	Spearman	0.797	0.835	0.845	0.588
RNCMPT00177	E-scores		0.804588	0.799764	0.819117	Spearman	0.8	0.839	0.845	0.613
RNCMPT00177	Intensities		0.461994		0.409237	Spearman		0.41	0.482	0.202
RNCMPT00177	Z-scores		0.778234	0.737291	0.775475	Spearman	0.737	0.794	0.804	0.549
RNCMPT00178	AUCs	0.931087	0.941161	0.937515	0.89403	Spearman	0.937	0.923	0.944	0.721
RNCMPT00178	E-scores	0.941237	0.939209	0.925358	0.907696	Spearman	0.925	0.934	0.946	0.717
RNCMPT00178	Intensities	0.610687	0.646943		0.599323	Spearman		0.613	0.635	0.403
RNCMPT00178	Z-scores	0.917655	0.926048	0.919381	0.876891	Spearman	0.919	0.91	0.932	0.683
RNCMPT00179	AUCs	0.884347	0.941072	0.927691	0.934745	Spearman	0.926	0.918	0.912	0.838
RNCMPT00179	E-scores	0.904596	0.935891	0.915804	0.940713	Spearman	0.916	0.92	0.912	0.798
RNCMPT00179	Intensities	0.639876	0.672568		0.636107	Spearman		0.663	0.65	0.519
RNCMPT00179	Z-scores	0.840688	0.920676	0.900421	0.905789	Spearman	0.9	0.875	0.869	0.798
RNCMPT00180	AUCs		0.925271	0.92514	0.919924	Spearman	0.925	0.921	0.929	0.466
RNCMPT00180	E-scores		0.910311	0.899549	0.919935	Spearman	0.9	0.928	0.92	0.502
RNCMPT00180	Intensities		0.572568		0.523313	Spearman		0.549	0.563	0.285
RNCMPT00180	Z-scores		0.902687	0.898662	0.896284	Spearman	0.899	0.889	0.904	0.423
RNCMPT00181	AUCs		0.791752	0.803514	0.80388	Spearman	0.801	0.824	0.225	0.399
RNCMPT00181	E-scores		0.823871	0.794644	0.839318	Spearman	0.795	0.867	0.278	0.405
RNCMPT00181	Intensities		0.439749		0.435	Spearman		0.456	0.078	0.219
RNCMPT00181	Z-scores		0.768293	0.765128	0.778632	Spearman	0.765	0.799	0.226	0.358
RNCMPT00182	AUCs		0.855909	0.864147	0.838554	Spearman	0.864	0.863	0.878	0.468
RNCMPT00182	E-scores		0.828969	0.820073	0.832316	Spearman	0.82	0.849	0.862	0.481
RNCMPT00182	Intensities		0.435909		0.394537	Spearman		0.408	0.423	0.237
RNCMPT00182	Z-scores		0.826064	0.824528	0.806401	Spearman	0.825	0.826	0.85	0.454
RNCMPT00183	AUCs		0.932589	0.939636	0.897372	Spearman	0.936	0.953	0.693	0.641
RNCMPT00183	E-scores		0.905602	0.913107	0.876778	Spearman	0.913	0.939	0.64	0.638
RNCMPT00183	Intensities		0.692638		0.619398	Spearman		0.686	0.271	0.41
RNCMPT00183	Z-scores		0.912801	0.920669	0.875924	Spearman	0.921	0.928	0.633	0.585
RNCMPT00184	AUCs	0.928444	0.90059	0.899074	0.915598	Spearman	0.897	0.919	0.9	0.71
RNCMPT00184	E-scores	0.927732	0.870678	0.873327	0.905939	Spearman	0.873	0.919	0.905	0.671
RNCMPT00184	Intensities	0.568048	0.56733		0.550184	Spearman		0.559	0.545	0.402
RNCMPT00184	Z-scores	0.903157	0.871118	0.868663	0.884679	Spearman	0.869	0.896	0.863	0.668
RNCMPT00185	AUCs	0.183296	0.574864	0.623391	0.56894	Spearman	0.632	0.613	0.704	0.361
RNCMPT00185	E-scores	0.568071	0.564672	0.570316	0.607103	Spearman	0.57	0.669	0.671	0.453
RNCMPT00185	Intensities	0.198446	0.278011		0.280572	Spearman		0.286	0.307	0.178
RNCMPT00185	Z-scores	0.258053	0.573384	0.58835	0.535345	Spearman	0.588	0.553	0.671	0.377
RNCMPT00186	AUCs	0.857187	0.868526	0.777626	0.848215	Spearman	0.763	0.826	0.849	0.738
RNCMPT00186	E-scores	0.898563	0.888213	0.871515	0.899245	Spearman	0.872	0.878	0.887	0.838
RNCMPT00186	Intensities	0.286521	0.314752		0.278787	Spearman		0.277	0.295	0.196
RNCMPT00186	Z-scores	0.871237	0.875583	0.78913	0.866487	Spearman	0.789	0.852	0.86	0.77
RNCMPT00187	AUCs		0.83374	0.787258	0.831953	Spearman	0.786	0.852	0.843	0.48
RNCMPT00187	E-scores		0.815198	0.812846	0.831567	Spearman	0.813	0.868	0.848	0.538
RNCMPT00187	Intensities		0.333974		0.300915	Spearman		0.31	0.316	0.165
RNCMPT00187	Z-scores		0.777888	0.729958	0.781507	Spearman	0.73	0.8	0.79	0.416
RNCMPT00197	AUCs		0.840989	0.916528	0.850917	Spearman	0.916	0.89	0.896	0.376
RNCMPT00197	E-scores		0.778097	0.861426	0.820566	Spearman	0.862	0.865	0.88	0.352
RNCMPT00197	Intensities		0.615847		0.617835	Spearman		0.628	0.635	0.364
RNCMPT00197	Z-scores		0.817646	0.894429	0.823766	Spearman	0.894	0.864	0.861	0.347
RNCMPT00199	AUCs		0.930672	0.890012	0.918508	Spearman	0.89	0.925	0.89	0.816
RNCMPT00199	E-scores		0.921223	0.881645	0.920898	Spearman	0.882	0.917	0.909	0.849
RNCMPT00199	Intensities		0.58134		0.552186	Spearman		0.56	0.512	0.402
RNCMPT00199	Z-scores		0.897614	0.853986	0.880509	Spearman	0.854	0.888	0.853	0.772
RNCMPT00200	AUCs		0.612514	0.64603	0.666394	Spearman	0.646	0.696	0.677	0.259
RNCMPT00200	E-scores		0.458741	0.776335	0.545267	Spearman	0.776	0.607	0.559	0.333
RNCMPT00200	Intensities		0.209268		0.201876	Spearman		0.215	0.227	0.108
RNCMPT00200	Z-scores		0.613592	0.67937	0.68935	Spearman	0.679	0.716	0.682	0.219
RNCMPT00202	AUCs		0.920197	0.907603	0.919183	Spearman	0.908	0.938	0.935	0.67
RNCMPT00202	E-scores		0.920971	0.902182	0.921395	Spearman	0.902	0.934	0.935	0.667
RNCMPT00202	Intensities		0.600178		0.560477	Spearman		0.572	0.602	0.271
RNCMPT00202	Z-scores		0.891518	0.87143	0.887788	Spearman	0.871	0.907	0.907	0.613
RNCMPT00203	AUCs		0.795456	0.69932	0.759627	Spearman	0.7	0.778	0.598	0.458
RNCMPT00203	E-scores		0.719013	0.700361	0.698406	Spearman	0.7	0.751	0.685	0.537
RNCMPT00203	Intensities		0.29823		0.263198	Spearman		0.272	0.208	0.141
RNCMPT00203	Z-scores		0.787235	0.696618	0.764398	Spearman	0.697	0.781	0.604	0.448
RNCMPT00205	AUCs		0.945784	0.920713	0.914587	Spearman	0.921	0.917	0.938	0.836
RNCMPT00205	E-scores		0.956595	0.930621	0.950753	Spearman	0.931	0.954	0.964	0.896
RNCMPT00205	Intensities		0.652645		0.586638	Spearman		0.609	0.622	0.48
RNCMPT00205	Z-scores		0.913455	0.885174	0.875263	Spearman	0.885	0.88	0.9	0.787
RNCMPT00206	AUCs		0.931977	0.948862	0.935985	Spearman	0.949	0.958	0.947	0.689
RNCMPT00206	E-scores		0.912519	0.933324	0.912694	Spearman	0.933	0.944	0.932	0.633
RNCMPT00206	Intensities		0.670771		0.645378	Spearman		0.667	0.658	0.366
RNCMPT00206	Z-scores		0.91287	0.928069	0.911372	Spearman	0.928	0.936	0.923	0.649
RNCMPT00209	AUCs		0.900893	0.904153	0.904745	Spearman	0.904	0.92	0.882	0.523
RNCMPT00209	E-scores		0.891941	0.866747	0.902526	Spearman	0.867	0.914	0.864	0.533
RNCMPT00209	Intensities		0.621757		0.613089	Spearman		0.621	0.564	0.312
RNCMPT00209	Z-scores		0.881561	0.881598	0.877356	Spearman	0.882	0.892	0.85	0.474
RNCMPT00212	AUCs		0.619798	0.862361	0.368775	Spearman	0.862	0.844	0.807	-0.188
RNCMPT00212	E-scores		0.649595	0.820499	0.463102	Spearman	0.821	0.781	0.788	0.067
RNCMPT00212	Intensities		0.434562		0.272944	Spearman		0.416	0.462	0.043
RNCMPT00212	Z-scores		0.594986	0.836105	0.351399	Spearman	0.836	0.815	0.777	-0.192
RNCMPT00215	AUCs	0.959053	0.968116	0.960583	0.965186	Spearman	0.961	0.975	0.973	0.718
RNCMPT00215	E-scores	0.950577	0.969746	0.948197	0.960925	Spearman	0.948	0.971	0.961	0.695
RNCMPT00215	Intensities	0.675766	0.719209		0.703277	Spearman		0.723	0.715	0.397
RNCMPT00215	Z-scores	0.947664	0.961519	0.95036	0.956389	Spearman	0.95	0.963	0.959	0.705
RNCMPT00216	AUCs		0.812559	0.892545	0.789534	Spearman	0.893	0.844	0.894	0.522
RNCMPT00216	E-scores		0.772193	0.848328	0.79648	Spearman	0.849	0.814	0.88	0.577
RNCMPT00216	Intensities		0.423916		0.436745	Spearman		0.457	0.498	0.269
RNCMPT00216	Z-scores		0.800186	0.865202	0.775078	Spearman	0.865	0.82	0.869	0.505
RNCMPT00217	AUCs		0.935525	0.956072	0.950278	Spearman	0.956	0.964	0.958	0.662
RNCMPT00217	E-scores		0.908156	0.937164	0.938155	Spearman	0.937	0.953	0.95	0.656
RNCMPT00217	Intensities		0.665501		0.654207	Spearman		0.669	0.668	0.378
RNCMPT00217	Z-scores		0.920751	0.936245	0.932742	Spearman	0.936	0.946	0.94	0.646
RNCMPT00218	AUCs		0.762733	0.766579	0.793031	Spearman	0.767	0.815	0.831	0.476
RNCMPT00218	E-scores		0.686703	0.778078	0.717878	Spearman	0.778	0.789	0.788	0.558
RNCMPT00218	Intensities		0.323051		0.312101	Spearman		0.307	0.336	0.189
RNCMPT00218	Z-scores		0.744247	0.745604	0.783042	Spearman	0.746	0.793	0.807	0.5
RNCMPT00219	AUCs		0.853814	0.926071	0.8929	Spearman	0.926	0.902	0.893	0.588
RNCMPT00219	E-scores		0.771573	0.869324	0.875138	Spearman	0.87	0.887	0.897	0.56
RNCMPT00219	Intensities		0.517863		0.607802	Spearman		0.604	0.6	0.417
RNCMPT00219	Z-scores		0.838637	0.901978	0.866123	Spearman	0.902	0.872	0.861	0.538
RNCMPT00220	AUCs		0.933863	0.910927	0.928893	Spearman	0.911	0.942	0.939	0.787
RNCMPT00220	E-scores		0.933382	0.925136	0.94388	Spearman	0.925	0.948	0.938	0.815
RNCMPT00220	Intensities		0.485435		0.462286	Spearman		0.473	0.48	0.286
RNCMPT00220	Z-scores		0.931032	0.904723	0.931971	Spearman	0.905	0.939	0.928	0.786
RNCMPT00223	AUCs		0.890441	0.870146	0.863058	Spearman	0.87	0.892	0.887	0.367
RNCMPT00223	E-scores		0.872788	0.831259	0.849195	Spearman	0.832	0.891	0.863	0.474
RNCMPT00223	Intensities		0.572101		0.496016	Spearman		0.547	0.539	0.209
RNCMPT00223	Z-scores		0.8705	0.846028	0.836016	Spearman	0.846	0.871	0.863	0.346
RNCMPT00224	AUCs		0.837214	0.907066	0.719341	Spearman	0.907	0.855	0.883	0.456
RNCMPT00224	E-scores		0.793028	0.862741	0.728744	Spearman	0.863	0.844	0.866	0.522
RNCMPT00224	Intensities		0.465052		0.385845	Spearman		0.46	0.489	0.27
RNCMPT00224	Z-scores		0.823877	0.885798	0.694738	Spearman	0.886	0.827	0.86	0.419
RNCMPT00225	AUCs		0.862679	0.874149	0.881222	Spearman	0.874	0.914	0.854	0.171
RNCMPT00225	E-scores		0.846204	0.847338	0.884394	Spearman	0.848	0.896	0.838	0.222
RNCMPT00225	Intensities		0.468666		0.467188	Spearman		0.48	0.444	0.114
RNCMPT00225	Z-scores		0.825585	0.830962	0.842595	Spearman	0.831	0.879	0.821	0.158
RNCMPT00226	AUCs		0.658342	0.838008	0.68636	Spearman	0.838	0.76	0.579	0.487
RNCMPT00226	E-scores		0.639117	0.796255	0.726734	Spearman	0.797	0.763	0.681	0.545
RNCMPT00226	Intensities		0.454064		0.480107	Spearman		0.45	0.392	0.281
RNCMPT00226	Z-scores		0.625253	0.789548	0.615127	Spearman	0.79	0.693	0.56	0.438
RNCMPT00228	AUCs		0.768055	0.699529	0.739592	Spearman	0.699	0.76	0.109	0.254
RNCMPT00228	E-scores		0.722313	0.654978	0.729351	Spearman	0.655	0.723	0.246	0.525
RNCMPT00228	Intensities		0.30841		0.27472	Spearman		0.282	0.021	0.129
RNCMPT00228	Z-scores		0.716852	0.684374	0.69238	Spearman	0.684	0.721	0.126	0.181
RNCMPT00229	AUCs		0.924635	0.920141	0.913039	Spearman	0.92	0.932	0.911	0.72
RNCMPT00229	E-scores		0.896316	0.891813	0.907264	Spearman	0.892	0.916	0.897	0.631
RNCMPT00229	Intensities		0.65159		0.617772	Spearman		0.623	0.605	0.441
RNCMPT00229	Z-scores		0.899137	0.896006	0.883235	Spearman	0.896	0.903	0.875	0.663
RNCMPT00230	AUCs		0.958548	0.952317	0.967923	Spearman	0.952	0.975	0.959	0.871
RNCMPT00230	E-scores		0.956534	0.94453	0.964888	Spearman	0.945	0.972	0.954	0.848
RNCMPT00230	Intensities		0.626305		0.642237	Spearman		0.664	0.621	0.455
RNCMPT00230	Z-scores		0.944591	0.931173	0.951004	Spearman	0.931	0.959	0.943	0.839
RNCMPT00232	AUCs		0.858068	0.896705	0.866607	Spearman	0.897	0.87	0.868	0.228
RNCMPT00232	E-scores		0.800671	0.859307	0.822454	Spearman	0.86	0.819	0.824	0.253
RNCMPT00232	Intensities		0.567171		0.545041	Spearman		0.531	0.534	0.294
RNCMPT00232	Z-scores		0.790199	0.864869	0.792491	Spearman	0.865	0.784	0.802	0.16
RNCMPT00234	AUCs		0.800089	0.828875	0.812164	Spearman	0.829	0.83	0.62	0.328
RNCMPT00234	E-scores		0.787557	0.791115	0.807994	Spearman	0.791	0.834	0.655	0.465
RNCMPT00234	Intensities		0.42675		0.459576	Spearman		0.463	0.379	0.259
RNCMPT00234	Z-scores		0.770666	0.790313	0.773514	Spearman	0.79	0.784	0.583	0.317
RNCMPT00235	AUCs		0.811997	0.82022	0.853081	Spearman	0.82	0.718	0.861	0.589
RNCMPT00235	E-scores		0.823102	0.832442	0.852537	Spearman	0.832	0.666	0.863	0.58
RNCMPT00235	Intensities		0.37561		0.386868	Spearman		0.306	0.391	0.248
RNCMPT00235	Z-scores		0.778853	0.775288	0.810209	Spearman	0.775	0.658	0.82	0.571
RNCMPT00236	AUCs		0.918169	0.897375	0.906676	Spearman	0.897	0.924	0.906	0.614
RNCMPT00236	E-scores		0.928728	0.894089	0.904171	Spearman	0.894	0.924	0.909	0.676
RNCMPT00236	Intensities		0.581061		0.50943	Spearman		0.52	0.519	0.295
RNCMPT00236	Z-scores		0.890272	0.865092	0.886646	Spearman	0.865	0.9	0.88	0.589
RNCMPT00237	AUCs		0.786384	0.744453	0.803702	Spearman	0.744	0.8	0.782	0.273
RNCMPT00237	E-scores		0.799481	0.728899	0.809148	Spearman	0.729	0.828	0.786	0.305
RNCMPT00237	Intensities		0.46891		0.456926	Spearman		0.465	0.411	0.091
RNCMPT00237	Z-scores		0.709617	0.671914	0.730155	Spearman	0.672	0.728	0.711	0.218
RNCMPT00238	AUCs		0.973226	0.961546	0.957874	Spearman	0.962	0.974	0.967	0.89
RNCMPT00238	E-scores		0.976235	0.963134	0.97575	Spearman	0.963	0.983	0.981	0.926
RNCMPT00238	Intensities		0.783563		0.722871	Spearman		0.783	0.741	0.572
RNCMPT00238	Z-scores		0.950011	0.941257	0.923032	Spearman	0.941	0.946	0.934	0.838
RNCMPT00239	AUCs	0.941273	0.955177	0.927338	0.944504	Spearman	0.927	0.954	0.943	0.74
RNCMPT00239	E-scores	0.939755	0.958652	0.928948	0.94634	Spearman	0.929	0.956	0.94	0.745
RNCMPT00239	Intensities	0.483847	0.517129		0.486899	Spearman		0.51	0.499	0.297
RNCMPT00239	Z-scores	0.930855	0.949902	0.91713	0.938151	Spearman	0.917	0.947	0.932	0.741
RNCMPT00240	AUCs		0.535047	0.770212	0.626045	Spearman	0.77	0.74	0.737	0.325
RNCMPT00240	E-scores		0.551767	0.729077	0.726516	Spearman	0.729	0.769	0.777	0.388
RNCMPT00240	Intensities		0.33301		0.421212	Spearman		0.49	0.512	0.244
RNCMPT00240	Z-scores		0.52624	0.722853	0.576258	Spearman	0.723	0.66	0.676	0.319
RNCMPT00241	AUCs	0.906655	0.853809	0.855056	0.904868	Spearman	0.855	0.913	0.906	0.73
RNCMPT00241	E-scores	0.925333	0.873133	0.85737	0.924296	Spearman	0.857	0.928	0.922	0.74
RNCMPT00241	Intensities	0.573692	0.490423		0.567076	Spearman		0.583	0.594	0.314
RNCMPT00241	Z-scores	0.865995	0.815773	0.810932	0.866034	Spearman	0.811	0.87	0.864	0.699
RNCMPT00245	AUCs		0.93976	0.917966	0.944087	Spearman	0.918	0.948	0.943	0.847
RNCMPT00245	E-scores		0.925227	0.897827	0.922802	Spearman	0.898	0.916	0.927	0.799
RNCMPT00245	Intensities		0.631333		0.620183	Spearman		0.608	0.619	0.456
RNCMPT00245	Z-scores		0.9142	0.891362	0.917336	Spearman	0.891	0.913	0.912	0.806
RNCMPT00246	AUCs	0.911563	0.977356	0.970884	0.968533	Spearman	0.971	0.972	0.961	0.833
RNCMPT00246	E-scores	0.913531	0.961022	0.946627	0.955937	Spearman	0.947	0.964	0.942	0.805
RNCMPT00246	Intensities	0.714478	0.792275		0.783046	Spearman		0.799	0.749	0.56
RNCMPT00246	Z-scores	0.903541	0.966611	0.961348	0.9579	Spearman	0.961	0.961	0.95	0.814
RNCMPT00248	AUCs		0.635985	0.866284	0.838288	Spearman	0.866	0.808	0.861	0.375
RNCMPT00248	E-scores		0.704126	0.833619	0.819506	Spearman	0.834	0.828	0.863	0.437
RNCMPT00248	Intensities		0.412979		0.543386	Spearman		0.557	0.584	0.281
RNCMPT00248	Z-scores		0.586368	0.83591	0.807846	Spearman	0.836	0.751	0.808	0.351
RNCMPT00249	AUCs		0.944565	0.935631	0.950867	Spearman	0.935	0.964	0.957	0.408
RNCMPT00249	E-scores		0.93771	0.917831	0.944986	Spearman	0.918	0.955	0.949	0.398
RNCMPT00249	Intensities		0.615101		0.612286	Spearman		0.619	0.615	0.242
RNCMPT00249	Z-scores		0.927157	0.912637	0.933575	Spearman	0.913	0.945	0.938	0.388
RNCMPT00251	AUCs		0.807904	0.754134	0.768987	Spearman	0.754	0.79	0.369	0.488
RNCMPT00251	E-scores		0.722528	0.806529	0.77306	Spearman	0.807	0.703	0.37	0.624
RNCMPT00251	Intensities		0.290301		0.256174	Spearman		0.278	0.054	0.143
RNCMPT00251	Z-scores		0.784334	0.763129	0.735356	Spearman	0.763	0.756	0.366	0.538
RNCMPT00252	AUCs		0.920425	0.925265	0.904878	Spearman	0.925	0.947	0.924	0.622
RNCMPT00252	E-scores		0.909675	0.911678	0.912357	Spearman	0.912	0.943	0.908	0.642
RNCMPT00252	Intensities		0.566736		0.521703	Spearman		0.562	0.536	0.295
RNCMPT00252	Z-scores		0.898953	0.895543	0.881384	Spearman	0.896	0.92	0.905	0.597
RNCMPT00253	AUCs		0.908488	0.864686	0.869242	Spearman	0.865	0.919	0.865	0.558
RNCMPT00253	E-scores		0.882602	0.826924	0.855501	Spearman	0.827	0.893	0.814	0.543
RNCMPT00253	Intensities		0.620373		0.515897	Spearman		0.566	0.526	0.376
RNCMPT00253	Z-scores		0.870189	0.833068	0.842127	Spearman	0.833	0.887	0.837	0.502
RNCMPT00254	AUCs		0.907027	0.934693	0.915736	Spearman	0.935	0.93	0.939	0.386
RNCMPT00254	E-scores		0.893287	0.920154	0.922365	Spearman	0.92	0.924	0.932	0.456
RNCMPT00254	Intensities		0.533697		0.550207	Spearman		0.53	0.548	0.207
RNCMPT00254	Z-scores		0.888688	0.910863	0.892637	Spearman	0.911	0.905	0.92	0.379
RNCMPT00255	AUCs		0.946817	0.919919	0.897288	Spearman	0.92	0.941	0.905	0.744
RNCMPT00255	E-scores		0.935834	0.896367	0.901309	Spearman	0.897	0.939	0.878	0.683
RNCMPT00255	Intensities		0.704229		0.617781	Spearman		0.658	0.618	0.438
RNCMPT00255	Z-scores		0.920989	0.895684	0.867292	Spearman	0.896	0.913	0.884	0.694
RNCMPT00256	AUCs		0.921377	0.927979	0.919457	Spearman	0.928	0.942	0.91	0.873
RNCMPT00256	E-scores		0.91611	0.910945	0.920179	Spearman	0.911	0.94	0.912	0.867
RNCMPT00256	Intensities		0.625355		0.597122	Spearman		0.607	0.561	0.524
RNCMPT00256	Z-scores		0.895256	0.906054	0.898957	Spearman	0.906	0.92	0.883	0.851
RNCMPT00257	AUCs		0.902635	0.885724	0.867917	Spearman	0.886	0.811	0.859	0.6
RNCMPT00257	E-scores		0.884948	0.839336	0.858174	Spearman	0.839	0.848	0.869	0.593
RNCMPT00257	Intensities		0.704968		0.640573	Spearman		0.629	0.643	0.507
RNCMPT00257	Z-scores		0.836778	0.853313	0.80852	Spearman	0.853	0.726	0.786	0.509
RNCMPT00258	AUCs		0.907622	0.937941	0.931956	Spearman	0.938	0.941	0.938	0.666
RNCMPT00258	E-scores		0.883078	0.914031	0.925137	Spearman	0.914	0.935	0.925	0.613
RNCMPT00258	Intensities		0.616477		0.659447	Spearman		0.657	0.632	0.405
RNCMPT00258	Z-scores		0.888644	0.913251	0.891961	Spearman	0.913	0.909	0.901	0.633
RNCMPT00259	AUCs		0.749742	0.890001	0.834572	Spearman	0.89	0.884	0.888	0.557
RNCMPT00259	E-scores		0.691288	0.855642	0.750285	Spearman	0.856	0.838	0.87	0.494
RNCMPT00259	Intensities		0.391047		0.452147	Spearman		0.473	0.5	0.284
RNCMPT00259	Z-scores		0.726028	0.869053	0.807535	Spearman	0.869	0.86	0.866	0.515
RNCMPT00261	AUCs		0.687129	0.853792	0.783525	Spearman	0.854	0.777	0.763	0.11
RNCMPT00261	E-scores		0.629961	0.803954	0.738013	Spearman	0.804	0.78	0.765	0.064
RNCMPT00261	Intensities		0.497167		0.536637	Spearman		0.571	0.558	0.136
RNCMPT00261	Z-scores		0.675836	0.814818	0.755783	Spearman	0.815	0.689	0.706	0.131
RNCMPT00262	AUCs		0.933344	0.928305	0.836595	Spearman	0.928	0.93	0.907	0.603
RNCMPT00262	E-scores		0.926944	0.913267	0.865204	Spearman	0.913	0.935	0.913	0.676
RNCMPT00262	Intensities		0.630166		0.517985	Spearman		0.599	0.574	0.36
RNCMPT00262	Z-scores		0.915601	0.905279	0.821952	Spearman	0.905	0.91	0.889	0.566
RNCMPT00263	AUCs		0.939027	0.929474	0.936427	Spearman	0.929	0.945	0.937	0.486
RNCMPT00263	E-scores		0.936484	0.923799	0.947398	Spearman	0.924	0.952	0.942	0.489
RNCMPT00263	Intensities		0.653972		0.628505	Spearman		0.66	0.639	0.245
RNCMPT00263	Z-scores		0.909346	0.896829	0.894455	Spearman	0.897	0.905	0.896	0.462
RNCMPT00265	AUCs		0.955235	0.932881	0.938544	Spearman	0.933	0.955	0.945	0.769
RNCMPT00265	E-scores		0.950699	0.936705	0.950424	Spearman	0.937	0.963	0.939	0.694
RNCMPT00265	Intensities		0.651169		0.607483	Spearman		0.629	0.622	0.332
RNCMPT00265	Z-scores		0.946255	0.920466	0.931858	Spearman	0.92	0.946	0.931	0.727
RNCMPT00268	AUCs	0.975985	0.966395	0.96829	0.967353	Spearman	0.968	0.975	0.97	0.895
RNCMPT00268	E-scores	0.967453	0.951394	0.948802	0.955535	Spearman	0.949	0.967	0.966	0.852
RNCMPT00268	Intensities	0.722854	0.736095		0.71779	Spearman		0.722	0.715	0.545
RNCMPT00268	Z-scores	0.9621	0.951222	0.953899	0.951389	Spearman	0.954	0.959	0.954	0.871
RNCMPT00269	AUCs	0.969549	0.966222	0.969234	0.96961	Spearman	0.969	0.979	0.971	0.899
RNCMPT00269	E-scores	0.961789	0.953234	0.948372	0.956853	Spearman	0.948	0.969	0.967	0.855
RNCMPT00269	Intensities	0.736806	0.745605		0.740569	Spearman		0.746	0.731	0.582
RNCMPT00269	Z-scores	0.956176	0.953577	0.956542	0.956451	Spearman	0.957	0.965	0.955	0.877
RNCMPT00270	AUCs		0.713193	0.652435	0.531452	Spearman	0.647	0.686	0.205	0.487
RNCMPT00270	E-scores		0.657477	0.606219	0.528707	Spearman	0.601	0.651	0.194	0.481
RNCMPT00270	Intensities		0.193023		0.119089	Spearman		0.163	0.019	0.114
RNCMPT00270	Z-scores		0.633433	0.545488	0.472882	Spearman	0.545	0.606	0.137	0.429
RNCMPT00272	AUCs		0.886221	0.898003	0.790761	Spearman	0.898	0.821	0.863	0.635
RNCMPT00272	E-scores		0.894255	0.892203	0.832486	Spearman	0.892	0.846	0.885	0.685
RNCMPT00272	Intensities		0.540277		0.373622	Spearman		0.417	0.493	0.282
RNCMPT00272	Z-scores		0.854187	0.862953	0.7512	Spearman	0.863	0.781	0.822	0.592
RNCMPT00273	AUCs		0.431272	0.234531	0.383496	Spearman	0.235	0.387	0.07	0.144
RNCMPT00273	E-scores		0.451624	0.241097	0.395355	Spearman	0.241	0.383	0.044	0.143
RNCMPT00273	Intensities		0.101468		0.0872262	Spearman		0.08	0	0.022
RNCMPT00273	Z-scores		0.412394	0.233599	0.353523	Spearman	0.234	0.373	0.1	0.152
RNCMPT00274	AUCs		0.923128	0.919434	0.790116	Spearman	0.919	0.902	0.913	0.692
RNCMPT00274	E-scores		0.897227	0.880264	0.800376	Spearman	0.871	0.892	0.902	0.697
RNCMPT00274	Intensities		0.61359		0.483735	Spearman		0.578	0.606	0.462
RNCMPT00274	Z-scores		0.897742	0.890445	0.766812	Spearman	0.89	0.865	0.886	0.655
RNCMPT00278	AUCs		0.78743	0.826211	0.841908	Spearman	0.826	0.839	0.524	0.158
RNCMPT00278	E-scores		0.746349	0.811759	0.842689	Spearman	0.803	0.83	0.55	0.271
RNCMPT00278	Intensities		0.445191		0.43295	Spearman		0.422	0.268	0.1
RNCMPT00278	Z-scores		0.744525	0.764303	0.799437	Spearman	0.764	0.794	0.517	0.129
RNCMPT00279	AUCs		0.880058	0.905177	0.888463	Spearman	0.905	0.858	0.899	0.566
RNCMPT00279	E-scores		0.86905	0.881004	0.86687	Spearman	0.875	0.824	0.883	0.566
RNCMPT00279	Intensities		0.5152		0.534482	Spearman		0.503	0.551	0.271
RNCMPT00279	Z-scores		0.857096	0.873964	0.852245	Spearman	0.874	0.817	0.87	0.537
RNCMPT00280	AUCs		0.841511	0.829953	0.837532	Spearman	0.83	0.863	0.799	0.312
RNCMPT00280	E-scores		0.838984	0.832444	0.82844	Spearman	0.831	0.864	0.793	0.315
RNCMPT00280	Intensities		0.3849		0.381903	Spearman		0.382	0.347	0.178
RNCMPT00280	Z-scores		0.841546	0.819135	0.831038	Spearman	0.819	0.851	0.79	0.31
RNCMPT00281	AUCs		0.891085	0.89912	0.902685	Spearman	0.899	0.921	0.832	0.582
RNCMPT00281	E-scores		0.883147	0.886136	0.897698	Spearman	0.86	0.898	0.802	0.521
RNCMPT00281	Intensities		0.486107		0.480268	Spearman		0.503	0.427	0.284
RNCMPT00281	Z-scores		0.858336	0.847149	0.862588	Spearman	0.847	0.879	0.795	0.543
RNCMPT00282	AUCs		0.891041	0.864072	0.870472	Spearman	0.864	0.898	0.889	0.455
RNCMPT00282	E-scores		0.895153	0.879287	0.894893	Spearman	0.876	0.905	0.872	0.483
RNCMPT00282	Intensities		0.569734		0.507132	Spearman		0.532	0.536	0.154
RNCMPT00282	Z-scores		0.862416	0.830876	0.846573	Spearman	0.831	0.868	0.859	0.445
RNCMPT00283	AUCs		0.922484	0.917576	0.918054	Spearman	0.918	0.923	0.901	0.837
RNCMPT00283	E-scores		0.921213	0.899282	0.927923	Spearman	0.892	0.923	0.901	0.766
RNCMPT00283	Intensities		0.649659		0.611345	Spearman		0.629	0.605	0.494
RNCMPT00283	Z-scores		0.901036	0.889956	0.884386	Spearman	0.89	0.889	0.863	0.796
RNCMPT00284	AUCs		0.885438	0.886	0.869455	Spearman	0.886	0.882	0.877	0.704
RNCMPT00284	E-scores		0.887347	0.874041	0.897004	Spearman	0.862	0.884	0.886	0.709
RNCMPT00284	Intensities		0.561751		0.522971	Spearman		0.52	0.522	0.385
RNCMPT00284	Z-scores		0.85053	0.848561	0.814413	Spearman	0.849	0.833	0.832	0.686
RNCMPT00285	AUCs		0.922876	0.923469	0.913919	Spearman	0.923	0.913	0.895	0.728
RNCMPT00285	E-scores		0.906787	0.895286	0.913308	Spearman	0.894	0.916	0.906	0.71
RNCMPT00285	Intensities		0.660244		0.628215	Spearman		0.634	0.629	0.466
RNCMPT00285	Z-scores		0.902727	0.896209	0.884199	Spearman	0.896	0.874	0.85	0.683
RNCMPT00287	AUCs		0.777088	0.766923	0.804422	Spearman	0.767	0.822	0.311	0.225
RNCMPT00287	E-scores		0.80434	0.807747	0.837665	Spearman	0.789	0.836	0.26	0.352
RNCMPT00287	Intensities		0.411273		0.386835	Spearman		0.399	0.067	0.092
RNCMPT00287	Z-scores		0.738407	0.712127	0.773501	Spearman	0.712	0.782	0.322	0.248
RNCMPT00288	AUCs		0.938664	0.925029	0.942397	Spearman	0.925	0.941	0.582	0.624
RNCMPT00288	E-scores		0.904727	0.899303	0.909057	Spearman	0.9	0.911	0.49	0.531
RNCMPT00288	Intensities		0.664958		0.635183	Spearman		0.663	0.232	0.373
RNCMPT00288	Z-scores		0.914603	0.905737	0.923017	Spearman	0.906	0.913	0.565	0.559
RNCMPT00289	AUCs		0.843813	0.868592	0.809056	Spearman	0.869	0.886	0.566	0.628
RNCMPT00289	E-scores		0.827129	0.822402	0.809653	Spearman	0.819	0.861	0.49	0.567
RNCMPT00289	Intensities		0.521676		0.495974	Spearman		0.529	0.221	0.381
RNCMPT00289	Z-scores		0.806843	0.819211	0.760558	Spearman	0.819	0.831	0.555	0.577
RNCMPT00291	AUCs		0.763356	0.854829	0.856544	Spearman	0.855	0.865	0.887	0.14
RNCMPT00291	E-scores		0.773171	0.832572	0.853335	Spearman	0.806	0.857	0.864	0.141
RNCMPT00291	Intensities		0.486122		0.570192	Spearman		0.574	0.594	0.225
RNCMPT00291	Z-scores		0.738752	0.795576	0.794103	Spearman	0.796	0.807	0.83	0.155
