# Supplementary material for: Predictive analyses of regulatory sequences with EUGENe
Source: Nat Comput Sci. 2023 Nov 16;3(11):946–56. doi: 10.1038/s43588-023-00544-w (PMC10768637; doi:10.1038/s43588-023-00544-w)
Supplement: Supplementary file 11 — Statistical source data. [file 43588_2023_544_MOESM11_ESM.zip › extended1d.xlsx]

## Sheet: Extended Data Figure 1d top
pos	A	C	G	U
0	544.25	191.25	246.25	494.25
1	731.5	134.5	248.5	361.5
2	476	162	593	245
3	771	6	629	70
4	467	0	440	569
5	0	0	0	1476
6	1476	0	0	0
7	0	0	1476	0
8	222	0	1091	163
9	519	100	810	47
10	258	311	538	369
11	503.25	286.25	287.25	399.25
12	621.5	206.5	396.5	251.5
13	115.75	109.75	838.75	411.75
14	578.25	353.25	397.25	147.25
15	97	303	760	316

## Sheet: Extended Data Figure 1d middle
pos	A	C	G	U
0	82.75	22.75	29.75	37.75
1	60.5	35.5	23.5	53.5
2	71.75	32.75	40.75	27.75
3	54.25	25.25	40.25	53.25
4	122	10	22	19
5	116	22	11	24
6	106	8	31	28
7	42	9	45	77
8	15	8	17	133
9	0	0	0	173
10	173	0	0	0
11	0	0	173	0
12	3	0	167	3
13	25.5	5.5	122.5	19.5
14	123.5	8.5	16.5	24.5
15	48.5	18.5	68.5	37.5

## Sheet: Extended Data Figure 1d bottom
RBP	MultiTask	num_sig_filters
RNCMPT00001	0.839188	1
RNCMPT00002	0.566824	5
RNCMPT00003	0.690541	12
RNCMPT00004	0.922454	12
RNCMPT00005	0.934675	23
RNCMPT00006	0.767978	8
RNCMPT00007	0.82962	8
RNCMPT00010	0.697701	6
RNCMPT00011	0.560186	11
RNCMPT00012	0.820077	16
RNCMPT00013	0.912336	5
RNCMPT00014	0.816579	2
RNCMPT00016	0.946673	8
RNCMPT00017	0.913983	15
RNCMPT00018	0.790222	24
RNCMPT00019	0.7354	15
RNCMPT00020	0.932429	10
RNCMPT00021	0.846293	7
RNCMPT00022	0.926747	7
RNCMPT00023	0.912258	5
RNCMPT00024	0.944757	8
RNCMPT00025	0.923151	21
RNCMPT00026	0.925265	11
RNCMPT00027	0.937764	16
RNCMPT00028	0.876059	3
RNCMPT00029	0.920919	13
RNCMPT00031	0.642692	1
RNCMPT00032	0.880145	15
RNCMPT00033	0.884671	13
RNCMPT00034	0.79135	4
RNCMPT00035	0.555737	27
RNCMPT00036	0.810717	6
RNCMPT00037	0.915572	2
RNCMPT00038	0.550465	5
RNCMPT00040	0.868196	5
RNCMPT00041	0.829229	2
RNCMPT00042	0.406491	11
RNCMPT00043	0.917398	10
RNCMPT00044	0.824928	28
RNCMPT00045	0.816534	31
RNCMPT00046	0.659015	8
RNCMPT00047	0.613498	6
RNCMPT00049	0.896487	3
RNCMPT00050	0.854008	1
RNCMPT00051	0.567225	8
RNCMPT00052	0.791792	22
RNCMPT00053	0.823982	5
RNCMPT00055	0.935778	6
RNCMPT00056	0.817374	24
RNCMPT00059	0.912451	11
RNCMPT00062	0.898011	5
RNCMPT00063	0.663969	7
RNCMPT00064	0.789004	21
RNCMPT00065	0.36443	4
RNCMPT00066	0.870234	7
RNCMPT00067	0.882194	4
RNCMPT00068	0.84813	3
RNCMPT00069	0.863966	16
RNCMPT00070	0.753032	5
RNCMPT00071	0.869508	23
RNCMPT00072	0.911056	8
RNCMPT00073	0.890018	10
RNCMPT00074	0.85869	6
RNCMPT00075	0.932763	4
RNCMPT00076	0.902499	3
RNCMPT00077	0.916652	18
RNCMPT00078	0.813855	5
RNCMPT00079	0.864877	18
RNCMPT00080	0.831316	21
RNCMPT00081	0.900077	6
RNCMPT00082	0.402573	11
RNCMPT00083	0.592154	9
RNCMPT00084	0.685123	4
RNCMPT00085	0.577454	13
RNCMPT00086	0.790685	13
RNCMPT00088	0.812414	4
RNCMPT00089	0.686764	15
RNCMPT00090	0.528387	15
RNCMPT00091	0.881815	18
RNCMPT00093	0.826958	3
RNCMPT00094	0.904724	13
RNCMPT00095	0.922382	13
RNCMPT00096	0.845525	13
RNCMPT00099	0.87976	5
RNCMPT00100	0.864965	6
RNCMPT00101	0.584417	8
RNCMPT00102	0.336863	7
RNCMPT00103	0.453059	4
RNCMPT00104	0.564547	5
RNCMPT00105	0.702584	4
RNCMPT00106	0.788577	5
RNCMPT00107	0.824198	6
RNCMPT00108	0.87787	13
RNCMPT00109	0.874722	10
RNCMPT00110	0.796367	5
RNCMPT00111	0.164127	13
RNCMPT00112	0.734792	12
RNCMPT00113	0.696009	23
RNCMPT00114	0.617851	9
RNCMPT00116	0.822086	8
RNCMPT00117	0.689118	10
RNCMPT00118	0.549005	6
RNCMPT00119	0.529305	21
RNCMPT00120	0.688218	5
RNCMPT00121	0.724476	13
RNCMPT00122	0.750939	3
RNCMPT00123	0.838903	13
RNCMPT00124	0.66985	21
RNCMPT00126	0.75307	10
RNCMPT00127	0.579826	5
RNCMPT00131	0.51686	4
RNCMPT00132	0.630164	6
RNCMPT00133	0.817505	14
RNCMPT00134	0.905545	17
RNCMPT00136	0.602588	7
RNCMPT00137	0.822746	10
RNCMPT00138	0.867429	1
RNCMPT00139	0.903015	8
RNCMPT00142	0.773925	3
RNCMPT00143	0.849918	9
RNCMPT00146	0.951284	3
RNCMPT00147	0.850735	2
RNCMPT00148	0.769771	12
RNCMPT00149	0.881613	6
RNCMPT00150	0.888118	1
RNCMPT00151	0.770785	3
RNCMPT00152	0.818235	4
RNCMPT00153	0.849598	8
RNCMPT00155	0.767528	21
RNCMPT00156	0.621583	8
RNCMPT00157	0.855689	15
RNCMPT00158	0.871359	21
RNCMPT00159	0.8548	19
RNCMPT00160	0.882931	14
RNCMPT00161	0.873872	3
RNCMPT00162	0.898393	11
RNCMPT00163	0.83163	12
RNCMPT00164	0.894058	3
RNCMPT00165	0.899607	22
RNCMPT00166	0.917594	11
RNCMPT00167	0.898186	21
RNCMPT00168	0.916326	12
RNCMPT00169	0.887112	8
RNCMPT00170	0.73825	1
RNCMPT00171	0.903344	11
RNCMPT00172	0.816578	15
RNCMPT00173	0.861434	4
RNCMPT00174	0.852924	1
RNCMPT00175	0.82097	5
RNCMPT00176	0.859149	3
RNCMPT00177	0.793873	4
RNCMPT00178	0.92658	19
RNCMPT00179	0.899222	8
RNCMPT00180	0.935834	13
RNCMPT00181	0.86577	15
RNCMPT00182	0.837913	4
RNCMPT00183	0.909978	9
RNCMPT00184	0.907161	6
RNCMPT00185	0.825326	5
RNCMPT00186	0.88912	17
RNCMPT00187	0.801666	5
RNCMPT00197	0.822103	4
RNCMPT00199	0.940646	5
RNCMPT00200	0.67096	4
RNCMPT00202	0.901552	19
RNCMPT00203	0.846872	10
RNCMPT00205	0.950369	5
RNCMPT00206	0.916287	8
RNCMPT00209	0.91535	10
RNCMPT00212	0.529335	14
RNCMPT00215	0.94049	18
RNCMPT00216	0.742482	1
RNCMPT00217	0.925214	9
RNCMPT00218	0.734193	1
RNCMPT00219	0.699078	1
RNCMPT00220	0.917898	11
RNCMPT00223	0.877293	6
RNCMPT00224	0.646813	2
RNCMPT00225	0.827939	14
RNCMPT00226	0.676015	4
RNCMPT00228	0.855432	21
RNCMPT00229	0.898393	15
RNCMPT00230	0.935742	8
RNCMPT00232	0.821452	20
RNCMPT00234	0.836058	7
RNCMPT00235	0.807103	4
RNCMPT00236	0.918906	22
RNCMPT00237	0.769071	2
RNCMPT00238	0.966633	7
RNCMPT00239	0.93632	32
RNCMPT00240	0.520149	2
RNCMPT00241	0.878687	10
RNCMPT00245	0.914535	6
RNCMPT00246	0.954433	14
RNCMPT00248	0.72985	13
RNCMPT00249	0.928812	19
RNCMPT00251	0.770786	8
RNCMPT00252	0.900391	3
RNCMPT00253	0.89694	19
RNCMPT00254	0.851059	10
RNCMPT00255	0.934013	12
RNCMPT00256	0.942376	23
RNCMPT00257	0.882456	18
RNCMPT00258	0.873844	8
RNCMPT00259	0.630658	3
RNCMPT00261	0.757624	9
RNCMPT00262	0.938766	22
RNCMPT00263	0.903142	9
RNCMPT00265	0.934463	5
RNCMPT00268	0.948636	18
RNCMPT00269	0.945902	11
RNCMPT00270	0.655562	11
RNCMPT00272	0.894569	4
RNCMPT00273	0.431414	12
RNCMPT00274	0.925793	22
RNCMPT00278	0.740427	13
RNCMPT00279	0.863238	2
RNCMPT00280	0.836087	1
RNCMPT00281	0.831825	4
RNCMPT00282	0.856084	6
RNCMPT00283	0.925186	8
RNCMPT00284	0.890894	3
RNCMPT00285	0.921077	4
RNCMPT00287	0.769967	5
RNCMPT00288	0.916395	2
RNCMPT00289	0.831983	10
RNCMPT00291	0.76186	1
