# Supplementary material for: Predictive analyses of regulatory sequences with EUGENe
Source: Nat Comput Sci. 2023 Nov 16;3(11):946–56. doi: 10.1038/s43588-023-00544-w (PMC10768637; doi:10.1038/s43588-023-00544-w)
Supplement: Supplementary file 11 — Statistical source data. [file 43588_2023_544_MOESM11_ESM.zip › extended1e.xlsx]

## Sheet: Extended Data Figure 1e top
pos	A	C	G	U
0	0.00130135	-0.00983575	-0.0024351	-0.000351532
1	0.00732012	-0.0103527	-0.0050146	0.00139815
2	0.005326	-0.0105763	-0.00315576	1.05631e-05
3	0.00987511	0	0	0
4	0	0	-0.00859486	0
5	0.00722169	0	0	0
6	0	0	0	-0.105981
7	0	0	-0.0548066	0
8	0	-0.17488	0	0
9	0	0	0	0.016806
10	0	0	0	0.0922319
11	0.237975	0	0	0
12	0	0	0.183636	0
13	0	-0.390638	0	0
14	0.0507711	0	0	0
15	0	0	0	0.272423
16	0.59839	0	0	0
17	0	0	0.494176	0
18	0	0	-0.0456494	0
19	0.022881	0	0	0
20	0.179192	0	0	0
21	0	0	0.0419802	0
22	0	0	0.142299	0
23	0	0	0	-0.0248171
24	0.18294	0	0	0
25	0	-0.208511	0	0
26	0	0	0.177676	0
27	0.0515756	0	0	0
28	0	0	0.130218	0
29	-0.0120567	0	0	0
30	0	0	0	-0.0413
31	0	0	0.0537916	0
32	0	0	0.0998913	0
33	0	0	0	-0.0390775
34	0	0.00113692	0	0
35	-0.0519561	0	0	0
36	0	0	0	-0.0379719
37	-0.0337968	0	0	0
38	-0.0071513	-0.000957755	0.0208572	-0.00281462
39	-0.00180225	-0.000697328	0.000719921	-0.000945302
40	-0.0003917	0.00060432	0.0033235	-8.24297e-05

## Sheet: Extended Data Figure 1e bottom
pos	A	C	G	U
0	0.0106358	-0.0221333	-0.0130203	-0.000957162
1	0.0315627	-0.0118391	0.00797095	-0.00792261
2	0.00680815	-0.0242597	-0.00353209	0.00305476
3	0.0725404	0	0	0
4	0	0	0.106135	0
5	0.0610307	0	0	0
6	0	0	0	0.0209188
7	0	0	-0.184157	0
8	0	-0.247677	0	0
9	0	0	0	0.149748
10	0	0	0	0.347295
11	0.69715	0	0	0
12	0	0	0.281332	0
13	0	-0.379557	0	0
14	0.227542	0	0	0
15	0	0	0	0.797203
16	0.855889	0	0	0
17	0	0	1.11382	0
18	0	0	0.66957	0
19	0.304839	0	0	0
20	0.785456	0	0	0
21	0	0	0.260765	0
22	0	0	0.303562	0
23	0	0	0	0.590511
24	0.534531	0	0	0
25	0	-0.154373	0	0
26	0	0	0.481605	0
27	0.247639	0	0	0
28	0	0	-0.349184	0
29	0.102095	0	0	0
30	0	0	0	-0.0751766
31	0	0	0.126832	0
32	0	0	0.424706	0
33	0	0	0	-0.0915421
34	0	0.326497	0	0
35	-0.247747	0	0	0
36	0	0	0	0.0320683
37	0.0986343	0	0	0
38	0.0148419	-0.0304604	0.0185396	0.00314053
39	0.0121996	-0.0303742	0.00534152	0.0152113
40	0.013989	-0.0185164	-0.000102452	0.0145917
