# Supplementary material for: Predictive analyses of regulatory sequences with EUGENe
Source: Nat Comput Sci. 2023 Nov 16;3(11):946–56. doi: 10.1038/s43588-023-00544-w (PMC10768637; doi:10.1038/s43588-023-00544-w)
Supplement: Supplementary file 11 — Statistical source data. [file 43588_2023_544_MOESM11_ESM.zip › extended1f.xlsx]

## Sheet: Extended Data Figure 2f top
A	C	G	U	position	seq_num
0	0	0	0.000547192	0	0
0	0	0	-0.00718992	1	0
0.0467636	0.0542378	0	0	2	0
0	0	0.122952	0.0678918	3	0
0.0718664	0	0	0	4	0
0	0	-0.0345446	0	5	0
0	0	0	0	6	0
0	0	0	0	7	0
0	0	0	0.00748477	8	0
0	0	0	0	9	0
0	0	0	0	10	0
0	0	-0.00892505	0.00091407	11	0
0	0	0	-0.19239	12	0
0	0	0	0	13	0
0	0	0	0	14	0
-0.114776	0	-0.0997283	0	15	0
-0.0704327	0	-0.0466768	0	16	0
-0.0756765	-0.0400043	0	0	17	0
0	-0.0585911	0	0	18	0
0	0	0.00288886	0	19	0
-0.00552803	0	0	-0.00390917	20	0
0	0	0	0	21	0
0	0	0	0	22	0
0	0.0842449	0.0131363	0	23	0
0	0	0	0.0528614	24	0
0.00348043	0	0	0	25	0
0	0	-0.00705405	0	26	0
0.039218	0	0	-0.0261261	27	0
-0.00996676	0	0	0	28	0
0	0	0	0	29	0
0	0	0	-0.00180048	30	0
0	-0.00320538	0	0.015101	31	0
0	0	0	0	32	0
0	0	0	0	33	0
0.097753	0	0	0	34	0
0	0	0	-0.0131332	35	0
0	0	0	0	36	0
0	0	0	0	37	0
0	0	0.0638459	0	38	0
0.00969844	0.026836	0	0.0194595	39	0
0	0.00306511	0	0.00190203	40	0
0	0	0	0	0	1
0	0.0342034	0	0	1	1
0.0105887	0	0	0	2	1
0	0	0	0	3	1
0	-0.0603985	0	0	4	1
0	-0.0448437	0	0	5	1
0.629225	0	0	0	6	1
0	0	0.116315	0	7	1
0	0	-0.0167068	-0.0158117	8	1
0	0	0	0.00955314	9	1
-0.013194	0	0	0	10	1
-0.0324855	0	0	0	11	1
0	0	0	0	12	1
0	0	0	0	13	1
0	-0.0534329	0	0	14	1
0	0	0	0	15	1
0	0	0	0	16	1
0	0	-0.275134	0	17	1
0	0	0	0	18	1
0	0	-0.0420053	0	19	1
0	0	-0.00145187	0	20	1
-0.00689513	0	0	0	21	1
0.0543944	0	0	0	22	1
0	0	0.056553	0	23	1
-0.0940891	0	0	0	24	1
0	-0.0445137	0.0899919	0	25	1
0	0	0	0.762866	26	1
0.162645	0.103528	0	0	27	1
0	0.159893	0	0	28	1
0	0	0.0207896	0	29	1
0.0117985	0	0	0	30	1
0.00184828	0	0	0.0184456	31	1
0	0	-0.0310757	0	32	1
0.0136633	0.00707008	-0.0446821	0	33	1
-0.0892764	0	-0.0767237	0	34	1
0	-0.190025	0	0	35	1
0	0.0868242	0.37838	0	36	1
0	0	0	0.0440306	37	1
0	0	0	-0.0655656	38	1
0.0276404	0	0	0	39	1
0	0	0	0	40	1
0	-0.000904564	0	0	0	2
0	0	0	0.0711168	1	2
0	0	0	0	2	2
0.0365038	0	0	0	3	2
0	0	0.048366	-0.014254	4	2
0	0	0	0.280415	5	2
0	0.00250815	0	0	6	2
-0.0255951	0	0	0	7	2
0	0	0	0	8	2
0	0.0150335	0	0.0121503	9	2
0	0	0	0	10	2
0	0	0	0	11	2
0	0	-0.106763	0	12	2
0	0	0	-0.0989125	13	2
-0.0717093	0	0	0	14	2
0	0	0	-0.064522	15	2
0	0	0	0	16	2
-0.136718	0	0	0	17	2
0.0152024	0	0	-0.029476	18	2
0	0	0	0	19	2
0	0	0	0	20	2
0	0	0.0273208	0	21	2
-0.0690796	0	0.0844895	0	22	2
0.0596987	0	0	0	23	2
0	0	0	0	24	2
0	0	0	-0.00700016	25	2
0	0	0.222262	0	26	2
0	0	0	0	27	2
0	0	0.0332413	0	28	2
0	0	0.0024227	0	29	2
0.0114747	0	0	-0.00153376	30	2
0	-0.0343787	-0.014169	0	31	2
0.0125298	0	0	0	32	2
0	0	0.0381885	0	33	2
-0.0369793	0	0	0.00906545	34	2
-0.016785	0	0	-0.0455173	35	2
0	0	0	0	36	2
0	0.00140277	0	0	37	2
0.0273226	0.0256545	0	0	38	2
-0.0107179	0	-0.0160945	0	39	2
0	0	0	-0.00161984	40	2
0	0	0	0.0450884	0	3
0	0	0	0.0338821	1	3
0	0	0.0521242	0	2	3
0	0	0	0	3	3
0	0	0	0.0626647	4	3
0	0	0.0341539	0	5	3
0.335725	0	-0.0821909	0	6	3
0	0	0	0	7	3
0	0	0	0	8	3
-0.00136845	0	0.00778353	0	9	3
0	0	0	-0.00277186	10	3
0	0	-0.0832392	0	11	3
0	0	0	0	12	3
0	-0.0135291	0	0	13	3
0	-0.0553578	-0.1197	-0.131656	14	3
0	0	0	0	15	3
0	0	0	0	16	3
0	0	-0.106963	0	17	3
-0.0720408	-0.0373156	-0.0434293	-0.0347609	18	3
0	0	0	0	19	3
-0.00570753	0	0	0.00149984	20	3
0	0	0.0438145	0	21	3
0.0393274	0	0	0	22	3
0	0	0	0.0276467	23	3
0	-0.0806961	0	0	24	3
0	0	0	0	25	3
0	0	0	0.370411	26	3
0	0	0	0	27	3
0.0531352	0	0	0	28	3
0	0.00870145	0	0.00327334	29	3
0	0	0.00213357	0.00122458	30	3
0	0	0	0	31	3
0	0	0	0.0195361	32	3
0.0118122	0	0.0228117	0	33	3
0	-0.0471984	0	0	34	3
0	0	0	-0.0150167	35	3
-0.0594097	0	0.188869	0	36	3
0	0	-0.0478689	0.0731233	37	3
0	0	0	0	38	3
0	0	0	0	39	3
0	0	0	0	40	3
0	0.00774199	0.0572541	0.0779031	0	4
0.0686671	0.0504021	0	0.0652935	1	4
0.0946332	0	0	0.0623116	2	4
0	0	0.321682	0	3	4
0	0	0	0.137734	4	4
0	-0.0453927	0	0.0401916	5	4
0	0	0	0	6	4
0	0	0	0	7	4
0	-0.00891143	0	0	8	4
0	-0.0119822	-0.0216284	0	9	4
0	-0.00866992	0	0	10	4
0	0	0	0	11	4
0	0	0	0	12	4
0	-0.217596	-0.0933213	0	13	4
0	0	0	0	14	4
0	0	0	0	15	4
0	0	-0.139534	-0.156933	16	4
0	-0.111718	-0.0870411	0	17	4
0	0	0	0	18	4
-0.0204785	0	0	0	19	4
0	0	0	0	20	4
0	0	0	0	21	4
0.0163451	0	0	0	22	4
0	0	0	0	23	4
0	0.296667	0	0.00198153	24	4
-0.0524223	0	0.227129	0	25	4
0.0968471	0	0.0308428	0	26	4
0	0	0	0	27	4
0	0	0	0	28	4
0	0	0.0318925	0	29	4
0	0	0.00636448	0	30	4
0	0	0	0	31	4
0	0	0	0	32	4
-0.0371137	-0.0513693	0	0	33	4
0	0	0	-0.163861	34	4
0	0	0	0	35	4
0	0	0	0	36	4
0	0	0.00642678	0	37	4
0	-0.00851076	-0.0258781	0.00592934	38	4
0	-0.00575798	0	0	39	4
0	0	-0.00313256	0	40	4
0	0	0	0	0	5
0	0	0.0554979	0.0313907	1	5
0	0	0	0	2	5
0	0	0	0	3	5
0	0	0	0	4	5
0	0	0	0	5	5
0	0	0.0178553	0.0122231	6	5
0.0281982	0	0	0	7	5
0	0	0	0	8	5
0	0	-0.000950528	0	9	5
0	-0.0184875	0	0	10	5
0	0	0	0	11	5
0	-0.120275	0	0	12	5
0	-0.115283	0	0	13	5
0	-0.014339	0	0	14	5
0	0	0	0	15	5
0	0	-0.0442106	0	16	5
0	0	0	0	17	5
-0.0342196	0	0	0	18	5
0	0	-0.0206124	0	19	5
0	0	0	0.0104542	20	5
0.0657347	0.0561133	0	-0.0391393	21	5
0	0	0	0	22	5
0	-0.0224594	0	0.046269	23	5
0	0	0	0.124988	24	5
0.0484527	0	0	0	25	5
0.00765018	0	0	0	26	5
0	0	0	0	27	5
0.00865684	0	0	0	28	5
0.00999971	0	0.000317346	0	29	5
0	0.0090481	0.00381737	0	30	5
0	0	0	-0.00835086	31	5
0	0	0	0	32	5
0.00212598	-0.0287183	0	0	33	5
0	0.0102472	0.0662268	0	34	5
0	0	-0.0039117	0.0193066	35	5
0.00728833	0	0.0210119	0.0152347	36	5
0	0	0	0	37	5
0.00154079	0	0	0.00636829	38	5
-0.0190993	0	0.00863975	0	39	5
0	0	0	0	40	5
0.000163452	0	0	0	0	6
0	0	0	0.0649794	1	6
0	0.0179482	0	0	2	6
0.108406	0	0.0768673	0.0355521	3	6
0	0	0.0185631	0	4	6
0	0	0	0	5	6
0	0	0	0	6	6
0	0	0	0	7	6
0	0.0243791	0	0	8	6
0	0	0	0	9	6
0	0	0	0	10	6
0	-0.03228	0	0	11	6
0	0	0	0	12	6
0	0	-0.0863759	0	13	6
0	-0.133698	0	0	14	6
0	0	0	-0.0275219	15	6
0	0	0	0	16	6
-0.0718723	0	0	-0.036005	17	6
0	0	0	-0.00737952	18	6
0	0	0	0	19	6
0	-0.0204582	0	0	20	6
0	0.011619	0	0	21	6
-0.0393231	0	0.0567254	0	22	6
0	0	0	0	23	6
0	0	0	0.0653652	24	6
0	0	0.0230813	0	25	6
0	0.110071	0	-0.0934672	26	6
-0.0729311	0	0.0424203	0	27	6
0	0	0	0	28	6
0	0	0	-0.00654173	29	6
0	0	0	0	30	6
0.000188116	0.00100696	0	0	31	6
-0.0104084	0	0	0	32	6
0	0.00841141	0.0481905	0	33	6
0	0	0	0	34	6
0	0	-0.00598126	0	35	6
0.101927	0	0	0.0023551	36	6
0	0	0	0	37	6
0.0229645	0	-0.0150649	0.0025399	38	6
0	0	0.00912419	0.0129619	39	6
0	0.000286147	0.00104473	0	40	6
0	0	0	0	0	7
0.0199571	-0.0168948	0.0541838	0	1	7
0.253181	0	0	0	2	7
0	0	0.0561224	-0.0334871	3	7
0	0	0	0	4	7
0	0	0	0	5	7
0	0	0	0	6	7
0	0	0	-0.0164401	7	7
0	-0.00239966	0	0	8	7
0	0	0	0	9	7
0	-0.00258425	0	0	10	7
-0.0287316	0	0	0	11	7
-0.153377	0	0	0	12	7
0	-0.0605136	0	0	13	7
0	0	-0.130663	-0.138874	14	7
-0.0920628	0	-0.0903782	-0.0531052	15	7
0	0	0	-0.0251135	16	7
0	0	0	-0.0152095	17	7
0	0	0	0.0023749	18	7
0.00643788	0	0	0	19	7
0	0	0	0.00205282	20	7
0	0	0	0	21	7
0	0	0	0.283818	22	7
0.0117543	0	0	0.0940466	23	7
0	0	0.00550888	0	24	7
0	0	0	0	25	7
0	0	0	0.0260515	26	7
0	0	0	0	27	7
0	0	0	0	28	7
0	0	0	-0.00772517	29	7
0	0	0	0	30	7
0	-0.00819708	0	0	31	7
0	0	0	0	32	7
0	0	0.111275	0	33	7
0	0	0	0	34	7
0	0	0	-0.028584	35	7
0	0	0.0141941	0.00945539	36	7
0	0	-0.00625305	-0.00420405	37	7
0.00909936	0	0	-0.012747	38	7
0	0	0	-0.00445377	39	7
0	0.00425592	-4.43755e-05	0.000426882	40	7
0	0	0	0	0	8
0	0	0	0	1	8
0.0680012	0	0	0	2	8
0.0316061	0	0	0	3	8
0	0	0	0	4	8
0	0	0	0	5	8
0	0	0	0	6	8
0	0	0	0	7	8
0	0.0378269	0	-0.00793984	8	8
0	0	-0.0198406	0	9	8
0.0252354	0	0	0	10	8
0	0	0	-0.0529213	11	8
0	0	0	0	12	8
0	0	-0.0565604	0	13	8
-0.0361672	0	0	-0.0580067	14	8
0	-0.0368756	-0.0944101	-0.086152	15	8
-0.062633	-0.13211	0	0	16	8
0	0	0	0	17	8
-0.0668398	0	0	0	18	8
0	-0.019481	0	0	19	8
0	0	-0.00988668	0.00772217	20	8
-0.004816	0	-0.0284928	-0.0265407	21	8
0	-0.000400459	0	0.0485752	22	8
0	0.0161058	0	0	23	8
0.0210173	0	0.0197284	0	24	8
0	0	0	0	25	8
0	0	0	-0.0359426	26	8
-0.0157162	0.0114315	0.0711289	0	27	8
0	0	0.157958	0	28	8
0.0250586	0	0	0.0128424	29	8
0	-0.00143555	0	0	30	8
0	0	-0.00339919	0	31	8
0	0	0	0	32	8
0	0.0192102	0	0	33	8
0	0	0	0	34	8
0.0121987	0	0.0197078	0	35	8
0	0	0	0	36	8
0	0	0	0	37	8
0.0644807	0.138493	0	0	38	8
0	0	0	0	39	8
0	0	0	0	40	8
0	0	0	0	0	9
-0.0255706	0.00354945	0	0	1	9
0	0	0	0	2	9
0	0	0.0327215	0.0611953	3	9
0	0	0	0	4	9
0	0.100252	0.0905082	-0.013877	5	9
0	0	0	0.0646123	6	9
0	0	-0.0258811	-0.0409523	7	9
0.0701563	0	0	0	8	9
0	0	0	0	9	9
0	0	0	0	10	9
0	0	0	-0.100277	11	9
-0.0797966	0	0	0	12	9
-0.0627542	0	0	0	13	9
0	0	-0.151462	0	14	9
0	0	0	0	15	9
0	0	0	-0.0715379	16	9
0	-0.0773303	0	0	17	9
0	0	0	0	18	9
0	0	0	-0.00692122	19	9
0	0	0.0028101	-0.000468052	20	9
0	0	0	0	21	9
0	0	0	0.0137588	22	9
0	0	0	0.0330564	23	9
0	0	0.103611	0	24	9
0	-0.0063262	0.0813048	0	25	9
0	0	0	0.0325205	26	9
0	0	0	0.0309787	27	9
0	0	0	0.0647889	28	9
0	0	0.0141351	0.0162526	29	9
0	0	0	0	30	9
0	-0.000962799	0.0160688	0	31	9
0	0	0	0.0165769	32	9
0	0.00509549	0	-0.039414	33	9
0	0	0	0	34	9
0	0.0157685	0	0	35	9
0	0	0	-0.0406242	36	9
0	0	0	0	37	9
0	0	0	0	38	9
0	-0.00525625	-0.0194393	0	39	9
0	0	-0.00031342	0.00213712	40	9

## Sheet: Extended Data Figure 2f bottom
A	C	G	U	position	seq_num
0	0	0	0.00172182	0	0
0	0	0	-0.0289079	1	0
0.0536894	0.117202	0.162568	0	2	0
0	0	0.729055	0	3	0
-0.080011	0	0	-0.0935869	4	0
0	0	0.0962468	0	5	0
0	0.00553761	0	0.0352304	6	0
0	0	0	0	7	0
0	0	0	-0.0255823	8	0
0	0	0	0	9	0
0	0	0	0	10	0
0	0	-0.0668244	-0.0624421	11	0
0	0	0	0	12	0
0	0	0	0	13	0
0	0	0	0	14	0
0	0	-0.178188	0	15	0
-0.236641	0	0	0	16	0
0	-0.139249	0	0	17	0
0	-0.0629973	0	0	18	0
0	0	-0.0381725	0	19	0
-0.0124217	0	0	-0.00365935	20	0
0	0	0	0	21	0
0	0	0	0	22	0
0	0.109431	0.018619	0	23	0
0	0.663353	0	0.127479	24	0
-0.000889452	0	0	0	25	0
0	0	0.104528	0	26	0
0.0642535	0	0	0.109613	27	0
0.104482	0	0	0	28	0
0	0	0	0	29	0
0	0	0	-0.00213758	30	0
0	0.00304793	0	-0.0467723	31	0
0	0	0	0	32	0
0	0	0	0	33	0
0.375597	0	0	0	34	0
0	0	0	-0.0341625	35	0
0	0	0	0	36	0
0	0	0	0	37	0
0	0	0.0280659	0	38	0
-0.0663321	-0.0235164	0	0.00365538	39	0
0	-0.00677288	0	-0.00235161	40	0
0	0	0	0	0	1
0	0.0646078	0	0.00678853	1	1
0.00438356	0	0	0.411494	2	1
0	0	0	0	3	1
0	0.83004	0	0	4	1
0	0.0791256	0	0	5	1
0.172611	0	0	0	6	1
0	0	0.0498075	0	7	1
0	0	-0.00474836	0.0101084	8	1
0	0	0	0.00133281	9	1
-0.013194	0	0	0	10	1
-0.0191511	0	0	0	11	1
0	0	0	0	12	1
0	0	0	0	13	1
0	0	0	0	14	1
0	0	0	0	15	1
0	0	0	0	16	1
0	0	-0.12452	0	17	1
0	0	0	0	18	1
0	0	-0.0293072	0	19	1
0	0	-0.0038929	0	20	1
-0.0124697	0	0	0	21	1
0.0426876	0	0	0	22	1
0	0	0.1876	-0.0694324	23	1
-0.114404	0	0	0	24	1
0.431997	0.0720085	0.063545	0	25	1
0	0	0	0.144279	26	1
0.00491941	0.0201042	0	0	27	1
0	0.0959897	0	0	28	1
0	0	0.0220701	0	29	1
0.0357822	0	0	0	30	1
-0.0165109	0	0	0.0109289	31	1
0	0	0	0	32	1
-0.0207996	0.074133	0	0	33	1
0	0	0.190085	0.336533	34	1
0	0	0	0	35	1
0	-0.156391	0.0463698	0	36	1
0	0	0	0.025843	37	1
0	0	0	-0.0436414	38	1
0.0165818	0	0	0	39	1
0	0	0	0	40	1
0	0.0020833	0	0	0	2
0	0	0	0.0642199	1	2
0	0	0	0	2	2
0.0241874	0	0	0	3	2
0	0	0.126403	-0.0143221	4	2
0	0	0	0.722103	5	2
0	0.0344153	0	0.0659415	6	2
-0.154338	0	0	0	7	2
0	0	0	0	8	2
0	-0.00220531	0	0.00767844	9	2
0	0	0	0	10	2
0	0	0	0	11	2
0	0	-0.137147	0	12	2
0	0	0	-0.137637	13	2
0	0	0	0	14	2
0	0	0	0	15	2
0	0	0	0	16	2
0	0	0	0	17	2
-0.0376164	0	0	-0.0716361	18	2
0	0	0	0	19	2
0	0	0	0	20	2
0	0	0.00245607	0	21	2
-0.0259322	0	0.0407134	0	22	2
0.0237337	0	0	0	23	2
0	0.0436987	0	0	24	2
0	0	0.225975	0.0862032	25	2
0	0	0.601664	0	26	2
0.11964	0	0	0	27	2
0	0	0.148196	0	28	2
0	0	0.0281522	0	29	2
0.00301069	0	0	-0.00140842	30	2
0	-0.0054418	-0.00790381	0	31	2
0.00207506	0	0	0	32	2
0	0	-0.0209778	0	33	2
-0.0450248	0	0	-0.0656352	34	2
-0.041052	0	0	0	35	2
0	0.326717	0	0	36	2
0	0	0	0	37	2
-0.0687123	0.0196832	0	0	38	2
0.0412302	0	-0.0373346	0	39	2
0	0	0	0.00142554	40	2
0	0	0	0.0215003	0	3
0	0	0	-0.00269106	1	3
0	0	0.016946	0	2	3
0	0	0	0	3	3
0	0	0.057225	0.0962741	4	3
0	0	0.0416685	0	5	3
0.608641	0	0	0	6	3
0	0.0720626	0	0	7	3
0	0	0	0	8	3
-0.0162145	0	-6.29844e-05	0	9	3
0	0	0	-0.0340601	10	3
0	0	-0.0910197	0	11	3
0	0	0	0	12	3
0	-0.12756	0	0	13	3
0	-0.199842	-0.0958625	0	14	3
0	0	0	0	15	3
0	0	0	0	16	3
0	0	0	0	17	3
-0.130348	-0.0872638	-0.0774722	-0.0234811	18	3
0	0	0	0	19	3
-0.011805	0	0	-0.00988521	20	3
0	0	-0.00979847	0	21	3
0.022682	0	0	0	22	3
0	0	0	0.0893467	23	3
0	-0.0411863	0	0	24	3
0	0	0.0977212	0.0444403	25	3
0	0	0	0.654627	26	3
0.117503	0	0	0	27	3
0.272273	0	0	0	28	3
0	-0.023945	0	0.00265776	29	3
0	0	0.00195853	-0.00174756	30	3
0	0	0	0	31	3
0	0	0	-0.0130078	32	3
0.0370309	0	0.00751749	0	33	3
0	-0.0949353	0	0	34	3
0	0	0	0	35	3
0	0	0.314126	0	36	3
0	0	-0.0527486	0.160367	37	3
0	0	0	0	38	3
0	0	0	0	39	3
0	0	0	0	40	3
0	-0.023285	-0.0125838	0.0373781	0	4
-0.00772226	0.0907015	0	0.0813037	1	4
0.00466079	0	0	0.682463	2	4
0	0	0.12054	0	3	4
0.300246	0	0	0.24462	4	4
0	0.164043	0	0.0977833	5	4
0	0.11	0.0771543	0	6	4
0	0	0	0	7	4
0	-0.0696035	0	0	8	4
0	-0.0634724	-0.0223847	0	9	4
0	-0.0122463	0	0	10	4
0	0	0	0	11	4
0	0	0	0	12	4
0	0	0	0	13	4
0	0	0	0	14	4
0	0	0	0	15	4
0	0	0	0	16	4
0	-0.212409	-0.140214	0	17	4
0	0	0	0	18	4
-0.0306339	0	0	0	19	4
0	0	0	0	20	4
0	0	0	0	21	4
-0.0410211	0	0	0	22	4
0	0	0.689833	-0.00359257	23	4
0	-0.11154	0	0.0534934	24	4
-0.084853	0	0.214024	0	25	4
0.122663	0	-0.0378017	0	26	4
0	0	0	0	27	4
0	0	0	0	28	4
0	0	0.107028	0	29	4
0	0	-0.011211	0	30	4
0	0	0	0	31	4
0	0	0	0	32	4
0.134602	0.321372	0	0	33	4
0	0	0	0	34	4
0	0	0	0	35	4
0	0	0	0	36	4
0	0	-0.0126414	0	37	4
0	-0.0910335	-0.0390069	0.00865715	38	4
0	-0.0604879	0	0	39	4
0	0	0.00010007	0	40	4
0	0	0	0	0	5
0	0	0.0151113	0.00461372	1	5
0	0	0	0	2	5
0	0	0	0	3	5
0.213038	0	0	0	4	5
0	0.557928	0	0	5	5
0	0.0758146	-0.0125237	0.0803738	6	5
0.0275018	0	0	0	7	5
0	0	0	0	8	5
0	0	-0.00512161	0	9	5
0	-0.0424176	0	0	10	5
0	0	0	0	11	5
0	-0.114957	0	0	12	5
0	-0.130352	0	0	13	5
0	0	0	0	14	5
0	0	0	0	15	5
0	0	0	0	16	5
0	0	0	0	17	5
-0.0860331	0	0	0	18	5
0	0	-0.0226036	0	19	5
0	0	0	-0.00231623	20	5
0.00318699	-0.00594661	0	-0.0245969	21	5
0	0	0	0	22	5
0	-0.105429	0	0.0606848	23	5
0	0	0	0.237764	24	5
0.263563	0	0	0	25	5
0.730505	0.113833	0.0908473	0	26	5
0	0	0	0	27	5
0.106195	0	0	0	28	5
0.00629106	0	0.0193731	0	29	5
0	0.00821385	0.00189927	0	30	5
0	0	0	0.00634892	31	5
0	0	0	0	32	5
-0.010257	-0.0923031	0	0	33	5
0	-0.00210676	-0.0804535	0	34	5
0	0	0.076551	0.314464	35	5
0	0	0	0	36	5
0	0	0	0	37	5
-0.0568962	0	0	-0.0238021	38	5
-0.0406428	0	-0.0306876	0	39	5
0	0	0	0	40	5
0.00965807	0	0	0	0	6
0	0	0	0.0758387	1	6
0	0.0353377	0	0	2	6
0.594988	0	-0.138541	-0.14944	3	6
0.167559	0	0.219654	0	4	6
0	0	0.335916	0	5	6
0	0	0	0.149105	6	6
0	0	0	0	7	6
0	0.0276639	0	0	8	6
0	0	0	0	9	6
0	0	0	0	10	6
0	-0.103021	0	0	11	6
0	0	0	0	12	6
0	0	0	0	13	6
0	0	0	0	14	6
0	0	0	0	15	6
0	0	0	0	16	6
0	0	0	-0.0834398	17	6
0	0	0	-0.0136766	18	6
0	0	0	0	19	6
0	-0.0219725	0	0	20	6
0	-0.0289503	0	0	21	6
-0.0214743	0	0.0208917	0	22	6
0	0	0	0.689645	23	6
0	0	0	-0.0729317	24	6
0	0.232584	0.0753211	0	25	6
0	0.134576	0	-0.195943	26	6
-0.196429	0	0.07175	0	27	6
0	0	0	0	28	6
0	0	0	0.0154681	29	6
0	0	0	0	30	6
-0.0098335	-0.0685816	0	0	31	6
-0.0592443	0	0	0	32	6
0	0.0793578	0.168671	0	33	6
0	0	0	0	34	6
0	0	0	0	35	6
0.246957	0	0	-0.107714	36	6
0	0	0	0	37	6
0.0403172	0	0.0455943	-0.0753048	38	6
0	0	-0.0065014	-0.00531201	39	6
0	0.00769752	-0.00358082	0	40	6
0	0	0	0	0	7
0.0298901	-0.0125786	0.0266014	0.142881	1	7
0.116534	0	0	0	2	7
0.644437	0	-0.0759188	0.0385925	3	7
0	0	0	0	4	7
0	0.12288	0	0	5	7
0	0	0	0	6	7
0	0	0	-0.117559	7	7
0	-0.0871354	0	0	8	7
0	0	0	0	9	7
0	-0.000481854	0	0	10	7
-0.0437529	0	0	0	11	7
0	0	0	0	12	7
0	0	0	0	13	7
0	0	-0.382104	0	14	7
-0.21253	0	0	0	15	7
0	0	0	-0.154322	16	7
0	0	0	-0.0453882	17	7
0	0	0	0.00371562	18	7
0.0176397	0	0	0	19	7
0	0	0	-0.00291649	20	7
0	0	0	0	21	7
0	0	0	0.101749	22	7
0.0741751	0	0	0.624167	23	7
0	0	0.066251	0	24	7
0.101657	0	0	0	25	7
0.21307	0	0	0.0880938	26	7
0	0	0	0	27	7
0	0	0	0	28	7
0	0	0	0.0274202	29	7
0	0	0	0	30	7
0	-0.062238	0	0	31	7
0	0	0	0	32	7
0	0	0.360494	0	33	7
0	0	0	0	34	7
0	0	0	0.0146816	35	7
0	0	-0.00869218	-0.0643576	36	7
0	0	-0.0487985	-0.102973	37	7
-0.0539601	0	0	-0.101367	38	7
0	0	0	-0.0424459	39	7
0	0.010523	-0.00552782	-0.00282665	40	7
0	0	0	0	0	8
0.224559	0	-0.0111923	0	1	8
0.108184	0	0	0	2	8
0.00646201	0	0	0	3	8
0	0	0	0	4	8
0	0	0	0	5	8
0.237267	0	0	0	6	8
0	0	0	0.529104	7	8
0	0	0	0.105465	8	8
0	0	-0.0196225	0	9	8
0.0196764	0	0	0	10	8
0	0	0	0	11	8
0	0	0	0	12	8
0	0	-0.14105	0	13	8
-0.133733	0	0	-0.17462	14	8
0	-0.163772	-0.203624	-0.206077	15	8
-0.139214	0	0	0	16	8
0	0	0	0	17	8
0	0	0	0	18	8
0	-0.142907	0	0	19	8
0	0	-0.00365619	-0.0363343	20	8
-0.0126833	0	0	0.245342	21	8
0	0.056259	0	-0.013746	22	8
0	0.0117953	0	0	23	8
0.0802219	0	0.0408137	0	24	8
0	0	0	0	25	8
0	0	0	-0.0464306	26	8
-0.124779	-0.217712	-0.139816	0	27	8
0	0	0.514501	0.228221	28	8
-0.0409398	0	0	-0.00398749	29	8
0	0.0255822	0	0	30	8
0	0	0.0885792	0	31	8
0	0	0	0	32	8
0	0.012838	0	0	33	8
0	0	0	0	34	8
0.0315864	0	0.0156308	0	35	8
0	0	0	0	36	8
0	0	0	0	37	8
0.227361	0.365978	0	0	38	8
0	0	0	0	39	8
0	0	0	0	40	8
0	0	0	0	0	9
-0.00906507	0.0123748	0	0.0400159	1	9
0	0	0	0	2	9
0	0	0.0215837	-0.00441145	3	9
0	0	0.111881	0	4	9
0	0.075601	0.169763	0.127472	5	9
0	0	0	0.732321	6	9
0	0	-0.0882429	-0.0125163	7	9
-0.146211	0	0	0	8	9
0	0	0	0	9	9
0	0	0	0	10	9
0	0	0	-0.0602063	11	9
0	0	0	0	12	9
-0.108859	0	0	0	13	9
0	0	-0.18088	0	14	9
0	0	0	0	15	9
0	0	0	0	16	9
0	0	0	0	17	9
0	0	0	0	18	9
0	0	0	-0.0313362	19	9
0	0	0.0247703	0.0145929	20	9
0	0	0	0	21	9
0	0	0	0.0584275	22	9
0	0	0	0.0284705	23	9
0	0	0.0253237	0	24	9
0	0.244995	0.0628064	0	25	9
0	0	0.119714	0.141827	26	9
0	0	0.626524	-0.0350602	27	9
0	0	0	0.0472831	28	9
0	0	0.0283416	0.0301575	29	9
0	0	0	0	30	9
0	-0.0405392	-0.0141916	0	31	9
0	0	0	-0.0576759	32	9
0	0.0431754	0	-0.0738078	33	9
0	0	0	0	34	9
0	0	0	0	35	9
0	0	0	0	36	9
0	0.345481	0	0	37	9
0	0	0	0	38	9
0	-0.0200675	-0.0331012	0	39	9
0	0	-0.0247231	-0.000343506	40	9
