# Supplementary material for: Predictive analyses of regulatory sequences with EUGENe
Source: Nat Comput Sci. 2023 Nov 16;3(11):946–56. doi: 10.1038/s43588-023-00544-w (PMC10768637; doi:10.1038/s43588-023-00544-w)
Supplement: Supplementary file 11 — Statistical source data. [file 43588_2023_544_MOESM11_ESM.zip › README.md]

extended1bc.xlsx
Contains performance metrics for generating the boxplots in Extended Data Figure 1b and the scatterplots in Extended Data Figure 1c. The boxplots can be generated by first filtering to "Pearson" in the "Correlation" column and then using Pandas to create a long dataframe. Seaborn can then be used to create a set of boxplots for each "Metric" grouped by the method. The scatterplots can be generated using Seaborn by simply passing in the comparison columns to the "x" and "y" arguments.

extended1d.xlsx
Each sheet contains data for the top, middle and bottom subpanels in Extended Data Figure 1d. The top and middle sheets contain PFMs that can be used to generate the logos using LogoMaker. The bottom sheet contains the number of significantly annotated filters and performance for each RBP in the multitask model, and can be used to generate the scatter plot using Seaborn.

extended1e.xlsx
Each sheet contains attribution scores for the logos shown in the subpanels of Extended Data Figure 1e. The sheet is labeled as top or bottom for each sequence logo respectively. These attribution scores can be used to generate the logos using LogoMaker.

extended1f.xlsx
Each sheet contains attribution scores for logos that are *similar* to those shown in Extended Data Figure 1f. The sheet is labeled as top or bottom for each sequence logo with top referring to random sequences and bottom referring to evolved sequences. These attribution scores can be used to generate the logos using LogoMaker. There are attributions for 10 random sequences before (top) and after (bottom) evolution. Note these will not match Extended Data Figure 1f exactly because the random sequences were regenerated for this file, but they will show the same patterns.
