# Supplementary material for: Predictive analyses of regulatory sequences with EUGENe
Source: Nat Comput Sci. 2023 Nov 16;3(11):946–56. doi: 10.1038/s43588-023-00544-w (PMC10768637; doi:10.1038/s43588-023-00544-w)
Supplement: Supplementary file 12 — Statistical source data. [file 43588_2023_544_MOESM12_ESM.zip]

Archive with 11 entries (11 files):
- extended2b.xlsx
- __MACOSX/._extended2b.xlsx
- extended2c.xlsx
- __MACOSX/._extended2c.xlsx
- extended2d.xlsx
- __MACOSX/._extended2d.xlsx
- extended2e.xlsx
- __MACOSX/._extended2e.xlsx
- extended2f.xlsx
- __MACOSX/._extended2f.xlsx
- README.md
