# Supplementary material for: Predictive analyses of regulatory sequences with EUGENe
Source: Nat Comput Sci. 2023 Nov 16;3(11):946–56. doi: 10.1038/s43588-023-00544-w (PMC10768637; doi:10.1038/s43588-023-00544-w)
Supplement: Supplementary file 12 — Statistical source data. [file 43588_2023_544_MOESM12_ESM.zip › extended2b.xlsx]

## Sheet: Extended Data Figure 2b
model_name	accuracy	precision	recall	f1	average_precision	roc_auc	prediction_groups
dsfcn_trial_1_target_predictions	0.972617	0	0	0	0.0825103	0.694399	dsfcn
dsfcn_trial_2_target_predictions	0.97145	0.037037	0.00170358	0.00325733	0.0746608	0.685548	dsfcn
dsfcn_trial_3_target_predictions	0.972585	0.333333	0.00113572	0.00226372	0.0801106	0.685677	dsfcn
dsfcn_trial_4_target_predictions	0.971684	0.134146	0.00624645	0.0119371	0.0771808	0.690942	dsfcn
dsfcn_trial_5_target_predictions	0.971979	0.0444444	0.00113572	0.00221484	0.0788916	0.691794	dsfcn
kopp21_cnn_trial_1_target_predictions	0.973503	0.622318	0.0823396	0.145436	0.283591	0.873878	kopp21_cnn
kopp21_cnn_trial_2_target_predictions	0.974436	0.645885	0.147076	0.239593	0.360173	0.894114	kopp21_cnn
kopp21_cnn_trial_3_target_predictions	0.974405	0.65252	0.139693	0.230122	0.361315	0.889045	kopp21_cnn
kopp21_cnn_trial_4_target_predictions	0.974949	0.677725	0.162408	0.262025	0.366205	0.889246	kopp21_cnn
kopp21_cnn_trial_5_target_predictions	0.975198	0.706468	0.161272	0.262598	0.377111	0.889915	kopp21_cnn
dshybrid_trial_1_target_predictions	0.972632	0.666667	0.00113572	0.00226757	0.411751	0.920291	dshybrid
dshybrid_trial_2_target_predictions	0.975509	0.78882	0.144236	0.243879	0.461651	0.926057	dshybrid
dshybrid_trial_3_target_predictions	0.972632	1	0.000567859	0.00113507	0.33678	0.894358	dshybrid
dshybrid_trial_4_target_predictions	0.972617	0	0	0	0.394944	0.909633	dshybrid
dshybrid_trial_5_target_predictions	0.974374	0.682848	0.119818	0.203865	0.385637	0.90721	dshybrid
dscnn_trial_1_target_predictions	0.975073	0.602332	0.264055	0.367154	0.420611	0.917717	dscnn
dscnn_trial_2_target_predictions	0.975695	0.627907	0.27598	0.383432	0.438821	0.921642	dscnn
dscnn_trial_3_target_predictions	0.975789	0.655488	0.244179	0.355813	0.430109	0.921284	dscnn
dscnn_trial_4_target_predictions	0.974187	0.699605	0.100511	0.17577	0.359138	0.902376	dscnn
dscnn_trial_5_target_predictions	0.975618	0.676417	0.210108	0.320624	0.417861	0.912213	dscnn
