# Supplementary material for: Predictive analyses of regulatory sequences with EUGENe
Source: Nat Comput Sci. 2023 Nov 16;3(11):946–56. doi: 10.1038/s43588-023-00544-w (PMC10768637; doi:10.1038/s43588-023-00544-w)
Supplement: Supplementary file 12 — Statistical source data. [file 43588_2023_544_MOESM12_ESM.zip › extended2c.xlsx]

## Sheet: Extended Data Figure 2c
precision	recall	threshold	model
0.0273834	1	-9.80905	dshybrid
0.0273838	1	-9.65022	dshybrid
0.0273843	1	-9.46016	dshybrid
0.0273847	1	-9.38011	dshybrid
0.0273851	1	-9.36189	dshybrid
0.0273855	1	-9.36116	dshybrid
0.027386	1	-9.35816	dshybrid
0.0273864	1	-9.35133	dshybrid
0.0273868	1	-9.34174	dshybrid
0.0273872	1	-9.31724	dshybrid
0.0273877	1	-9.30456	dshybrid
0.0273881	1	-9.30061	dshybrid
0.0273885	1	-9.29507	dshybrid
0.027389	1	-9.28431	dshybrid
0.0273894	1	-9.26604	dshybrid
0.0273898	1	-9.23648	dshybrid
0.0273902	1	-9.23243	dshybrid
0.0273907	1	-9.23013	dshybrid
0.0273911	1	-9.21854	dshybrid
0.0273915	1	-9.21828	dshybrid
0.0273919	1	-9.21675	dshybrid
0.0273924	1	-9.20501	dshybrid
0.0273928	1	-9.20443	dshybrid
0.0273932	1	-9.2035	dshybrid
0.0273936	1	-9.19797	dshybrid
0.0273941	1	-9.19414	dshybrid
0.0273945	1	-9.18658	dshybrid
0.0273949	1	-9.18595	dshybrid
0.0273953	1	-9.1852	dshybrid
0.0273958	1	-9.18494	dshybrid
0.0273962	1	-9.17719	dshybrid
0.0273966	1	-9.17547	dshybrid
0.027397	1	-9.17486	dshybrid
0.0273975	1	-9.17298	dshybrid
0.0273979	1	-9.1702	dshybrid
0.0273983	1	-9.16391	dshybrid
0.0273988	1	-9.15196	dshybrid
0.0273992	1	-9.14936	dshybrid
0.0273996	1	-9.14924	dshybrid
0.0274	1	-9.14923	dshybrid
0.0274005	1	-9.14579	dshybrid
0.0274009	1	-9.14265	dshybrid
0.0274013	1	-9.14005	dshybrid
0.0274017	1	-9.13676	dshybrid
0.0274022	1	-9.13232	dshybrid
0.0274026	1	-9.13157	dshybrid
0.027403	1	-9.13071	dshybrid
0.0274034	1	-9.13009	dshybrid
0.0274039	1	-9.12934	dshybrid
0.0274043	1	-9.12516	dshybrid
0.0274047	1	-9.11357	dshybrid
0.0274051	1	-9.1131	dshybrid
0.0274056	1	-9.11175	dshybrid
0.027406	1	-9.11162	dshybrid
0.0274064	1	-9.11107	dshybrid
0.0274069	1	-9.11002	dshybrid
0.0274073	1	-9.10693	dshybrid
0.0274077	1	-9.10679	dshybrid
0.0274081	1	-9.10395	dshybrid
0.0274086	1	-9.10386	dshybrid
0.027409	1	-9.09917	dshybrid
0.0274094	1	-9.09677	dshybrid
0.0274098	1	-9.09655	dshybrid
0.0274103	1	-9.0958	dshybrid
0.0274107	1	-9.09567	dshybrid
0.0274111	1	-9.09519	dshybrid
0.0274115	1	-9.09421	dshybrid
0.027412	1	-9.09315	dshybrid
0.0274124	1	-9.0922	dshybrid
0.0274128	1	-9.09131	dshybrid
0.0274133	1	-9.08949	dshybrid
0.0274137	1	-9.08718	dshybrid
0.0274141	1	-9.08292	dshybrid
0.0274145	1	-9.07997	dshybrid
0.027415	1	-9.07988	dshybrid
0.0274154	1	-9.0782	dshybrid
0.0274158	1	-9.07787	dshybrid
0.0274162	1	-9.07624	dshybrid
0.0274167	1	-9.07589	dshybrid
0.0274171	1	-9.07245	dshybrid
0.0274175	1	-9.06925	dshybrid
0.0274179	1	-9.06775	dshybrid
0.0274184	1	-9.06562	dshybrid
0.0274188	1	-9.06522	dshybrid
0.0274192	1	-9.06387	dshybrid
0.0274197	1	-9.06328	dshybrid
0.0274201	1	-9.05996	dshybrid
0.0274205	1	-9.0585	dshybrid
0.0274209	1	-9.05812	dshybrid
0.0274214	1	-9.05738	dshybrid
0.0274218	1	-9.05712	dshybrid
0.0274222	1	-9.05678	dshybrid
0.0274226	1	-9.05629	dshybrid
0.0274231	1	-9.05565	dshybrid
0.0274235	1	-9.05426	dshybrid
0.0274239	1	-9.05383	dshybrid
0.0274244	1	-9.05376	dshybrid
0.0274248	1	-9.05269	dshybrid
0.0274252	1	-9.05213	dshybrid
0.0274256	1	-9.05029	dshybrid
0.0274261	1	-9.04888	dshybrid
0.0274265	1	-9.04643	dshybrid
0.0274269	1	-9.0464	dshybrid
0.0274273	1	-9.04508	dshybrid
0.0274278	1	-9.04505	dshybrid
0.0274282	1	-9.04099	dshybrid
0.0274286	1	-9.04017	dshybrid
0.0274291	1	-9.03962	dshybrid
0.0274295	1	-9.03927	dshybrid
0.0274299	1	-9.03722	dshybrid
0.0274303	1	-9.03714	dshybrid
0.0274308	1	-9.03658	dshybrid
0.0274312	1	-9.03379	dshybrid
0.0274316	1	-9.03146	dshybrid
0.027432	1	-9.03111	dshybrid
0.0274325	1	-9.02953	dshybrid
0.0274329	1	-9.0295	dshybrid
0.0274333	1	-9.02934	dshybrid
0.0274338	1	-9.02919	dshybrid
0.0274342	1	-9.02759	dshybrid
0.0274346	1	-9.02677	dshybrid
0.027435	1	-9.0254	dshybrid
0.0274355	1	-9.02472	dshybrid
0.0274359	1	-9.02333	dshybrid
0.0274363	1	-9.02309	dshybrid
0.0274367	1	-9.0214	dshybrid
0.0274372	1	-9.02103	dshybrid
0.0274376	1	-9.0202	dshybrid
0.027438	1	-9.01922	dshybrid
0.0274385	1	-9.019	dshybrid
0.0274389	1	-9.01893	dshybrid
0.0274393	1	-9.01719	dshybrid
0.0274397	1	-9.01663	dshybrid
0.0274402	1	-9.01542	dshybrid
0.0274406	1	-9.01522	dshybrid
0.027441	1	-9.01381	dshybrid
0.0274414	1	-9.01374	dshybrid
0.0274419	1	-9.01211	dshybrid
0.0274423	1	-9.01024	dshybrid
0.0274427	1	-9.01006	dshybrid
0.0274432	1	-9.00886	dshybrid
0.0274436	1	-9.00826	dshybrid
0.027444	1	-9.00715	dshybrid
0.0274444	1	-9.00549	dshybrid
0.0274449	1	-9.00519	dshybrid
0.0274453	1	-9.00505	dshybrid
0.0274457	1	-9.00373	dshybrid
0.0274462	1	-9.00217	dshybrid
0.0274466	1	-9.00216	dshybrid
0.027447	1	-9.00189	dshybrid
0.0274474	1	-9.00071	dshybrid
0.0274479	1	-9.00064	dshybrid
0.0274483	1	-9.00026	dshybrid
0.0274487	1	-8.99999	dshybrid
0.0274491	1	-8.9993	dshybrid
0.0274496	1	-8.99808	dshybrid
0.02745	1	-8.99782	dshybrid
0.0274504	1	-8.99656	dshybrid
0.0274509	1	-8.9953	dshybrid
0.0274513	1	-8.9923	dshybrid
0.0274517	1	-8.99098	dshybrid
0.0274521	1	-8.9875	dshybrid
0.0274526	1	-8.98645	dshybrid
0.027453	1	-8.98548	dshybrid
0.0274534	1	-8.98442	dshybrid
0.0274539	1	-8.98313	dshybrid
0.0274543	1	-8.98195	dshybrid
0.0274547	1	-8.98096	dshybrid
0.0274551	1	-8.98076	dshybrid
0.0274556	1	-8.97846	dshybrid
0.027456	1	-8.97798	dshybrid
0.0274564	1	-8.97473	dshybrid
0.0274569	1	-8.97465	dshybrid
0.0274573	1	-8.97372	dshybrid
0.0274577	1	-8.97337	dshybrid
0.0274581	1	-8.97289	dshybrid
0.0274586	1	-8.97273	dshybrid
0.027459	1	-8.97194	dshybrid
0.0274594	1	-8.96997	dshybrid
0.0274598	1	-8.96838	dshybrid
0.0274603	1	-8.96821	dshybrid
0.0274607	1	-8.96763	dshybrid
0.0274611	1	-8.9673	dshybrid
0.0274616	1	-8.9667	dshybrid
0.027462	1	-8.96626	dshybrid
0.0274624	1	-8.96478	dshybrid
0.0274628	1	-8.96461	dshybrid
0.0274633	1	-8.96458	dshybrid
0.0274637	1	-8.96443	dshybrid
0.0274641	1	-8.96426	dshybrid
0.0274646	1	-8.96423	dshybrid
0.027465	1	-8.96077	dshybrid
0.0274654	1	-8.96046	dshybrid
0.0274658	1	-8.95768	dshybrid
0.0274663	1	-8.95727	dshybrid
0.0274667	1	-8.95611	dshybrid
0.0274671	1	-8.95537	dshybrid
0.0274676	1	-8.95384	dshybrid
0.027468	1	-8.95345	dshybrid
0.0274684	1	-8.95251	dshybrid
0.0274688	1	-8.95247	dshybrid
0.0274693	1	-8.95188	dshybrid
0.0274697	1	-8.94917	dshybrid
0.0274701	1	-8.94883	dshybrid
0.0274706	1	-8.9475	dshybrid
0.027471	1	-8.94708	dshybrid
0.0274714	1	-8.94687	dshybrid
0.0274718	1	-8.94596	dshybrid
0.0274723	1	-8.94533	dshybrid
0.0274727	1	-8.94368	dshybrid
0.0274731	1	-8.94359	dshybrid
0.0274736	1	-8.94273	dshybrid
0.027474	1	-8.94185	dshybrid
0.0274744	1	-8.9414	dshybrid
0.0274748	1	-8.94033	dshybrid
0.0274753	1	-8.93939	dshybrid
0.0274757	1	-8.93912	dshybrid
0.0274761	1	-8.93844	dshybrid
0.0274766	1	-8.93844	dshybrid
0.027477	1	-8.93778	dshybrid
0.0274774	1	-8.93718	dshybrid
0.0274778	1	-8.93682	dshybrid
0.0274783	1	-8.93507	dshybrid
0.0274787	1	-8.93432	dshybrid
0.0274791	1	-8.93298	dshybrid
0.0274796	1	-8.93193	dshybrid
0.02748	1	-8.9305	dshybrid
0.0274804	1	-8.92981	dshybrid
0.0274808	1	-8.92979	dshybrid
0.0274813	1	-8.92965	dshybrid
0.0274817	1	-8.92754	dshybrid
0.0274821	1	-8.92741	dshybrid
0.0274826	1	-8.92739	dshybrid
0.027483	1	-8.92713	dshybrid
0.0274834	1	-8.92681	dshybrid
0.0274838	1	-8.92664	dshybrid
0.0274843	1	-8.92615	dshybrid
0.0274847	1	-8.92266	dshybrid
0.0274851	1	-8.92258	dshybrid
0.0274856	1	-8.92004	dshybrid
0.027486	1	-8.91865	dshybrid
0.0274864	1	-8.91858	dshybrid
0.0274868	1	-8.91803	dshybrid
0.0274873	1	-8.91636	dshybrid
0.0274877	1	-8.91577	dshybrid
0.0274881	1	-8.91502	dshybrid
0.0274886	1	-8.91458	dshybrid
0.027489	1	-8.91439	dshybrid
0.0274894	1	-8.91243	dshybrid
0.0274899	1	-8.91241	dshybrid
0.0274903	1	-8.91232	dshybrid
0.0274907	1	-8.91213	dshybrid
0.0274911	1	-8.91148	dshybrid
0.0274916	1	-8.91076	dshybrid
0.027492	1	-8.9104	dshybrid
0.0274924	1	-8.91011	dshybrid
0.0274929	1	-8.90719	dshybrid
0.0274933	1	-8.90527	dshybrid
0.0274937	1	-8.90514	dshybrid
0.0274941	1	-8.90451	dshybrid
0.0274946	1	-8.90411	dshybrid
0.027495	1	-8.90241	dshybrid
0.0274954	1	-8.90198	dshybrid
0.0274959	1	-8.9014	dshybrid
0.0274963	1	-8.90127	dshybrid
0.0274967	1	-8.90107	dshybrid
0.0274972	1	-8.90044	dshybrid
0.0274976	1	-8.90009	dshybrid
0.027498	1	-8.89856	dshybrid
0.0274984	1	-8.89767	dshybrid
0.0274989	1	-8.89744	dshybrid
0.0274993	1	-8.89691	dshybrid
0.0274997	1	-8.89691	dshybrid
0.0275002	1	-8.89598	dshybrid
0.0275006	1	-8.89496	dshybrid
0.027501	1	-8.8949	dshybrid
0.0275014	1	-8.89476	dshybrid
0.0275019	1	-8.89185	dshybrid
0.0275023	1	-8.89107	dshybrid
0.0275027	1	-8.8905	dshybrid
0.0275032	1	-8.88992	dshybrid
0.0275036	1	-8.8886	dshybrid
0.027504	1	-8.8853	dshybrid
0.0275045	1	-8.8851	dshybrid
0.0275049	1	-8.88461	dshybrid
0.0275053	1	-8.88456	dshybrid
0.0275057	1	-8.88366	dshybrid
0.0275062	1	-8.88253	dshybrid
0.0275066	1	-8.88215	dshybrid
0.027507	1	-8.88149	dshybrid
0.0275075	1	-8.88126	dshybrid
0.0275079	1	-8.88099	dshybrid
0.0275083	1	-8.87896	dshybrid
0.0275087	1	-8.8787	dshybrid
0.0275092	1	-8.87802	dshybrid
0.0275096	1	-8.87723	dshybrid
0.02751	1	-8.87593	dshybrid
0.0275105	1	-8.87549	dshybrid
0.0275109	1	-8.87542	dshybrid
0.0275113	1	-8.87363	dshybrid
0.0275118	1	-8.87335	dshybrid
0.0275122	1	-8.8727	dshybrid
0.0275126	1	-8.87261	dshybrid
0.027513	1	-8.87168	dshybrid
0.0275135	1	-8.87075	dshybrid
0.0275139	1	-8.86965	dshybrid
0.0275143	1	-8.86959	dshybrid
0.0275148	1	-8.86801	dshybrid
0.0275152	1	-8.86761	dshybrid
0.0275156	1	-8.86761	dshybrid
0.0275161	1	-8.86732	dshybrid
0.0275165	1	-8.86666	dshybrid
0.0275169	1	-8.86604	dshybrid
0.0275173	1	-8.8655	dshybrid
0.0275178	1	-8.86526	dshybrid
0.0275182	1	-8.86474	dshybrid
0.0275186	1	-8.8644	dshybrid
0.0275191	1	-8.86401	dshybrid
0.0275195	1	-8.86391	dshybrid
0.0275199	1	-8.86376	dshybrid
0.0275204	1	-8.86316	dshybrid
0.0275208	1	-8.86237	dshybrid
0.0275212	1	-8.86166	dshybrid
0.0275216	1	-8.86097	dshybrid
0.0275221	1	-8.86096	dshybrid
0.0275225	1	-8.86055	dshybrid
0.0275229	1	-8.86054	dshybrid
0.0275234	1	-8.8602	dshybrid
0.0275238	1	-8.85969	dshybrid
0.0275242	1	-8.85933	dshybrid
0.0275247	1	-8.85772	dshybrid
0.0275251	1	-8.85723	dshybrid
0.0275255	1	-8.85685	dshybrid
0.0275259	1	-8.85625	dshybrid
0.0275264	1	-8.85571	dshybrid
0.0275268	1	-8.85556	dshybrid
0.0275277	1	-8.85554	dshybrid
0.0275281	1	-8.85523	dshybrid
0.0275285	1	-8.855	dshybrid
0.027529	1	-8.855	dshybrid
0.0275294	1	-8.8549	dshybrid
0.0275298	1	-8.85438	dshybrid
0.0275303	1	-8.85401	dshybrid
0.0275307	1	-8.85387	dshybrid
0.0275311	1	-8.85382	dshybrid
0.0275315	1	-8.853	dshybrid
0.027532	1	-8.85242	dshybrid
0.0275324	1	-8.8522	dshybrid
0.0275328	1	-8.85213	dshybrid
0.0275333	1	-8.85139	dshybrid
0.0275337	1	-8.85118	dshybrid
0.0275341	1	-8.85115	dshybrid
0.0275346	1	-8.85099	dshybrid
0.027535	1	-8.85052	dshybrid
0.0275354	1	-8.8491	dshybrid
0.0275358	1	-8.84878	dshybrid
0.0275363	1	-8.84767	dshybrid
0.0275367	1	-8.84766	dshybrid
0.0275371	1	-8.84686	dshybrid
0.0275376	1	-8.84591	dshybrid
0.027538	1	-8.84469	dshybrid
0.0275384	1	-8.84436	dshybrid
0.0275389	1	-8.84388	dshybrid
0.0275393	1	-8.84362	dshybrid
0.0275397	1	-8.84279	dshybrid
0.0275402	1	-8.84131	dshybrid
0.0275406	1	-8.84036	dshybrid
0.027541	1	-8.84004	dshybrid
0.0275414	1	-8.83975	dshybrid
0.0275419	1	-8.83854	dshybrid
0.0275423	1	-8.83848	dshybrid
0.0275427	1	-8.83827	dshybrid
0.0275432	1	-8.83807	dshybrid
0.0275436	1	-8.83707	dshybrid
0.027544	1	-8.83532	dshybrid
0.0275445	1	-8.83525	dshybrid
0.0275449	1	-8.83514	dshybrid
0.0275453	1	-8.83475	dshybrid
0.0275458	1	-8.83472	dshybrid
0.0275462	1	-8.8347	dshybrid
0.0275466	1	-8.83463	dshybrid
0.027547	1	-8.83445	dshybrid
0.0275475	1	-8.83415	dshybrid
0.0275479	1	-8.8318	dshybrid
0.0275483	1	-8.83104	dshybrid
0.0275488	1	-8.83049	dshybrid
0.0275492	1	-8.82978	dshybrid
0.0275496	1	-8.82938	dshybrid
0.0275501	1	-8.82897	dshybrid
0.0275505	1	-8.82867	dshybrid
0.0275509	1	-8.82696	dshybrid
0.0275514	1	-8.82646	dshybrid
0.0275518	1	-8.82462	dshybrid
0.0275522	1	-8.82385	dshybrid
0.0275526	1	-8.82354	dshybrid
0.0275531	1	-8.82325	dshybrid
0.0275535	1	-8.82319	dshybrid
0.0275539	1	-8.82273	dshybrid
0.0275544	1	-8.82189	dshybrid
0.0275548	1	-8.82151	dshybrid
0.0275552	1	-8.82054	dshybrid
0.0275557	1	-8.82014	dshybrid
0.0275561	1	-8.81796	dshybrid
0.0275565	1	-8.81783	dshybrid
0.027557	1	-8.81742	dshybrid
0.0275574	1	-8.81735	dshybrid
0.0275578	1	-8.81701	dshybrid
0.0275583	1	-8.81654	dshybrid
0.0275587	1	-8.81628	dshybrid
0.0275591	1	-8.81607	dshybrid
0.0275595	1	-8.81545	dshybrid
0.02756	1	-8.81535	dshybrid
0.0275604	1	-8.81523	dshybrid
0.0275608	1	-8.8151	dshybrid
0.0275613	1	-8.8147	dshybrid
0.0275617	1	-8.81462	dshybrid
0.0275621	1	-8.8142	dshybrid
0.0275626	1	-8.81406	dshybrid
0.027563	1	-8.81387	dshybrid
0.0275634	1	-8.81361	dshybrid
0.0275639	1	-8.81213	dshybrid
0.0275643	1	-8.81202	dshybrid
0.0275647	1	-8.81162	dshybrid
0.0275652	1	-8.81115	dshybrid
0.0275656	1	-8.81079	dshybrid
0.027566	1	-8.81066	dshybrid
0.0275665	1	-8.80992	dshybrid
0.0275669	1	-8.80944	dshybrid
0.0275673	1	-8.80914	dshybrid
0.0275677	1	-8.80857	dshybrid
0.0275682	1	-8.80773	dshybrid
0.0275686	1	-8.80753	dshybrid
0.027569	1	-8.80734	dshybrid
0.0275695	1	-8.80681	dshybrid
0.0275699	1	-8.80667	dshybrid
0.0275703	1	-8.80656	dshybrid
0.0275708	1	-8.80637	dshybrid
0.0275712	1	-8.80636	dshybrid
0.0275716	1	-8.80635	dshybrid
0.0275721	1	-8.80538	dshybrid
0.0275725	1	-8.80483	dshybrid
0.0275729	1	-8.80447	dshybrid
0.0275734	1	-8.80436	dshybrid
0.0275738	1	-8.80426	dshybrid
0.0275742	1	-8.80406	dshybrid
0.0275747	1	-8.80325	dshybrid
0.0275751	1	-8.80306	dshybrid
0.0275755	1	-8.80219	dshybrid
0.0275759	1	-8.80194	dshybrid
0.0275764	1	-8.8014	dshybrid
0.0275768	1	-8.80129	dshybrid
0.0275772	1	-8.80095	dshybrid
0.0275777	1	-8.80058	dshybrid
0.0275781	1	-8.80041	dshybrid
0.0275785	1	-8.80041	dshybrid
0.027579	1	-8.80039	dshybrid
0.0275794	1	-8.79983	dshybrid
0.0275798	1	-8.79945	dshybrid
0.0275803	1	-8.79918	dshybrid
0.0275807	1	-8.79918	dshybrid
0.0275811	1	-8.79815	dshybrid
0.0275816	1	-8.79811	dshybrid
0.027582	1	-8.79746	dshybrid
0.0275824	1	-8.79744	dshybrid
0.0275829	1	-8.7973	dshybrid
0.0275833	1	-8.797	dshybrid
0.0275837	1	-8.79695	dshybrid
0.0275842	1	-8.79666	dshybrid
0.0275846	1	-8.7963	dshybrid
0.027585	1	-8.79629	dshybrid
0.0275855	1	-8.79626	dshybrid
0.0275859	1	-8.79606	dshybrid
0.0275863	1	-8.79577	dshybrid
0.0275867	1	-8.7941	dshybrid
0.0275872	1	-8.79257	dshybrid
0.0275876	1	-8.79253	dshybrid
0.027588	1	-8.79252	dshybrid
0.0275885	1	-8.79203	dshybrid
0.0275889	1	-8.79196	dshybrid
0.0275893	1	-8.79194	dshybrid
0.0275898	1	-8.79182	dshybrid
0.0275902	1	-8.79144	dshybrid
0.0275906	1	-8.79046	dshybrid
0.0275911	1	-8.79043	dshybrid
0.0275915	1	-8.78847	dshybrid
0.0275919	1	-8.78752	dshybrid
0.0275924	1	-8.78733	dshybrid
0.0275928	1	-8.78606	dshybrid
0.0275932	1	-8.78601	dshybrid
0.0275937	1	-8.78587	dshybrid
0.0275941	1	-8.78567	dshybrid
0.0275945	1	-8.78395	dshybrid
0.027595	1	-8.78363	dshybrid
0.0275954	1	-8.78351	dshybrid
0.0275958	1	-8.78312	dshybrid
0.0275963	1	-8.78288	dshybrid
0.0275967	1	-8.78281	dshybrid
0.0275971	1	-8.78238	dshybrid
0.0275976	1	-8.78181	dshybrid
0.027598	1	-8.78136	dshybrid
0.0275984	1	-8.78097	dshybrid
0.0275989	1	-8.77954	dshybrid
0.0275993	1	-8.77912	dshybrid
0.0275997	1	-8.77868	dshybrid
0.0276002	1	-8.77862	dshybrid
0.0276006	1	-8.77834	dshybrid
0.027601	1	-8.77705	dshybrid
0.0276014	1	-8.77696	dshybrid
0.0276019	1	-8.77643	dshybrid
0.0276023	1	-8.77607	dshybrid
0.0276027	1	-8.77595	dshybrid
0.0276032	1	-8.77594	dshybrid
0.0276036	1	-8.77515	dshybrid
0.027604	1	-8.77493	dshybrid
0.0276045	1	-8.77486	dshybrid
0.0276049	1	-8.77482	dshybrid
0.0276053	1	-8.77433	dshybrid
0.0276058	1	-8.77395	dshybrid
0.0276062	1	-8.77354	dshybrid
0.0276066	1	-8.7732	dshybrid
0.0276071	1	-8.77281	dshybrid
0.0276075	1	-8.7727	dshybrid
0.0276079	1	-8.77246	dshybrid
0.0276084	1	-8.77219	dshybrid
0.0276088	1	-8.77163	dshybrid
0.0276092	1	-8.77142	dshybrid
0.0276097	1	-8.77141	dshybrid
0.0276101	1	-8.77104	dshybrid
0.0276105	1	-8.77045	dshybrid
0.027611	1	-8.76968	dshybrid
0.0276114	1	-8.76926	dshybrid
0.0276118	1	-8.76848	dshybrid
0.0276123	1	-8.76843	dshybrid
0.0276127	1	-8.76801	dshybrid
0.0276131	1	-8.76756	dshybrid
0.0276136	1	-8.76694	dshybrid
0.027614	1	-8.76689	dshybrid
0.0276144	1	-8.76689	dshybrid
0.0276149	1	-8.76685	dshybrid
0.0276153	1	-8.76663	dshybrid
0.0276157	1	-8.76651	dshybrid
0.0276162	1	-8.76579	dshybrid
0.0276166	1	-8.76575	dshybrid
0.027617	1	-8.76551	dshybrid
0.0276175	1	-8.76468	dshybrid
0.0276179	1	-8.76458	dshybrid
0.0276183	1	-8.764	dshybrid
0.0276188	1	-8.76385	dshybrid
0.0276192	1	-8.76378	dshybrid
0.0276196	1	-8.7631	dshybrid
0.0276201	1	-8.76169	dshybrid
0.0276205	1	-8.76104	dshybrid
0.0276209	1	-8.76099	dshybrid
0.0276214	1	-8.76085	dshybrid
0.0276218	1	-8.76017	dshybrid
0.0276222	1	-8.75894	dshybrid
0.0276227	1	-8.75843	dshybrid
0.0276231	1	-8.75822	dshybrid
0.0276235	1	-8.75806	dshybrid
0.027624	1	-8.75805	dshybrid
0.0276244	1	-8.75737	dshybrid
0.0276248	1	-8.75714	dshybrid
0.0276253	1	-8.7569	dshybrid
0.0276257	1	-8.75689	dshybrid
0.0276261	1	-8.75593	dshybrid
0.0276266	1	-8.75459	dshybrid
0.027627	1	-8.75392	dshybrid
0.0276274	1	-8.75363	dshybrid
0.0276279	1	-8.75359	dshybrid
0.0276283	1	-8.75239	dshybrid
0.0276287	1	-8.75213	dshybrid
0.0276292	1	-8.75208	dshybrid
0.0276296	1	-8.75195	dshybrid
0.02763	1	-8.75169	dshybrid
0.0276305	1	-8.75161	dshybrid
0.0276309	1	-8.75086	dshybrid
0.0276313	1	-8.75046	dshybrid
0.0276318	1	-8.75031	dshybrid
0.0276322	1	-8.74988	dshybrid
0.0276326	1	-8.74961	dshybrid
0.0276331	1	-8.74856	dshybrid
0.0276335	1	-8.74744	dshybrid
0.0276339	1	-8.74708	dshybrid
0.0276344	1	-8.74681	dshybrid
0.0276348	1	-8.74626	dshybrid
0.0276352	1	-8.74594	dshybrid
0.0276357	1	-8.74575	dshybrid
0.0276361	1	-8.74547	dshybrid
0.0276365	1	-8.74493	dshybrid
0.027637	1	-8.74406	dshybrid
0.0276374	1	-8.7436	dshybrid
0.0276378	1	-8.74354	dshybrid
0.0276383	1	-8.74352	dshybrid
0.0276387	1	-8.74336	dshybrid
0.0276391	1	-8.74097	dshybrid
0.0276396	1	-8.74041	dshybrid
0.02764	1	-8.74039	dshybrid
0.0276404	1	-8.74015	dshybrid
0.0276409	1	-8.73963	dshybrid
0.0276413	1	-8.73957	dshybrid
0.0276417	1	-8.73806	dshybrid
0.0276422	1	-8.73787	dshybrid
0.0276426	1	-8.73785	dshybrid
0.027643	1	-8.73706	dshybrid
0.0276435	1	-8.73678	dshybrid
0.0276439	1	-8.73656	dshybrid
0.0276443	1	-8.73602	dshybrid
0.0276448	1	-8.73548	dshybrid
0.0276452	1	-8.73539	dshybrid
0.0276456	1	-8.73419	dshybrid
0.0276461	1	-8.73391	dshybrid
0.0276465	1	-8.7338	dshybrid
0.0276469	1	-8.73363	dshybrid
0.0276474	1	-8.73353	dshybrid
0.0276478	1	-8.73349	dshybrid
0.0276483	1	-8.73244	dshybrid
0.0276487	1	-8.73212	dshybrid
0.0276491	1	-8.73198	dshybrid
0.0276496	1	-8.73192	dshybrid
0.02765	1	-8.73145	dshybrid
0.0276504	1	-8.73141	dshybrid
0.0276509	1	-8.73124	dshybrid
0.0276513	1	-8.73109	dshybrid
0.0276517	1	-8.73103	dshybrid
0.0276522	1	-8.72982	dshybrid
0.0276526	1	-8.72856	dshybrid
0.027653	1	-8.72842	dshybrid
0.0276535	1	-8.72823	dshybrid
0.0276539	1	-8.72737	dshybrid
0.0276543	1	-8.72732	dshybrid
0.0276548	1	-8.7271	dshybrid
0.0276552	1	-8.72677	dshybrid
0.0276556	1	-8.72672	dshybrid
0.0276561	1	-8.72666	dshybrid
0.0276565	1	-8.72654	dshybrid
0.0276569	1	-8.72506	dshybrid
0.0276574	1	-8.72455	dshybrid
0.0276578	1	-8.72338	dshybrid
0.0276582	1	-8.72325	dshybrid
0.0276587	1	-8.72319	dshybrid
0.0276591	1	-8.72303	dshybrid
0.0276595	1	-8.7226	dshybrid
0.02766	1	-8.72249	dshybrid
0.0276604	1	-8.72226	dshybrid
0.0276608	1	-8.72204	dshybrid
0.0276613	1	-8.72131	dshybrid
0.0276617	1	-8.72128	dshybrid
0.0276621	1	-8.72092	dshybrid
0.0276626	1	-8.72073	dshybrid
0.027663	1	-8.72014	dshybrid
0.0276635	1	-8.71975	dshybrid
0.0276639	1	-8.71844	dshybrid
0.0276643	1	-8.71824	dshybrid
0.0276648	1	-8.71706	dshybrid
0.0276652	1	-8.71695	dshybrid
0.0276656	1	-8.71667	dshybrid
0.0276661	1	-8.71663	dshybrid
0.0276665	1	-8.71634	dshybrid
0.0276669	1	-8.71609	dshybrid
0.0276674	1	-8.71587	dshybrid
0.0276678	1	-8.71515	dshybrid
0.0276682	1	-8.71465	dshybrid
0.0276687	1	-8.71418	dshybrid
0.0276691	1	-8.71399	dshybrid
0.0276695	1	-8.71346	dshybrid
0.02767	1	-8.71331	dshybrid
0.0276704	1	-8.71298	dshybrid
0.0276708	1	-8.71252	dshybrid
0.0276713	1	-8.7123	dshybrid
0.0276717	1	-8.7122	dshybrid
0.0276721	1	-8.71198	dshybrid
0.0276726	1	-8.71172	dshybrid
0.027673	1	-8.7113	dshybrid
0.0276735	1	-8.71094	dshybrid
0.0276739	1	-8.71082	dshybrid
0.0276743	1	-8.71078	dshybrid
0.0276748	1	-8.71071	dshybrid
0.0276752	1	-8.71007	dshybrid
0.0276756	1	-8.70994	dshybrid
0.0276761	1	-8.70985	dshybrid
0.0276765	1	-8.70982	dshybrid
0.0276769	1	-8.7087	dshybrid
0.0276774	1	-8.70844	dshybrid
0.0276778	1	-8.70823	dshybrid
0.0276782	1	-8.70743	dshybrid
0.0276787	1	-8.70737	dshybrid
0.0276791	1	-8.70641	dshybrid
0.0276795	1	-8.70629	dshybrid
0.02768	1	-8.70626	dshybrid
0.0276804	1	-8.7058	dshybrid
0.0276808	1	-8.70562	dshybrid
0.0276813	1	-8.70558	dshybrid
0.0276817	1	-8.70493	dshybrid
0.0276822	1	-8.70326	dshybrid
0.0276826	1	-8.70307	dshybrid
0.027683	1	-8.70295	dshybrid
0.0276835	1	-8.70166	dshybrid
0.0276839	1	-8.70142	dshybrid
0.0276843	1	-8.70139	dshybrid
0.0276848	1	-8.70134	dshybrid
0.0276852	1	-8.70131	dshybrid
0.0276856	1	-8.70112	dshybrid
0.0276861	1	-8.70079	dshybrid
0.0276865	1	-8.70073	dshybrid
0.0276869	1	-8.7005	dshybrid
0.0276874	1	-8.70041	dshybrid
0.0276878	1	-8.69988	dshybrid
0.0276882	1	-8.69975	dshybrid
0.0276887	1	-8.69958	dshybrid
0.0276891	1	-8.69908	dshybrid
0.0276895	1	-8.69872	dshybrid
0.02769	1	-8.6978	dshybrid
0.0276904	1	-8.69686	dshybrid
0.0276909	1	-8.69684	dshybrid
0.0276913	1	-8.69635	dshybrid
0.0276917	1	-8.69597	dshybrid
0.0276922	1	-8.69596	dshybrid
0.0276926	1	-8.69576	dshybrid
0.027693	1	-8.69568	dshybrid
0.0276935	1	-8.69542	dshybrid
0.0276939	1	-8.69504	dshybrid
0.0276943	1	-8.69488	dshybrid
0.0276948	1	-8.69477	dshybrid
0.0276952	1	-8.69412	dshybrid
0.0276956	1	-8.69355	dshybrid
0.0276961	1	-8.69265	dshybrid
0.0276965	1	-8.69263	dshybrid
0.027697	1	-8.69251	dshybrid
0.0276974	1	-8.69249	dshybrid
0.0276978	1	-8.69223	dshybrid
0.0276983	1	-8.6919	dshybrid
0.0276987	1	-8.69178	dshybrid
0.0276991	1	-8.68993	dshybrid
0.0276996	1	-8.68977	dshybrid
0.0277	1	-8.68935	dshybrid
0.0277004	1	-8.68907	dshybrid
0.0277009	1	-8.68898	dshybrid
0.0277013	1	-8.68885	dshybrid
0.0277017	1	-8.68776	dshybrid
0.0277022	1	-8.68754	dshybrid
0.0277026	1	-8.68749	dshybrid
0.0277031	1	-8.68672	dshybrid
0.0277035	1	-8.6866	dshybrid
0.0277039	1	-8.68504	dshybrid
0.0277044	1	-8.6849	dshybrid
0.0277048	1	-8.6845	dshybrid
0.0277052	1	-8.68414	dshybrid
0.0277057	1	-8.68373	dshybrid
0.0277061	1	-8.68307	dshybrid
0.0277065	1	-8.68303	dshybrid
0.027707	1	-8.68285	dshybrid
0.0277074	1	-8.68245	dshybrid
0.0277078	1	-8.68163	dshybrid
0.0277083	1	-8.68145	dshybrid
0.0277087	1	-8.68125	dshybrid
0.0277092	1	-8.68104	dshybrid
0.0277096	1	-8.68039	dshybrid
0.02771	1	-8.68038	dshybrid
0.0277105	1	-8.67989	dshybrid
0.0277109	1	-8.67857	dshybrid
0.0277113	1	-8.67804	dshybrid
0.0277118	1	-8.67791	dshybrid
0.0277122	1	-8.67773	dshybrid
0.0277126	1	-8.67743	dshybrid
0.0277131	1	-8.6772	dshybrid
0.0277135	1	-8.67718	dshybrid
0.027714	1	-8.6768	dshybrid
0.0277144	1	-8.67676	dshybrid
0.0277148	1	-8.67675	dshybrid
0.0277153	1	-8.67663	dshybrid
0.0277157	1	-8.67629	dshybrid
0.0277161	1	-8.6761	dshybrid
0.0277166	1	-8.67608	dshybrid
0.027717	1	-8.67602	dshybrid
0.0277174	1	-8.67598	dshybrid
0.0277179	1	-8.67505	dshybrid
0.0277183	1	-8.67456	dshybrid
0.0277188	1	-8.6745	dshybrid
0.0277192	1	-8.67425	dshybrid
0.0277196	1	-8.67363	dshybrid
0.0277201	1	-8.6736	dshybrid
0.0277205	1	-8.67341	dshybrid
0.0277209	1	-8.67329	dshybrid
0.0277214	1	-8.6732	dshybrid
0.0277218	1	-8.67301	dshybrid
0.0277222	1	-8.67291	dshybrid
0.0277227	1	-8.67267	dshybrid
0.0277231	1	-8.67251	dshybrid
0.0277236	1	-8.67237	dshybrid
0.027724	1	-8.67178	dshybrid
0.0277244	1	-8.6716	dshybrid
0.0277249	1	-8.67143	dshybrid
0.0277253	1	-8.67127	dshybrid
0.0277257	1	-8.67104	dshybrid
0.0277262	1	-8.67102	dshybrid
0.0277266	1	-8.67099	dshybrid
0.027727	1	-8.67095	dshybrid
0.0277275	1	-8.67046	dshybrid
0.0277279	1	-8.6704	dshybrid
0.0277284	1	-8.67028	dshybrid
0.0277288	1	-8.67011	dshybrid
0.0277292	1	-8.66967	dshybrid
0.0277297	1	-8.66934	dshybrid
0.0277301	1	-8.66844	dshybrid
0.0277305	1	-8.66841	dshybrid
0.027731	1	-8.6681	dshybrid
0.0277314	1	-8.66802	dshybrid
0.0277318	1	-8.66757	dshybrid
0.0277323	1	-8.66757	dshybrid
0.0277327	1	-8.66747	dshybrid
0.0277332	1	-8.66742	dshybrid
0.0277336	1	-8.66663	dshybrid
0.027734	1	-8.66654	dshybrid
0.0277345	1	-8.66624	dshybrid
0.0277349	1	-8.66621	dshybrid
0.0277353	1	-8.66617	dshybrid
0.0277358	1	-8.66616	dshybrid
0.0277362	1	-8.66589	dshybrid
0.0277367	1	-8.66579	dshybrid
0.0277371	1	-8.66532	dshybrid
0.0277375	1	-8.66519	dshybrid
0.027738	1	-8.66505	dshybrid
0.0277384	1	-8.66472	dshybrid
0.0277388	1	-8.66454	dshybrid
0.0277393	1	-8.66436	dshybrid
0.0277397	1	-8.66383	dshybrid
0.0277401	1	-8.66382	dshybrid
0.0277406	1	-8.66377	dshybrid
0.027741	1	-8.66291	dshybrid
0.0277415	1	-8.66287	dshybrid
0.0277419	1	-8.66283	dshybrid
0.0277423	1	-8.66266	dshybrid
0.0277428	1	-8.66204	dshybrid
0.0277432	1	-8.66202	dshybrid
0.0277436	1	-8.66045	dshybrid
0.0277441	1	-8.66016	dshybrid
0.0277445	1	-8.66004	dshybrid
0.027745	1	-8.65998	dshybrid
0.0277454	1	-8.65994	dshybrid
0.0277458	1	-8.65946	dshybrid
0.0277463	1	-8.65895	dshybrid
0.0277467	1	-8.6583	dshybrid
0.0277471	1	-8.65822	dshybrid
0.0277476	1	-8.65814	dshybrid
0.027748	1	-8.65806	dshybrid
0.0277485	1	-8.65759	dshybrid
0.0277489	1	-8.65733	dshybrid
0.0277493	1	-8.65722	dshybrid
0.0277498	1	-8.65622	dshybrid
0.0277502	1	-8.65606	dshybrid
0.0277506	1	-8.65586	dshybrid
0.0277511	1	-8.65575	dshybrid
0.0277515	1	-8.65568	dshybrid
0.027752	1	-8.65567	dshybrid
0.0277524	1	-8.65399	dshybrid
0.0277528	1	-8.65379	dshybrid
0.0277533	1	-8.65347	dshybrid
0.0277537	1	-8.65342	dshybrid
0.0277541	1	-8.65334	dshybrid
0.0277546	1	-8.65243	dshybrid
0.027755	1	-8.65234	dshybrid
0.0277554	1	-8.65217	dshybrid
0.0277559	1	-8.65203	dshybrid
0.0277563	1	-8.65186	dshybrid
0.0277568	1	-8.65174	dshybrid
0.0277572	1	-8.65171	dshybrid
0.0277576	1	-8.65169	dshybrid
0.0277581	1	-8.65166	dshybrid
0.0277585	1	-8.65148	dshybrid
0.0277589	1	-8.65095	dshybrid
0.0277594	1	-8.65083	dshybrid
0.0277598	1	-8.65078	dshybrid
0.0277603	1	-8.65065	dshybrid
0.0277607	1	-8.6506	dshybrid
0.0277611	1	-8.65038	dshybrid
0.0277616	1	-8.65021	dshybrid
0.027762	1	-8.65003	dshybrid
0.0277625	1	-8.64996	dshybrid
0.0277629	1	-8.64878	dshybrid
0.0277633	1	-8.64876	dshybrid
0.0277638	1	-8.64848	dshybrid
0.0277642	1	-8.64807	dshybrid
0.0277646	1	-8.64801	dshybrid
0.0277651	1	-8.64797	dshybrid
0.0277655	1	-8.6478	dshybrid
0.027766	1	-8.6478	dshybrid
0.0277664	1	-8.64776	dshybrid
0.0277668	1	-8.64748	dshybrid
0.0277673	1	-8.64707	dshybrid
0.0277677	1	-8.64672	dshybrid
0.0277681	1	-8.64639	dshybrid
0.0277686	1	-8.64611	dshybrid
0.027769	1	-8.6461	dshybrid
0.0277695	1	-8.64577	dshybrid
0.0277699	1	-8.64549	dshybrid
0.0277703	1	-8.64489	dshybrid
0.0277708	1	-8.64469	dshybrid
0.0277712	1	-8.64412	dshybrid
0.0277716	1	-8.64371	dshybrid
0.0277721	1	-8.64349	dshybrid
0.0277725	1	-8.64337	dshybrid
0.027773	1	-8.64285	dshybrid
0.0277734	1	-8.64265	dshybrid
0.0277738	1	-8.6424	dshybrid
0.0277743	1	-8.64225	dshybrid
0.0277747	1	-8.64161	dshybrid
0.0277751	1	-8.64145	dshybrid
0.0277756	1	-8.64125	dshybrid
0.027776	1	-8.64088	dshybrid
0.0277765	1	-8.64039	dshybrid
0.0277769	1	-8.64013	dshybrid
0.0277773	1	-8.63988	dshybrid
0.0277778	1	-8.63961	dshybrid
0.0277782	1	-8.63948	dshybrid
0.0277787	1	-8.63946	dshybrid
0.0277791	1	-8.6393	dshybrid
0.0277795	1	-8.63888	dshybrid
0.02778	1	-8.63875	dshybrid
0.0277804	1	-8.63852	dshybrid
0.0277808	1	-8.63852	dshybrid
0.0277813	1	-8.63834	dshybrid
0.0277817	1	-8.63793	dshybrid
0.0277822	1	-8.63777	dshybrid
0.0277826	1	-8.63764	dshybrid
0.027783	1	-8.63716	dshybrid
0.0277835	1	-8.63712	dshybrid
0.0277839	1	-8.6371	dshybrid
0.0277844	1	-8.63702	dshybrid
0.0277848	1	-8.63618	dshybrid
0.0277852	1	-8.63617	dshybrid
0.0277857	1	-8.63616	dshybrid
0.0277861	1	-8.6356	dshybrid
0.0277865	1	-8.63551	dshybrid
0.027787	1	-8.63539	dshybrid
0.0277874	1	-8.63499	dshybrid
0.0277879	1	-8.63473	dshybrid
0.0277883	1	-8.63384	dshybrid
0.0277887	1	-8.6336	dshybrid
0.0277892	1	-8.63323	dshybrid
0.0277896	1	-8.63298	dshybrid
0.0277901	1	-8.63244	dshybrid
0.0277905	1	-8.63237	dshybrid
0.0277909	1	-8.6323	dshybrid
0.0277914	1	-8.63227	dshybrid
0.0277918	1	-8.63226	dshybrid
0.0277922	1	-8.63214	dshybrid
0.0277927	1	-8.63202	dshybrid
0.0277931	1	-8.63137	dshybrid
0.0277936	1	-8.6311	dshybrid
0.027794	1	-8.63101	dshybrid
0.0277944	1	-8.63036	dshybrid
0.0277949	1	-8.63016	dshybrid
0.0277953	1	-8.63014	dshybrid
0.0277958	1	-8.62976	dshybrid
0.0277962	1	-8.62954	dshybrid
0.0277966	1	-8.62953	dshybrid
0.0277971	1	-8.62943	dshybrid
0.0277975	1	-8.62933	dshybrid
0.0277979	1	-8.62919	dshybrid
0.0277984	1	-8.62917	dshybrid
0.0277988	1	-8.62894	dshybrid
0.0277993	1	-8.62889	dshybrid
0.0277997	1	-8.62885	dshybrid
0.0278001	1	-8.62832	dshybrid
0.0278006	1	-8.62731	dshybrid
0.027801	1	-8.62717	dshybrid
0.0278015	1	-8.62669	dshybrid
0.0278019	1	-8.62652	dshybrid
0.0278023	1	-8.6262	dshybrid
0.0278028	1	-8.62615	dshybrid
0.0278032	1	-8.62608	dshybrid
0.0278037	1	-8.62605	dshybrid
0.0278041	1	-8.62548	dshybrid
0.0278045	1	-8.62543	dshybrid
0.027805	1	-8.62513	dshybrid
0.0278054	1	-8.62498	dshybrid
0.0278058	1	-8.6249	dshybrid
0.0278063	1	-8.62395	dshybrid
0.0278067	1	-8.62351	dshybrid
0.0278072	1	-8.62344	dshybrid
0.0278076	1	-8.62336	dshybrid
0.027808	1	-8.62266	dshybrid
0.0278085	1	-8.62199	dshybrid
0.0278089	1	-8.62115	dshybrid
0.0278094	1	-8.62108	dshybrid
0.0278098	1	-8.62096	dshybrid
0.0278102	1	-8.62082	dshybrid
0.0278107	1	-8.62046	dshybrid
0.0278111	1	-8.62002	dshybrid
0.0278116	1	-8.61999	dshybrid
0.027812	1	-8.61957	dshybrid
0.0278129	1	-8.61954	dshybrid
0.0278133	1	-8.61935	dshybrid
0.0278138	1	-8.61933	dshybrid
0.0278142	1	-8.61852	dshybrid
0.0278146	1	-8.61842	dshybrid
0.0278151	1	-8.61813	dshybrid
0.0278155	1	-8.61797	dshybrid
0.027816	1	-8.61777	dshybrid
0.0278164	1	-8.61775	dshybrid
0.0278168	1	-8.61733	dshybrid
0.0278173	1	-8.6161	dshybrid
0.0278177	1	-8.61587	dshybrid
0.0278181	1	-8.61574	dshybrid
0.0278186	1	-8.61547	dshybrid
0.027819	1	-8.61522	dshybrid
0.0278195	1	-8.61455	dshybrid
0.0278199	1	-8.61419	dshybrid
0.0278203	1	-8.61402	dshybrid
0.0278208	1	-8.61323	dshybrid
0.0278212	1	-8.61309	dshybrid
0.0278217	1	-8.61299	dshybrid
0.0278221	1	-8.61249	dshybrid
0.0278225	1	-8.61207	dshybrid
0.027823	1	-8.61199	dshybrid
0.0278234	1	-8.61176	dshybrid
0.0278239	1	-8.61153	dshybrid
0.0278243	1	-8.61081	dshybrid
0.0278247	1	-8.6106	dshybrid
0.0278252	1	-8.61053	dshybrid
0.0278256	1	-8.61029	dshybrid
0.0278261	1	-8.60996	dshybrid
0.0278265	1	-8.60994	dshybrid
0.0278269	1	-8.60976	dshybrid
0.0278274	1	-8.60949	dshybrid
0.0278278	1	-8.6089	dshybrid
0.0278283	1	-8.60882	dshybrid
0.0278287	1	-8.60877	dshybrid
0.0278291	1	-8.6084	dshybrid
0.0278296	1	-8.6081	dshybrid
0.02783	1	-8.60802	dshybrid
0.0278305	1	-8.6079	dshybrid
0.0278309	1	-8.60789	dshybrid
0.0278313	1	-8.60778	dshybrid
0.0278318	1	-8.60778	dshybrid
0.0278322	1	-8.60773	dshybrid
0.0278327	1	-8.60762	dshybrid
0.0278331	1	-8.60757	dshybrid
0.0278335	1	-8.60751	dshybrid
0.027834	1	-8.6075	dshybrid
0.0278344	1	-8.60634	dshybrid
0.0278349	1	-8.60627	dshybrid
0.0278353	1	-8.60577	dshybrid
0.0278357	1	-8.60535	dshybrid
0.0278362	1	-8.60534	dshybrid
0.0278366	1	-8.60508	dshybrid
0.0278371	1	-8.60482	dshybrid
0.0278375	1	-8.6044	dshybrid
0.0278379	1	-8.60425	dshybrid
0.0278384	1	-8.60412	dshybrid
0.0278388	1	-8.60397	dshybrid
0.0278393	1	-8.60332	dshybrid
0.0278397	1	-8.60326	dshybrid
0.0278401	1	-8.60307	dshybrid
0.0278406	1	-8.60246	dshybrid
0.027841	1	-8.60165	dshybrid
0.0278415	1	-8.6016	dshybrid
0.0278419	1	-8.6012	dshybrid
0.0278423	1	-8.60077	dshybrid
0.0278428	1	-8.59995	dshybrid
0.0278432	1	-8.59906	dshybrid
0.0278437	1	-8.59882	dshybrid
0.0278441	1	-8.59809	dshybrid
0.0278445	1	-8.59769	dshybrid
0.027845	1	-8.59747	dshybrid
0.0278454	1	-8.59743	dshybrid
0.0278459	1	-8.59725	dshybrid
0.0278463	1	-8.59722	dshybrid
0.0278467	1	-8.59651	dshybrid
0.0278472	1	-8.59618	dshybrid
0.0278476	1	-8.59613	dshybrid
0.0278481	1	-8.59598	dshybrid
0.0278485	1	-8.5959	dshybrid
0.0278489	1	-8.59563	dshybrid
0.0278494	1	-8.59559	dshybrid
0.0278498	1	-8.59531	dshybrid
0.0278503	1	-8.59531	dshybrid
0.0278507	1	-8.5939	dshybrid
0.0278511	1	-8.59353	dshybrid
0.0278516	1	-8.59336	dshybrid
0.027852	1	-8.59331	dshybrid
0.0278525	1	-8.5932	dshybrid
0.0278529	1	-8.59287	dshybrid
0.0278533	1	-8.59283	dshybrid
0.0278538	1	-8.59224	dshybrid
0.0278542	1	-8.59203	dshybrid
0.0278547	1	-8.59179	dshybrid
0.0278551	1	-8.59147	dshybrid
0.0278555	1	-8.5903	dshybrid
0.027856	1	-8.58984	dshybrid
0.0278564	1	-8.5898	dshybrid
0.0278569	1	-8.5897	dshybrid
0.0278573	1	-8.58933	dshybrid
0.0278578	1	-8.58887	dshybrid
0.0278582	1	-8.58871	dshybrid
0.0278586	1	-8.58869	dshybrid
0.0278591	1	-8.58858	dshybrid
0.0278595	1	-8.58794	dshybrid
0.02786	1	-8.5878	dshybrid
0.0278604	1	-8.58776	dshybrid
0.0278608	1	-8.58775	dshybrid
0.0278613	1	-8.58739	dshybrid
0.0278617	1	-8.58728	dshybrid
0.0278622	1	-8.58699	dshybrid
0.0278626	1	-8.58628	dshybrid
0.027863	1	-8.58571	dshybrid
0.0278635	1	-8.58537	dshybrid
0.0278639	1	-8.58523	dshybrid
0.0278644	1	-8.58487	dshybrid
0.0278648	1	-8.58457	dshybrid
0.0278652	1	-8.58438	dshybrid
0.0278657	1	-8.5843	dshybrid
0.0278661	1	-8.58416	dshybrid
0.0278666	1	-8.58394	dshybrid
0.027867	1	-8.5839	dshybrid
0.0278675	1	-8.58382	dshybrid
0.0278679	1	-8.58376	dshybrid
0.0278683	1	-8.58359	dshybrid
0.0278688	1	-8.58325	dshybrid
0.0278692	1	-8.58317	dshybrid
0.0278697	1	-8.58311	dshybrid
0.0278701	1	-8.58295	dshybrid
0.0278705	1	-8.58274	dshybrid
0.027871	1	-8.58274	dshybrid
0.0278714	1	-8.58239	dshybrid
0.0278719	1	-8.58221	dshybrid
0.0278723	1	-8.58193	dshybrid
0.0278727	1	-8.58192	dshybrid
0.0278732	1	-8.58156	dshybrid
0.0278736	1	-8.58137	dshybrid
0.0278741	1	-8.58118	dshybrid
0.0278745	1	-8.58071	dshybrid
0.027875	1	-8.58061	dshybrid
0.0278754	1	-8.58053	dshybrid
0.0278758	1	-8.58049	dshybrid
0.0278763	1	-8.57945	dshybrid
0.0278767	1	-8.57919	dshybrid
0.0278772	1	-8.57885	dshybrid
0.0278776	1	-8.57883	dshybrid
0.027878	1	-8.57874	dshybrid
0.0278785	1	-8.57857	dshybrid
0.0278789	1	-8.5785	dshybrid
0.0278794	1	-8.57833	dshybrid
0.0278798	1	-8.57831	dshybrid
0.0278802	1	-8.57802	dshybrid
0.0278807	1	-8.57801	dshybrid
0.0278811	1	-8.5777	dshybrid
0.0278816	1	-8.57709	dshybrid
0.027882	1	-8.57689	dshybrid
0.0278825	1	-8.57617	dshybrid
0.0278829	1	-8.57615	dshybrid
0.0278833	1	-8.57563	dshybrid
0.0278838	1	-8.57536	dshybrid
0.0278842	1	-8.57507	dshybrid
0.0278847	1	-8.57507	dshybrid
0.0278851	1	-8.57482	dshybrid
0.0278855	1	-8.5748	dshybrid
0.027886	1	-8.57475	dshybrid
0.0278864	1	-8.57371	dshybrid
0.0278869	1	-8.57364	dshybrid
0.0278873	1	-8.57352	dshybrid
0.0278878	1	-8.57351	dshybrid
0.0278882	1	-8.57317	dshybrid
0.0278886	1	-8.5731	dshybrid
0.0278891	1	-8.57263	dshybrid
0.0278895	1	-8.5725	dshybrid
0.02789	1	-8.57234	dshybrid
0.0278904	1	-8.57193	dshybrid
0.0278908	1	-8.5717	dshybrid
0.0278913	1	-8.57156	dshybrid
0.0278917	1	-8.57156	dshybrid
0.0278922	1	-8.57131	dshybrid
0.0278926	1	-8.57114	dshybrid
0.0278931	1	-8.57068	dshybrid
0.0278935	1	-8.57065	dshybrid
0.0278939	1	-8.57064	dshybrid
0.0278944	1	-8.57045	dshybrid
0.0278948	1	-8.57033	dshybrid
0.0278953	1	-8.57032	dshybrid
0.0278957	1	-8.57031	dshybrid
0.0278961	1	-8.57028	dshybrid
0.0278966	1	-8.57027	dshybrid
0.027897	1	-8.57015	dshybrid
0.0278975	1	-8.56996	dshybrid
0.0278979	1	-8.56993	dshybrid
0.0278984	1	-8.56985	dshybrid
0.0278988	1	-8.56983	dshybrid
0.0278992	1	-8.56978	dshybrid
0.0278997	1	-8.56965	dshybrid
0.0279001	1	-8.56965	dshybrid
0.0279006	1	-8.56963	dshybrid
0.027901	1	-8.5696	dshybrid
0.0279014	1	-8.56929	dshybrid
0.0279019	1	-8.56911	dshybrid
0.0279023	1	-8.56904	dshybrid
0.0279028	1	-8.56902	dshybrid
0.0279032	1	-8.56882	dshybrid
0.0279037	1	-8.5687	dshybrid
0.0279041	1	-8.56701	dshybrid
0.0279045	1	-8.56696	dshybrid
0.027905	1	-8.56676	dshybrid
0.0279054	1	-8.5666	dshybrid
0.0279059	1	-8.56657	dshybrid
0.0279063	1	-8.56649	dshybrid
0.0279068	1	-8.56621	dshybrid
0.0279072	1	-8.5659	dshybrid
0.0279076	1	-8.56571	dshybrid
0.0279081	1	-8.56555	dshybrid
0.0279085	1	-8.5654	dshybrid
0.027909	1	-8.56497	dshybrid
0.0279094	1	-8.56483	dshybrid
0.0279099	1	-8.56467	dshybrid
0.0279103	1	-8.56436	dshybrid
0.0279107	1	-8.56416	dshybrid
0.0279112	1	-8.56414	dshybrid
0.0279116	1	-8.5633	dshybrid
0.0279121	1	-8.56319	dshybrid
0.0279125	1	-8.56257	dshybrid
0.0279129	1	-8.56243	dshybrid
0.0279134	1	-8.56241	dshybrid
0.0279138	1	-8.56213	dshybrid
0.0279143	1	-8.56198	dshybrid
0.0279147	1	-8.56192	dshybrid
0.0279152	1	-8.56091	dshybrid
0.0279156	1	-8.56089	dshybrid
0.027916	1	-8.5608	dshybrid
0.0279165	1	-8.56071	dshybrid
0.0279169	1	-8.56035	dshybrid
0.0279174	1	-8.56026	dshybrid
0.0279178	1	-8.56015	dshybrid
0.0279183	1	-8.55995	dshybrid
0.0279187	1	-8.5599	dshybrid
0.0279191	1	-8.5596	dshybrid
0.0279196	1	-8.55889	dshybrid
0.02792	1	-8.55885	dshybrid
0.0279205	1	-8.55872	dshybrid
0.0279209	1	-8.55825	dshybrid
0.0279214	1	-8.5582	dshybrid
0.0279218	1	-8.5581	dshybrid
0.0279222	1	-8.55797	dshybrid
0.0279227	1	-8.55782	dshybrid
0.0279231	1	-8.55772	dshybrid
0.0279236	1	-8.55772	dshybrid
0.027924	1	-8.55738	dshybrid
0.0279245	1	-8.55714	dshybrid
0.0279249	1	-8.55647	dshybrid
0.0279253	1	-8.55633	dshybrid
0.0279258	1	-8.55518	dshybrid
0.0279262	1	-8.55516	dshybrid
0.0279267	1	-8.55509	dshybrid
0.0279271	1	-8.55506	dshybrid
0.0279276	1	-8.55504	dshybrid
0.027928	1	-8.555	dshybrid
0.0279284	1	-8.55446	dshybrid
0.0279289	1	-8.55446	dshybrid
0.0279293	1	-8.55404	dshybrid
0.0279298	1	-8.55399	dshybrid
0.0279302	1	-8.55387	dshybrid
0.0279307	1	-8.55371	dshybrid
0.0279311	1	-8.55365	dshybrid
0.0279315	1	-8.55353	dshybrid
0.027932	1	-8.55341	dshybrid
0.0279324	1	-8.55333	dshybrid
0.0279329	1	-8.55328	dshybrid
0.0279333	1	-8.55309	dshybrid
0.0279338	1	-8.55276	dshybrid
0.0279342	1	-8.55251	dshybrid
0.0279346	1	-8.55233	dshybrid
0.0279351	1	-8.55189	dshybrid
0.0279355	1	-8.55162	dshybrid
0.027936	1	-8.55152	dshybrid
0.0279364	1	-8.55151	dshybrid
0.0279369	1	-8.55129	dshybrid
0.0279373	1	-8.5508	dshybrid
0.0279377	1	-8.55045	dshybrid
0.0279382	1	-8.55045	dshybrid
0.0279386	1	-8.55033	dshybrid
0.0279391	1	-8.55005	dshybrid
0.0279395	1	-8.54991	dshybrid
0.02794	1	-8.54918	dshybrid
0.0279404	1	-8.54887	dshybrid
0.0279408	1	-8.54823	dshybrid
0.0279413	1	-8.54819	dshybrid
0.0279417	1	-8.54721	dshybrid
0.0279422	1	-8.54713	dshybrid
0.0279426	1	-8.5471	dshybrid
0.0279431	1	-8.54692	dshybrid
0.0279435	1	-8.54661	dshybrid
0.027944	1	-8.54606	dshybrid
0.0279444	1	-8.54561	dshybrid
0.0279448	1	-8.5455	dshybrid
0.0279453	1	-8.54508	dshybrid
0.0279457	1	-8.54494	dshybrid
0.0279462	1	-8.54473	dshybrid
0.0279466	1	-8.54463	dshybrid
0.0279471	1	-8.54461	dshybrid
0.0279475	1	-8.54452	dshybrid
0.0279479	1	-8.54419	dshybrid
0.0279484	1	-8.54418	dshybrid
0.0279488	1	-8.54411	dshybrid
0.0279493	1	-8.54402	dshybrid
0.0279497	1	-8.54393	dshybrid
0.0279502	1	-8.54368	dshybrid
0.0279506	1	-8.54359	dshybrid
0.027951	1	-8.5435	dshybrid
0.0279515	1	-8.54332	dshybrid
0.0279519	1	-8.5431	dshybrid
0.0279524	1	-8.54301	dshybrid
0.0279528	1	-8.54292	dshybrid
0.0279533	1	-8.54233	dshybrid
0.0279537	1	-8.54217	dshybrid
0.0279542	1	-8.54195	dshybrid
0.0279546	1	-8.54182	dshybrid
0.027955	1	-8.54145	dshybrid
0.0279555	1	-8.5413	dshybrid
0.0279559	1	-8.5412	dshybrid
0.0279564	1	-8.54114	dshybrid
0.0279568	1	-8.541	dshybrid
0.0279573	1	-8.54062	dshybrid
0.0279577	1	-8.54022	dshybrid
0.0279582	1	-8.53994	dshybrid
0.0279586	1	-8.53989	dshybrid
0.027959	1	-8.53988	dshybrid
0.0279595	1	-8.53941	dshybrid
0.0279599	1	-8.5393	dshybrid
0.0279604	1	-8.53897	dshybrid
0.0279608	1	-8.53896	dshybrid
0.0279613	1	-8.53891	dshybrid
0.0279617	1	-8.53882	dshybrid
0.0279621	1	-8.5388	dshybrid
0.0279626	1	-8.53846	dshybrid
0.027963	1	-8.53792	dshybrid
0.0279635	1	-8.53776	dshybrid
0.0279639	1	-8.53746	dshybrid
0.0279644	1	-8.53735	dshybrid
0.0279648	1	-8.53717	dshybrid
0.0279653	1	-8.53711	dshybrid
0.0279657	1	-8.53706	dshybrid
0.0279661	1	-8.53703	dshybrid
0.0279666	1	-8.53686	dshybrid
0.027967	1	-8.53685	dshybrid
0.0279675	1	-8.53674	dshybrid
0.0279679	1	-8.53669	dshybrid
0.0279684	1	-8.53669	dshybrid
0.0279688	1	-8.53637	dshybrid
0.0279693	1	-8.53635	dshybrid
0.0279697	1	-8.53626	dshybrid
0.0279701	1	-8.53586	dshybrid
0.0279706	1	-8.53531	dshybrid
0.027971	1	-8.53463	dshybrid
0.0279715	1	-8.53463	dshybrid
0.0279719	1	-8.53454	dshybrid
0.0279724	1	-8.53446	dshybrid
0.0279728	1	-8.53399	dshybrid
0.0279732	1	-8.53395	dshybrid
0.0279737	1	-8.5339	dshybrid
0.0279741	1	-8.53331	dshybrid
0.0279746	1	-8.53323	dshybrid
0.027975	1	-8.5329	dshybrid
0.0279755	1	-8.53263	dshybrid
0.0279759	1	-8.53252	dshybrid
0.0279764	1	-8.53217	dshybrid
0.0279768	1	-8.53204	dshybrid
0.0279772	1	-8.53195	dshybrid
0.0279777	1	-8.53157	dshybrid
0.0279781	1	-8.53156	dshybrid
0.0279786	1	-8.5313	dshybrid
0.027979	1	-8.53118	dshybrid
0.0279795	1	-8.53036	dshybrid
0.0279799	1	-8.53017	dshybrid
0.0279804	1	-8.53015	dshybrid
0.0279808	1	-8.52977	dshybrid
0.0279813	1	-8.52952	dshybrid
0.0279817	1	-8.52926	dshybrid
0.0279821	1	-8.52917	dshybrid
0.0279826	1	-8.52857	dshybrid
0.027983	1	-8.52844	dshybrid
0.0279835	1	-8.52834	dshybrid
0.0279839	1	-8.52818	dshybrid
0.0279844	1	-8.52807	dshybrid
0.0279848	1	-8.52793	dshybrid
0.0279853	1	-8.52775	dshybrid
0.0279857	1	-8.52764	dshybrid
0.0279861	1	-8.52743	dshybrid
0.0279866	1	-8.52711	dshybrid
0.027987	1	-8.52706	dshybrid
0.0279875	1	-8.52705	dshybrid
0.0279879	1	-8.52703	dshybrid
0.0279884	1	-8.52691	dshybrid
0.0279888	1	-8.52678	dshybrid
0.0279893	1	-8.52621	dshybrid
0.0279897	1	-8.52527	dshybrid
0.0279901	1	-8.52475	dshybrid
0.0279906	1	-8.52466	dshybrid
0.027991	1	-8.52415	dshybrid
0.0279915	1	-8.52408	dshybrid
0.0279919	1	-8.5239	dshybrid
0.0279924	1	-8.52388	dshybrid
0.0279928	1	-8.52376	dshybrid
0.0279933	1	-8.52354	dshybrid
0.0279937	1	-8.52352	dshybrid
0.0279942	1	-8.52342	dshybrid
0.0279946	1	-8.52216	dshybrid
0.027995	1	-8.52205	dshybrid
0.0279955	1	-8.52181	dshybrid
0.0279959	1	-8.52161	dshybrid
0.0279964	1	-8.52151	dshybrid
0.0279968	1	-8.52143	dshybrid
0.0279973	1	-8.52109	dshybrid
0.0279977	1	-8.52044	dshybrid
0.0279982	1	-8.52023	dshybrid
0.0279986	1	-8.52003	dshybrid
0.027999	1	-8.51984	dshybrid
0.0279995	1	-8.51973	dshybrid
0.0279999	1	-8.51962	dshybrid
0.0280004	1	-8.51942	dshybrid
0.0280008	1	-8.51937	dshybrid
0.0280013	1	-8.51918	dshybrid
0.0280017	1	-8.51889	dshybrid
0.0280022	1	-8.51881	dshybrid
0.0280026	1	-8.51873	dshybrid
0.0280031	1	-8.5183	dshybrid
0.0280035	1	-8.51818	dshybrid
0.0280039	1	-8.51808	dshybrid
0.0280044	1	-8.51803	dshybrid
0.0280048	1	-8.5178	dshybrid
0.0280053	1	-8.51748	dshybrid
0.0280057	1	-8.51688	dshybrid
0.0280062	1	-8.51665	dshybrid
0.0280066	1	-8.51632	dshybrid
0.0280071	1	-8.51631	dshybrid
0.0280075	1	-8.51629	dshybrid
0.028008	1	-8.51609	dshybrid
0.0280084	1	-8.51603	dshybrid
0.0280088	1	-8.516	dshybrid
0.0280093	1	-8.51597	dshybrid
0.0280097	1	-8.51582	dshybrid
0.0280102	1	-8.51516	dshybrid
0.0280106	1	-8.51512	dshybrid
0.0280111	1	-8.51494	dshybrid
0.0280115	1	-8.51442	dshybrid
0.028012	1	-8.51438	dshybrid
0.0280124	1	-8.51438	dshybrid
0.0280129	1	-8.51417	dshybrid
0.0280133	1	-8.51415	dshybrid
0.0280137	1	-8.51399	dshybrid
0.0280142	1	-8.51388	dshybrid
0.0280146	1	-8.51359	dshybrid
0.0280151	1	-8.51357	dshybrid
0.0280155	1	-8.51326	dshybrid
0.028016	1	-8.51291	dshybrid
0.0280164	1	-8.5127	dshybrid
0.0280169	1	-8.51267	dshybrid
0.0280173	1	-8.51263	dshybrid
0.0280178	1	-8.51248	dshybrid
0.0280182	1	-8.51244	dshybrid
0.0280186	1	-8.51212	dshybrid
0.0280191	1	-8.51209	dshybrid
0.0280195	1	-8.51171	dshybrid
0.02802	1	-8.51163	dshybrid
0.0280204	1	-8.51096	dshybrid
0.0280209	1	-8.51058	dshybrid
0.0280213	1	-8.51056	dshybrid
0.0280218	1	-8.5105	dshybrid
0.0280222	1	-8.5103	dshybrid
0.0280227	1	-8.50974	dshybrid
0.0280231	1	-8.50935	dshybrid
0.0280236	1	-8.50917	dshybrid
0.028024	1	-8.5091	dshybrid
0.0280244	1	-8.50907	dshybrid
0.0280249	1	-8.50906	dshybrid
0.0280253	1	-8.50859	dshybrid
0.0280258	1	-8.50827	dshybrid
0.0280262	1	-8.50807	dshybrid
0.0280267	1	-8.50797	dshybrid
0.0280271	1	-8.50787	dshybrid
0.0280276	1	-8.50782	dshybrid
0.028028	1	-8.50726	dshybrid
0.0280285	1	-8.50724	dshybrid
0.0280289	1	-8.50708	dshybrid
0.0280294	1	-8.50705	dshybrid
0.0280298	1	-8.50683	dshybrid
0.0280302	1	-8.50632	dshybrid
0.0280307	1	-8.50586	dshybrid
0.0280311	1	-8.50571	dshybrid
0.0280316	1	-8.50557	dshybrid
0.028032	1	-8.50552	dshybrid
0.0280325	1	-8.50534	dshybrid
0.0280329	1	-8.50458	dshybrid
0.0280334	1	-8.50439	dshybrid
0.0280338	1	-8.50426	dshybrid
0.0280343	1	-8.50376	dshybrid
0.0280347	1	-8.50371	dshybrid
0.0280352	1	-8.50365	dshybrid
0.0280356	1	-8.50348	dshybrid
0.028036	1	-8.50322	dshybrid
0.0280365	1	-8.50311	dshybrid
0.0280369	1	-8.50305	dshybrid
0.0280374	1	-8.50303	dshybrid
0.0280378	1	-8.50291	dshybrid
0.0280383	1	-8.50281	dshybrid
0.0280387	1	-8.50271	dshybrid
0.0280392	1	-8.50263	dshybrid
0.0280396	1	-8.50171	dshybrid
0.0280401	1	-8.50169	dshybrid
0.0280405	1	-8.50161	dshybrid
0.028041	1	-8.50144	dshybrid
0.0280414	1	-8.50132	dshybrid
0.0280418	1	-8.50092	dshybrid
0.0280423	1	-8.50087	dshybrid
0.0280427	1	-8.50085	dshybrid
0.0280432	1	-8.50077	dshybrid
0.0280436	1	-8.50036	dshybrid
0.0280441	1	-8.50005	dshybrid
0.0280445	1	-8.49947	dshybrid
0.028045	1	-8.49944	dshybrid
0.0280454	1	-8.49934	dshybrid
0.0280459	1	-8.49893	dshybrid
0.0280463	1	-8.49815	dshybrid
0.0280468	1	-8.49802	dshybrid
0.0280472	1	-8.49794	dshybrid
0.0280477	1	-8.49668	dshybrid
0.0280481	1	-8.49662	dshybrid
0.0280485	1	-8.49604	dshybrid
0.028049	1	-8.49544	dshybrid
0.0280494	1	-8.49539	dshybrid
0.0280499	1	-8.49532	dshybrid
0.0280503	1	-8.49522	dshybrid
0.0280508	1	-8.49498	dshybrid
0.0280512	1	-8.49481	dshybrid
0.0280517	1	-8.49472	dshybrid
0.0280521	1	-8.49454	dshybrid
0.0280526	1	-8.49451	dshybrid
0.028053	1	-8.49439	dshybrid
0.0280535	1	-8.49423	dshybrid
0.0280539	1	-8.494	dshybrid
0.0280544	1	-8.49336	dshybrid
0.0280548	1	-8.49312	dshybrid
0.0280553	1	-8.49301	dshybrid
0.0280557	1	-8.49297	dshybrid
0.0280561	1	-8.49268	dshybrid
0.0280566	1	-8.4926	dshybrid
0.028057	1	-8.4926	dshybrid
0.0280575	1	-8.49239	dshybrid
0.0280579	1	-8.49216	dshybrid
0.0280584	1	-8.49196	dshybrid
0.0280588	1	-8.49177	dshybrid
0.0280593	1	-8.4917	dshybrid
0.0280597	1	-8.49149	dshybrid
0.0280602	1	-8.49135	dshybrid
0.0280606	1	-8.49085	dshybrid
0.0280611	1	-8.4904	dshybrid
0.0280615	1	-8.49037	dshybrid
0.028062	1	-8.48943	dshybrid
0.0280624	1	-8.48926	dshybrid
0.0280629	1	-8.48922	dshybrid
0.0280633	1	-8.48861	dshybrid
0.0280637	1	-8.48857	dshybrid
0.0280642	1	-8.48846	dshybrid
0.0280646	1	-8.48798	dshybrid
0.0280651	1	-8.48789	dshybrid
0.0280655	1	-8.48774	dshybrid
0.028066	1	-8.48768	dshybrid
0.0280664	1	-8.48753	dshybrid
0.0280669	1	-8.48747	dshybrid
0.0280673	1	-8.48739	dshybrid
0.0280678	1	-8.48706	dshybrid
0.0280682	1	-8.48672	dshybrid
0.0280687	1	-8.48655	dshybrid
0.0280691	1	-8.48655	dshybrid
0.0280696	1	-8.48648	dshybrid
0.02807	1	-8.48635	dshybrid
0.0280705	1	-8.48619	dshybrid
0.0280709	1	-8.48586	dshybrid
0.0280714	1	-8.48541	dshybrid
0.0280718	1	-8.48492	dshybrid
0.0280722	1	-8.48453	dshybrid
0.0280727	1	-8.48442	dshybrid
0.0280731	1	-8.4844	dshybrid
0.0280736	1	-8.48393	dshybrid
0.028074	1	-8.48371	dshybrid
0.0280745	1	-8.48348	dshybrid
0.0280749	1	-8.48347	dshybrid
0.0280754	1	-8.48345	dshybrid
0.0280758	1	-8.48328	dshybrid
0.0280763	1	-8.48311	dshybrid
0.0280767	1	-8.48272	dshybrid
0.0280772	1	-8.48267	dshybrid
0.0280776	1	-8.48261	dshybrid
0.0280781	1	-8.48261	dshybrid
0.0280785	1	-8.48243	dshybrid
0.028079	1	-8.48241	dshybrid
0.0280794	1	-8.48239	dshybrid
0.0280799	1	-8.48237	dshybrid
0.0280803	1	-8.48229	dshybrid
0.0280808	1	-8.4821	dshybrid
0.0280812	1	-8.48199	dshybrid
0.0280816	1	-8.48196	dshybrid
0.0280821	1	-8.48163	dshybrid
0.0280825	1	-8.48137	dshybrid
0.028083	1	-8.48134	dshybrid
0.0280834	1	-8.4812	dshybrid
0.0280839	1	-8.48115	dshybrid
0.0280843	1	-8.48109	dshybrid
0.0280848	1	-8.48098	dshybrid
0.0280852	1	-8.4809	dshybrid
0.0280857	1	-8.48073	dshybrid
0.0280861	1	-8.48039	dshybrid
0.0280866	1	-8.48026	dshybrid
0.028087	1	-8.4801	dshybrid
0.0280875	1	-8.47956	dshybrid
0.0280879	1	-8.47876	dshybrid
0.0280884	1	-8.47845	dshybrid
0.0280888	1	-8.47793	dshybrid
0.0280893	1	-8.4779	dshybrid
0.0280897	1	-8.47775	dshybrid
0.0280902	1	-8.47752	dshybrid
0.0280906	1	-8.47727	dshybrid
0.0280911	1	-8.4772	dshybrid
0.0280915	1	-8.47715	dshybrid
0.0280919	1	-8.47684	dshybrid
0.0280924	1	-8.47671	dshybrid
0.0280928	1	-8.47656	dshybrid
0.0280933	1	-8.47633	dshybrid
0.0280937	1	-8.47632	dshybrid
0.0280942	1	-8.4762	dshybrid
0.0280946	1	-8.47568	dshybrid
0.0280951	1	-8.47546	dshybrid
0.0280955	1	-8.47535	dshybrid
0.028096	1	-8.47529	dshybrid
0.0280964	1	-8.47521	dshybrid
0.0280969	1	-8.47448	dshybrid
0.0280973	1	-8.4741	dshybrid
0.0280978	1	-8.47402	dshybrid
0.0280982	1	-8.47394	dshybrid
0.0280987	1	-8.4739	dshybrid
0.0280991	1	-8.47381	dshybrid
0.0280996	1	-8.47355	dshybrid
0.0281	1	-8.47324	dshybrid
0.0281005	1	-8.47298	dshybrid
0.0281009	1	-8.47282	dshybrid
0.0281014	1	-8.47263	dshybrid
0.0281018	1	-8.47242	dshybrid
0.0281023	1	-8.47227	dshybrid
0.0281027	1	-8.47191	dshybrid
0.0281032	1	-8.47161	dshybrid
0.0281036	1	-8.47155	dshybrid
0.0281041	1	-8.47151	dshybrid
0.0281045	1	-8.47136	dshybrid
0.028105	1	-8.47117	dshybrid
0.0281054	1	-8.47115	dshybrid
0.0281058	1	-8.47112	dshybrid
0.0281063	1	-8.47105	dshybrid
0.0281067	1	-8.47105	dshybrid
0.0281072	1	-8.4709	dshybrid
0.0281076	1	-8.47079	dshybrid
0.0281081	1	-8.4706	dshybrid
0.0281085	1	-8.47058	dshybrid
0.028109	1	-8.47052	dshybrid
0.0281094	1	-8.47003	dshybrid
0.0281099	1	-8.46989	dshybrid
0.0281103	1	-8.4696	dshybrid
0.0281108	1	-8.46948	dshybrid
0.0281112	1	-8.46944	dshybrid
0.0281117	1	-8.4694	dshybrid
0.0281121	1	-8.46932	dshybrid
0.0281126	1	-8.46903	dshybrid
0.028113	1	-8.46885	dshybrid
0.0281135	1	-8.4687	dshybrid
0.0281139	1	-8.46829	dshybrid
0.0281144	1	-8.46801	dshybrid
0.0281148	1	-8.4676	dshybrid
0.0281153	1	-8.46736	dshybrid
0.0281157	1	-8.46711	dshybrid
0.0281162	1	-8.46701	dshybrid
0.0281166	1	-8.46665	dshybrid
0.0281171	1	-8.46658	dshybrid
0.0281175	1	-8.46636	dshybrid
0.028118	1	-8.4658	dshybrid
0.0281184	1	-8.46556	dshybrid
0.0281189	1	-8.46547	dshybrid
0.0281193	1	-8.46545	dshybrid
0.0281198	1	-8.46541	dshybrid
0.0281202	1	-8.46534	dshybrid
0.0281207	1	-8.46528	dshybrid
0.0281211	1	-8.46503	dshybrid
0.0281216	1	-8.46494	dshybrid
0.028122	1	-8.46492	dshybrid
0.0281225	1	-8.46462	dshybrid
0.0281229	1	-8.46387	dshybrid
0.0281234	1	-8.46384	dshybrid
0.0281238	1	-8.46377	dshybrid
0.0281243	1	-8.4635	dshybrid
0.0281247	1	-8.46309	dshybrid
0.0281251	1	-8.46302	dshybrid
0.0281256	1	-8.46288	dshybrid
0.028126	1	-8.46189	dshybrid
0.0281265	1	-8.46178	dshybrid
0.0281269	1	-8.46139	dshybrid
0.0281274	1	-8.46137	dshybrid
0.0281278	1	-8.46118	dshybrid
0.0281283	1	-8.4611	dshybrid
0.0281287	1	-8.46106	dshybrid
0.0281292	1	-8.46057	dshybrid
0.0281296	1	-8.46045	dshybrid
0.0281301	1	-8.46015	dshybrid
0.0281305	1	-8.45973	dshybrid
0.028131	1	-8.45966	dshybrid
0.0281314	1	-8.45909	dshybrid
0.0281319	1	-8.45895	dshybrid
0.0281323	1	-8.45872	dshybrid
0.0281328	1	-8.45866	dshybrid
0.0281332	1	-8.45846	dshybrid
0.0281337	1	-8.45843	dshybrid
0.0281341	1	-8.45804	dshybrid
0.0281346	1	-8.45778	dshybrid
0.028135	1	-8.45762	dshybrid
0.0281355	1	-8.45752	dshybrid
0.0281359	1	-8.45743	dshybrid
0.0281364	1	-8.4574	dshybrid
0.0281368	1	-8.45723	dshybrid
0.0281373	1	-8.45719	dshybrid
0.0281377	1	-8.45679	dshybrid
0.0281382	1	-8.45657	dshybrid
0.0281386	1	-8.45647	dshybrid
0.0281391	1	-8.45617	dshybrid
0.0281395	1	-8.45613	dshybrid
0.02814	1	-8.45606	dshybrid
0.0281404	1	-8.45604	dshybrid
0.0281409	1	-8.45598	dshybrid
0.0281413	1	-8.4554	dshybrid
0.0281418	1	-8.45539	dshybrid
0.0281422	1	-8.45504	dshybrid
0.0281427	1	-8.45499	dshybrid
0.0281431	1	-8.45498	dshybrid
0.0281436	1	-8.45461	dshybrid
0.028144	1	-8.45425	dshybrid
0.0281445	1	-8.45414	dshybrid
0.0281449	1	-8.45396	dshybrid
0.0281454	1	-8.45335	dshybrid
0.0281458	1	-8.45316	dshybrid
0.0281463	1	-8.45235	dshybrid
0.0281467	1	-8.45233	dshybrid
0.0281472	1	-8.45162	dshybrid
0.0281476	1	-8.45151	dshybrid
0.0281481	1	-8.45141	dshybrid
0.0281485	1	-8.45123	dshybrid
0.028149	1	-8.4512	dshybrid
0.0281494	1	-8.45081	dshybrid
0.0281499	1	-8.45078	dshybrid
0.0281503	1	-8.45076	dshybrid
0.0281508	1	-8.45075	dshybrid
0.0281512	1	-8.4506	dshybrid
0.0281517	1	-8.45016	dshybrid
0.0281521	1	-8.45002	dshybrid
0.0281526	1	-8.44985	dshybrid
0.028153	1	-8.44983	dshybrid
0.0281535	1	-8.44978	dshybrid
0.0281539	1	-8.44974	dshybrid
0.0281544	1	-8.44947	dshybrid
0.0281548	1	-8.44931	dshybrid
0.0281553	1	-8.44929	dshybrid
0.0281557	1	-8.44878	dshybrid
0.0281562	1	-8.44873	dshybrid
0.0281566	1	-8.44865	dshybrid
0.0281571	1	-8.44865	dshybrid
0.0281575	1	-8.44858	dshybrid
0.028158	1	-8.44838	dshybrid
0.0281584	1	-8.44803	dshybrid
0.0281589	1	-8.44767	dshybrid
0.0281593	1	-8.44759	dshybrid
0.0281598	1	-8.44744	dshybrid
0.0281602	1	-8.44715	dshybrid
0.0281607	1	-8.44654	dshybrid
0.0281611	1	-8.44646	dshybrid
0.0281616	1	-8.44624	dshybrid
0.028162	1	-8.44609	dshybrid
0.0281625	1	-8.44592	dshybrid
0.0281629	1	-8.44588	dshybrid
0.0281634	1	-8.44557	dshybrid
0.0281638	1	-8.44554	dshybrid
0.0281643	1	-8.44525	dshybrid
0.0281647	1	-8.44525	dshybrid
0.0281652	1	-8.44524	dshybrid
0.0281656	1	-8.44492	dshybrid
0.0281661	1	-8.44477	dshybrid
0.0281665	1	-8.44459	dshybrid
0.028167	1	-8.44427	dshybrid
0.0281674	1	-8.44403	dshybrid
0.0281679	1	-8.44398	dshybrid
0.0281683	1	-8.44388	dshybrid
0.0281688	1	-8.44374	dshybrid
0.0281692	1	-8.4437	dshybrid
0.0281697	1	-8.44358	dshybrid
0.0281701	1	-8.44352	dshybrid
0.0281706	1	-8.4435	dshybrid
0.028171	1	-8.4434	dshybrid
0.0281715	1	-8.44265	dshybrid
0.0281719	1	-8.44247	dshybrid
0.0281724	1	-8.4423	dshybrid
0.0281728	1	-8.44228	dshybrid
0.0281733	1	-8.44213	dshybrid
0.0281737	1	-8.44206	dshybrid
0.0281742	1	-8.44187	dshybrid
0.0281746	1	-8.44183	dshybrid
0.0281751	1	-8.44176	dshybrid
0.0281755	1	-8.4417	dshybrid
0.028176	1	-8.44116	dshybrid
0.0281765	1	-8.44112	dshybrid
0.0281769	1	-8.44109	dshybrid
0.0281774	1	-8.44085	dshybrid
0.0281778	1	-8.44068	dshybrid
0.0281783	1	-8.44065	dshybrid
0.0281787	1	-8.44061	dshybrid
0.0281792	1	-8.44047	dshybrid
0.0281796	1	-8.44007	dshybrid
0.0281801	1	-8.43995	dshybrid
0.0281805	1	-8.43949	dshybrid
0.028181	1	-8.43947	dshybrid
0.0281814	1	-8.43936	dshybrid
0.0281819	1	-8.43923	dshybrid
0.0281823	1	-8.43914	dshybrid
0.0281828	1	-8.43914	dshybrid
0.0281832	1	-8.4383	dshybrid
0.0281837	1	-8.438	dshybrid
0.0281841	1	-8.43751	dshybrid
0.0281846	1	-8.43715	dshybrid
0.028185	1	-8.43704	dshybrid
0.0281855	1	-8.43672	dshybrid
0.0281859	1	-8.43672	dshybrid
0.0281864	1	-8.43624	dshybrid
0.0281868	1	-8.43622	dshybrid
0.0281873	1	-8.43616	dshybrid
0.0281877	1	-8.43592	dshybrid
0.0281882	1	-8.43574	dshybrid
0.0281886	1	-8.43565	dshybrid
0.0281891	1	-8.43535	dshybrid
0.0281895	1	-8.43535	dshybrid
0.02819	1	-8.4352	dshybrid
0.0281904	1	-8.43516	dshybrid
0.0281909	1	-8.43506	dshybrid
0.0281913	1	-8.43505	dshybrid
0.0281918	1	-8.43471	dshybrid
0.0281922	1	-8.43454	dshybrid
0.0281927	1	-8.43429	dshybrid
0.0281931	1	-8.4337	dshybrid
0.0281936	1	-8.43353	dshybrid
0.028194	1	-8.43339	dshybrid
0.0281945	1	-8.43337	dshybrid
0.0281949	1	-8.43253	dshybrid
0.0281954	1	-8.43251	dshybrid
0.0281958	1	-8.43246	dshybrid
0.0281963	1	-8.43238	dshybrid
0.0281968	1	-8.43214	dshybrid
0.0281972	1	-8.43186	dshybrid
0.0281977	1	-8.43183	dshybrid
0.0281981	1	-8.43179	dshybrid
0.0281986	1	-8.43178	dshybrid
0.028199	1	-8.43171	dshybrid
0.0281995	1	-8.4317	dshybrid
0.0281999	1	-8.43147	dshybrid
0.0282004	1	-8.43144	dshybrid
0.0282008	1	-8.4314	dshybrid
0.0282013	1	-8.43131	dshybrid
0.0282017	1	-8.43122	dshybrid
0.0282022	1	-8.43084	dshybrid
0.0282026	1	-8.43061	dshybrid
0.0282031	1	-8.43058	dshybrid
0.0282035	1	-8.43048	dshybrid
0.028204	1	-8.43042	dshybrid
0.0282044	1	-8.43018	dshybrid
0.0282049	1	-8.43005	dshybrid
0.0282053	1	-8.43001	dshybrid
0.0282058	1	-8.42979	dshybrid
0.0282062	1	-8.42971	dshybrid
0.0282067	1	-8.42962	dshybrid
0.0282071	1	-8.42927	dshybrid
0.0282076	1	-8.42921	dshybrid
0.028208	1	-8.42918	dshybrid
0.0282085	1	-8.42856	dshybrid
0.0282089	1	-8.42852	dshybrid
0.0282094	1	-8.42849	dshybrid
0.0282099	1	-8.42816	dshybrid
0.0282103	1	-8.42806	dshybrid
0.0282108	1	-8.4279	dshybrid
0.0282112	1	-8.42768	dshybrid
0.0282117	1	-8.42694	dshybrid
0.0282121	1	-8.42681	dshybrid
0.0282126	1	-8.42679	dshybrid
0.028213	1	-8.42672	dshybrid
0.0282135	1	-8.42656	dshybrid
0.0282139	1	-8.4265	dshybrid
0.0282144	1	-8.42645	dshybrid
0.0282148	1	-8.42601	dshybrid
0.0282153	1	-8.4256	dshybrid
0.0282157	1	-8.42557	dshybrid
0.0282162	1	-8.42546	dshybrid
0.0282166	1	-8.42535	dshybrid
0.0282171	1	-8.42517	dshybrid
0.0282175	1	-8.42487	dshybrid
0.028218	1	-8.42472	dshybrid
0.0282184	1	-8.42455	dshybrid
0.0282189	1	-8.4244	dshybrid
0.0282193	1	-8.42437	dshybrid
0.0282198	1	-8.42423	dshybrid
0.0282202	1	-8.42419	dshybrid
0.0282207	1	-8.42403	dshybrid
0.0282212	1	-8.42366	dshybrid
0.0282216	1	-8.42364	dshybrid
0.0282221	1	-8.42364	dshybrid
0.0282225	1	-8.42349	dshybrid
0.028223	1	-8.42334	dshybrid
0.0282234	1	-8.42309	dshybrid
0.0282239	1	-8.42266	dshybrid
0.0282243	1	-8.42252	dshybrid
0.0282248	1	-8.42219	dshybrid
0.0282252	1	-8.42179	dshybrid
0.0282257	1	-8.42174	dshybrid
0.0282261	1	-8.42155	dshybrid
0.0282266	1	-8.42119	dshybrid
0.028227	1	-8.42111	dshybrid
0.0282275	1	-8.42098	dshybrid
0.0282279	1	-8.42075	dshybrid
0.0282284	1	-8.42	dshybrid
0.0282288	1	-8.4199	dshybrid
0.0282293	1	-8.41978	dshybrid
0.0282297	1	-8.41974	dshybrid
0.0282302	1	-8.41965	dshybrid
0.0282307	1	-8.4194	dshybrid
0.0282311	1	-8.4193	dshybrid
0.0282316	1	-8.41892	dshybrid
0.028232	1	-8.41884	dshybrid
0.0282325	1	-8.41883	dshybrid
0.0282329	1	-8.41862	dshybrid
0.0282334	1	-8.41861	dshybrid
0.0282338	1	-8.41849	dshybrid
0.0282343	1	-8.41829	dshybrid
0.0282347	1	-8.41821	dshybrid
0.0282352	1	-8.41759	dshybrid
0.0282356	1	-8.41755	dshybrid
0.0282361	1	-8.41753	dshybrid
0.0282365	1	-8.41738	dshybrid
0.028237	1	-8.41704	dshybrid
0.0282374	1	-8.41695	dshybrid
0.0282379	1	-8.41688	dshybrid
0.0282384	1	-8.41679	dshybrid
0.0282388	1	-8.41679	dshybrid
0.0282393	1	-8.41667	dshybrid
0.0282397	1	-8.41665	dshybrid
0.0282402	1	-8.41649	dshybrid
0.0282406	1	-8.41633	dshybrid
0.0282411	1	-8.41613	dshybrid
0.0282415	1	-8.41592	dshybrid
0.028242	1	-8.41591	dshybrid
0.0282424	1	-8.41577	dshybrid
0.0282429	1	-8.41576	dshybrid
0.0282433	1	-8.41571	dshybrid
0.0282438	1	-8.41537	dshybrid
0.0282442	1	-8.41522	dshybrid
0.0282447	1	-8.4152	dshybrid
0.0282451	1	-8.41473	dshybrid
0.0282456	1	-8.41441	dshybrid
0.0282461	1	-8.41438	dshybrid
0.028247	1	-8.41414	dshybrid
0.0282474	1	-8.41403	dshybrid
0.0282479	1	-8.414	dshybrid
0.0282483	1	-8.41372	dshybrid
0.0282488	1	-8.41349	dshybrid
0.0282492	1	-8.41345	dshybrid
0.0282497	1	-8.41343	dshybrid
0.0282501	1	-8.41341	dshybrid
0.0282506	1	-8.41332	dshybrid
0.028251	1	-8.41318	dshybrid
0.0282515	1	-8.41315	dshybrid
0.0282519	1	-8.41303	dshybrid
0.0282524	1	-8.413	dshybrid
0.0282528	1	-8.41299	dshybrid
0.0282533	1	-8.41275	dshybrid
0.0282538	1	-8.41266	dshybrid
0.0282542	1	-8.41255	dshybrid
0.0282547	1	-8.41217	dshybrid
0.0282551	1	-8.4121	dshybrid
0.0282556	1	-8.41199	dshybrid
0.028256	1	-8.4119	dshybrid
0.0282565	1	-8.41165	dshybrid
0.0282569	1	-8.41165	dshybrid
0.0282574	1	-8.41142	dshybrid
0.0282578	1	-8.4114	dshybrid
0.0282583	1	-8.41101	dshybrid
0.0282587	1	-8.41093	dshybrid
0.0282592	1	-8.41091	dshybrid
0.0282596	1	-8.41079	dshybrid
0.0282601	1	-8.41054	dshybrid
0.0282606	1	-8.41048	dshybrid
0.028261	1	-8.41022	dshybrid
0.0282615	1	-8.40995	dshybrid
0.0282619	1	-8.40986	dshybrid
0.0282624	1	-8.40981	dshybrid
0.0282628	1	-8.40977	dshybrid
[truncated: 254,206+ more rows]
