# Supplementary material for: Predictive analyses of regulatory sequences with EUGENe
Source: Nat Comput Sci. 2023 Nov 16;3(11):946–56. doi: 10.1038/s43588-023-00544-w (PMC10768637; doi:10.1038/s43588-023-00544-w)
Supplement: Supplementary file 12 — Statistical source data. [file 43588_2023_544_MOESM12_ESM.zip › extended2d.xlsx]

## Sheet: Extended Data Figure 2d top
pos	A	C	G	T
0	0	0	0	-6.81639e-06
1	0	0	0	1.50992e-05
2	0	0	-1.11377e-05	0
3	0	0	0	4.86855e-05
4	0	0	6.9819e-05	0
5	0	-2.91478e-05	0	0
6	0	0.000323875	0	0
7	0	0	0	0.00114204
8	0	0.000459592	0	0
9	0	-0.000161904	0	0
10	0	0	0	-0.00725461
11	0	0	0.00303728	0
12	0	0	0	0.000469054
13	0	0	0.0219819	0
14	0	0	-0.00752008	0
15	0	0.0333377	0	0
16	0	0.0567913	0	0
17	0.0447046	0	0	0
18	0	0	-0.0118331	0
19	0	0	-0.0354333	0
20	0	-0.0163053	0	0
21	0.0133695	0	0	0
22	0	0	0	0.0108771
23	0	0	0	-0.055074
24	0	0	0	0.0291109
25	0	0	0	0.00759217
26	0	0	0.0392253	0
27	0	0.0115469	0	0
28	0.0211305	0	0	0
29	0	0	0.0320062	0
30	0.0359399	0	0	0
31	0	0	0	-0.0283123
32	0.0700277	0	0	0
33	0	0.00503238	0	0
34	0	0	0.0191385	0
35	0	0	-0.019079	0
36	0.0113098	0	0	0
37	0	0	-0.0259686	0
38	0	0	-0.0282546	0
39	0.13461	0	0	0
40	0	0	0	0.172546
41	0.0932416	0	0	0
42	0.0450316	0	0	0
43	0	0	0	0.0636913
44	0	0	-0.0697141	0
45	0	0	0	0.0951685
46	0	0	0.0993941	0
47	0	0	0.00694274	0
48	0	0	0	0.02737
49	0	0	0.0269678	0
50	0.047273	0	0	0
51	0	0	0	-0.0420882
52	-0.00366927	0	0	0
53	0	0	0.000557309	0
54	0	0.0110161	0	0
55	0.00112177	0	0	0
56	-0.0030878	0	0	0
57	0	0.0221864	0	0
58	0.0131552	0	0	0
59	0	0	0	0.0154328
60	0	0	0.0166401	0
61	0	0	0	0.0017939
62	0	0	0	-0.00909318
63	0	0	0	0.00442604
64	0	-0.00381596	0	0
65	0	0.00217812	0	0
66	0	0	0	0.000473525
67	0	0	0.00096678	0
68	0	-8.5694e-05	0	0
69	0	0	0	-0.00372482
70	0	-0.0028086	0	0
71	0	0	0	0.00481124
72	0	0	-0.0109409	0
73	0.0201821	0	0	0
74	0	0	0	0.0169396
75	0.0158118	0	0	0
76	0	0	-0.024456	0
77	-0.00387777	0	0	0
78	0	0	-0.00176309	0
79	0	0	0	0.00533831
80	0	0	0	-0.0123617
81	0	0	0	0.00930922
82	0	0	0	0.00113598
83	0.0602138	0	0	0
84	0	-0.0645991	0	0
85	0.0460024	0	0	0
86	0	0	0	0.0157555
87	0	0	0	0.0129316
88	0	0	0	0.0309518
89	0	0	0.0411494	0
90	0	0	0.0181352	0
91	0	0	-0.00142865	0
92	-0.0139611	0	0	0
93	0	0	0.00127418	0
94	0	0	-0.0139001	0
95	0	0	-0.00889386	0
96	0.00805421	0	0	0
97	0.00872137	0	0	0
98	0	0	-0.000490501	0
99	0.00140643	0	0	0
100	0	0	-0.0179178	0
101	0.0380013	0	0	0
102	0	-0.00382707	0	0
103	0.00104173	0	0	0
104	-0.00387086	0	0	0
105	0.00749763	0	0	0
106	0	-0.00583112	0	0
107	0	0	-0.0131151	0
108	0.00909964	0	0	0
109	0.0321037	0	0	0
110	0	0	0	0.0282096
111	0.0254665	0	0	0
112	0.0129669	0	0	0
113	0.012242	0	0	0
114	0	0	0	0.0233241
115	0	0	0	0.0212954
116	-0.0267453	0	0	0
117	0.00649618	0	0	0
118	0	0.0355529	0	0
119	0.00930946	0	0	0
120	0.0208322	0	0	0
121	0	0	0.0582169	0
122	0.041447	0	0	0
123	0	0	0	0.0321425
124	-0.0126526	0	0	0
125	0.000373939	0	0	0
126	0	0	0	0.0038736
127	0	0	0	0.00522034
128	0	0	0	0.00087705
129	0	0.00847024	0	0
130	0	0	0	0.0111631
131	0	0	-0.00678238	0
132	0.00145282	0	0	0
133	0	0	0.00318669	0
134	0.00194827	0	0	0
135	0	0	-0.00780036	0
136	0	-0.00962124	0	0
137	0.00529753	0	0	0
138	0	0	0.00145575	0
139	0	0	0	-0.00677008
140	-0.00308788	0	0	0
141	0	0	-0.000423867	0
142	0	0	0.0118994	0
143	0	0	0	0.0171567
144	0	0	0	0.0173195
145	0	0	0	0.0125254
146	0.0241594	0	0	0
147	-0.00192068	0	0	0
148	0	0	0	0.0247035
149	0	0	-0.0035624	0
150	0.00296764	0	0	0
151	0.00701328	0	0	0
152	0	0	-0.010717	0
153	0	0.0176206	0	0
154	0	-0.0236528	0	0
155	0	0	-0.0238601	0
156	0	0	0	0.00413057
157	0.00723149	0	0	0
158	-0.00176779	0	0	0
159	0.006851	0	0	0
160	0	0	-0.00472838	0
161	0	0.00234775	0	0
162	-0.0211969	0	0	0
163	0	0	0.0259785	0
164	0	0	0.0550799	0
165	0.0146915	0	0	0
166	0	0.048015	0	0
167	0.0758488	0	0	0
168	0	0.0329265	0	0
169	0.038966	0	0	0
170	0	0	0	-0.0396156
171	0.0156557	0	0	0
172	0	0	0	0.00576269
173	0	0.00920737	0	0
174	0	0.0294049	0	0
175	0	2.16824e-05	0	0
176	0	0	0	0.0235368
177	0	0	0.0190802	0
178	0	-0.00397481	0	0
179	0.0270388	0	0	0
180	0	0.0316124	0	0
181	-0.00215866	0	0	0
182	0.0167408	0	0	0
183	0	0	0	0.00836286
184	0	0.00712723	0	0
185	0	0	0	0.0250135
186	0	0	0.0485644	0
187	0	0	0	0.0247152
188	0	0	0.0029212	0
189	0	-0.00552509	0	0
190	0	0	-0.0300598	0
191	0	-0.01063	0	0
192	0	0.000996752	0	0
193	0	0	0	0.0156986
194	0	0	0.00402544	0
195	0	-0.0185128	0	0
196	0	0	0	-0.00292313
197	0	-0.0187835	0	0
198	0.00363783	0	0	0
199	0	0	0.0239456	0
200	0.00367706	0	0	0
201	0	-0.0158164	0	0
202	0	0	0.0162541	0
203	0	0	0	-0.000819063
204	-0.00233274	0	0	0
205	0.000784926	0	0	0
206	0	0.00214671	0	0
207	0.00453541	0	0	0
208	0	0.000431582	0	0
209	0	0.00214434	0	0
210	0	-0.00192652	0	0
211	0	0.000408558	0	0
212	0	0	-0.000807486	0
213	0	0.0034184	0	0
214	-0.00298606	0	0	0
215	0	0	-0.00353838	0
216	0	-0.0116845	0	0
217	0	0	-0.0124713	0
218	0	-0.00614961	0	0
219	0.00213971	0	0	0
220	0	0	0.00615372	0
221	0	-0.00287681	0	0
222	0.00278284	0	0	0
223	0	0	0.000795848	0
224	0	0	0.000675325	0
225	0	0.00258097	0	0
226	0.00171341	0	0	0
227	0	0	0.000746422	0
228	0.000589553	0	0	0
229	0	0	0	-0.000937733
230	0	0	0	-0.00043729
231	0	-0.00109434	0	0
232	0.00378658	0	0	0
233	0	0	-0.000224628	0
234	0	0.00158845	0	0
235	0	0	-0.0148714	0
236	0	0	-0.012873	0
237	0	0.0146131	0	0
238	0	0	-0.0173359	0
239	0	0	0	0.0208801
240	0	-0.0362752	0	0
241	0	0	-0.0357964	0
242	0	-0.0343618	0	0
243	0	-0.030285	0	0
244	0	0.027197	0	0
245	0	-0.0528647	0	0
246	0.0577948	0	0	0
247	0	0	0	0.0524054
248	0.0459814	0	0	0
249	0.0169348	0	0	0
250	0	0	-0.0610667	0
251	0	0	-0.00260747	0
252	0	0	0.0070427	0
253	0	0.00154278	0	0
254	0	0.000168119	0	0
255	0	-0.00602864	0	0
256	0	0	-0.00674129	0
257	0.0026412	0	0	0
258	0	0	0.000765502	0
259	0	-0.000968869	0	0
260	0	0.00358606	0	0
261	0	-0.00202809	0	0
262	0	0	0	0.0055176
263	0	0.0123742	0	0
264	0	0	0	0.00565063
265	0	0.0105019	0	0
266	0.00634977	0	0	0
267	0	0	0.0038517	0
268	0	0	0	-0.0194626
269	0	0	0	0.00232838
270	0	0	0.00238142	0
271	0	0	0.00979481	0
272	0	0.000146566	0	0
273	0	-0.000407555	0	0
274	0	0	0	1.43409e-05
275	0.00268224	0	0	0
276	0	0	0.0010119	0
277	0	0	-0.00127973	0
278	0.00270335	0	0	0
279	0	0.00211818	0	0
280	0	0	0.00172203	0
281	0	0	-0.00123615	0
282	0	-0.00673254	0	0
283	0	0	-0.00968254	0
284	0.00153619	0	0	0
285	0	0	-5.28153e-05	0
286	0	0	-0.0067881	0
287	0	0	-0.00944778	0
288	0	-0.017126	0	0
289	0	0	-0.0145836	0
290	0	0	0.00250751	0
291	0	0	0.00124997	0
292	0	0	0.00189867	0
293	0	-0.000515729	0	0
294	0	-0.00106193	0	0
295	0	0	0	5.50765e-05
296	0	0	-0.00112285	0
297	0	-9.25795e-05	0	0
298	0	-0.000251749	0	0
299	0	-0.00153964	0	0
300	0	0	-0.00152436	0
301	0	-0.0273368	0	0
302	0	0.0160993	0	0
303	0	0.00277111	0	0
304	0	0.00588652	0	0
305	0	-0.0124268	0	0
306	0	-0.0123217	0	0
307	0	0	0	0.0378978
308	0	0	0.0235161	0
309	0	0	0.00561466	0
310	0	0.0621781	0	0
311	0	0	0.139605	0
312	0	-0.0270477	0	0
313	0	0	0	-0.0573228
314	0	0	0.0584058	0
315	0	0	0.0139997	0
316	0	0.111921	0	0
317	0	0	0.203625	0
318	0	0	0	-0.00769439
319	0	-0.00503974	0	0
320	-0.0526796	0	0	0
321	0	0	-0.258141	0
322	0	0	-0.05876	0
323	0	0	0	1.26442
324	0	0	0.18998	0
325	0.829578	0	0	0
326	0	0.631613	0	0
327	0	0	0.61467	0
328	0	0	0	0.914069
329	0	0.316049	0	0
330	1.42228	0	0	0
331	0	0.047794	0	0
332	0	0	0	-0.603264
333	0	0	-0.0314695	0
334	0	0	0	0.087251
335	0	0	0.0708067	0
336	0	-0.0928841	0	0
337	0	0.121043	0	0
338	0	0	0.130895	0
339	0	0.0610945	0	0
340	0	0	-0.0206658	0
341	0	-0.000703968	0	0
342	0	0.0367808	0	0
343	-0.0219488	0	0	0
344	0	0	0.00392682	0
345	0	-0.00113938	0	0
346	0	-0.00580352	0	0
347	-0.00631315	0	0	0
348	0.0125886	0	0	0
349	0	0	0	-0.00138741
350	0	-0.0188737	0	0
351	0	0	0.00348657	0
352	0	0	0	0.00462119
353	0	0	-0.0226182	0
354	0	0	-0.0120955	0
355	0	0	-0.00195303	0
356	0	0.0133249	0	0
357	0.00836764	0	0	0
358	0	0	0.00350211	0
359	0	-0.00267068	0	0
360	0	0.0230049	0	0
361	0	0	-0.00577575	0
362	0	0	0.00803819	0
363	0	0	0.0357725	0
364	0	0	0.0197178	0
365	0	0	0	0.0116052
366	0	-0.00931743	0	0
367	0	0	0	-0.0099761
368	0.0135856	0	0	0
369	0	0	0.00207921	0
370	0	0	-0.00259445	0
371	0	-0.00810317	0	0
372	0.0115784	0	0	0
373	0	0.00146074	0	0
374	0	0.00265441	0	0
375	0.0144659	0	0	0
376	0	-0.000554069	0	0
377	0	0	0.0160735	0
378	0	0	0.0029413	0
379	0	0	0	0.0253323
380	0	0	0.0124565	0
381	0	0	-0.00316852	0
382	0	0.0136617	0	0
383	0	0	0	0.000329463
384	0	0	-0.00919904	0
385	0	0	-0.00811218	0
386	0	-0.0216604	0	0
387	0	0	-0.0258803	0
388	0	0	0.0154907	0
389	0	-0.0110355	0	0
390	0	0.000213334	0	0
391	0	0	0	0.00180303
392	0	0	0.00907524	0
393	0	0.0010811	0	0
394	0	0	0.000374311	0
395	0	0	-0.00402518	0
396	0	0	-0.00254616	0
397	0	0.00447983	0	0
398	0	0	0.00238523	0
399	0	0	-0.00185863	0
400	0	-0.0068452	0	0
401	0	0	-0.0132206	0
402	0	-2.07511e-05	0	0
403	0	0	0	0.000982371
404	0	0	0.00754678	0
405	0	0	0	0.0200377
406	0	0	0.0108826	0
407	0	0	-0.00182797	0
408	0	0.0101769	0	0
409	0	0.000744368	0	0
410	0	0.000435229	0	0
411	0	0	0.000888507	0
412	0	0	0	0.00452486
413	0	0.00401	0	0
414	0	0	0.000120663	0
415	0	0	-0.0067089	0
416	0	0	-0.00820233	0
417	0	-0.015768	0	0
418	0	0	-0.0158963	0
419	0	0	0.00976757	0
420	0	-0.026204	0	0
421	0	0	0	0.0126809
422	0	-0.00102095	0	0
423	0	0.0129888	0	0
424	0.028201	0	0	0
425	0	0.000176936	0	0
426	0.0121261	0	0	0
427	0	0	-0.0141102	0
428	0.00637097	0	0	0
429	0	0	-0.00324138	0
430	0	0.0114078	0	0
431	0	-0.00829923	0	0
432	0	0	-0.0158472	0
433	0	-0.00204849	0	0
434	0	0.00163406	0	0
435	0	0.00818018	0	0
436	0	0	0	0.00381962
437	0.00120441	0	0	0
438	0	0	0.00675577	0
439	0	-0.00112993	0	0
440	0	0.000813369	0	0
441	0	0	0	-0.000939702
442	0	0	0	0.00717769
443	0	0.00518635	0	0
444	0	-0.031171	0	0
445	0	0	-0.0337257	0
446	0	-0.020809	0	0
447	0	-0.0193382	0	0
448	0	0	0	0.0126407
449	0	0	0	0.00412269
450	0	-0.0144411	0	0
451	0	0.00967219	0	0
452	0	0.0188142	0	0
453	0	0.0420351	0	0
454	0.0139936	0	0	0
455	-0.00306104	0	0	0
456	0	0	0.0245982	0
457	0	0.000187179	0	0
458	0	0.00969558	0	0
459	0.015946	0	0	0
460	-0.0190572	0	0	0
461	0	-0.000804661	0	0
462	0	0	-0.00844587	0
463	0	0	0	0.0259801
464	0	-0.00254558	0	0
465	0	0	0	0.00804866
466	0	0.00641841	0	0
467	0	-0.00604845	0	0
468	0	0	-0.00326246	0
469	0	0.00242438	0	0
470	0	0.00312727	0	0
471	0	0	-0.00248764	0
472	0	0	0	0.000166092
473	0	-0.00534753	0	0
474	0	0	-0.00766489	0
475	0	0	-0.00173732	0
476	0	-0.000825641	0	0
477	0	0	0	0.00353981
478	0	0.0021285	0	0
479	0	0.000612492	0	0
480	0	0	-0.00712607	0
481	0	0.00517721	0	0
482	0	0	-0.00208417	0
483	0	0	-0.00449661	0
484	0	-0.00374218	0	0
485	0	0	-0.000705082	0
486	0	0.00224417	0	0
487	0	-0.00312319	0	0
488	0	0	0.000666127	0
489	0	-0.00106481	0	0
490	0	-0.00250895	0	0
491	-0.00499561	0	0	0
492	0	0	0	0.000343495
493	0	0	-0.00403079	0
494	0	0	-0.00275319	0
495	0	-0.00182204	0	0
496	0	0.00139366	0	0
497	0	0	-0.00278905	0
498	0.000586474	0	0	0
499	0	0	0	0

## Sheet: Extended Data Figure 2d bottom
pos	A	C	G	T
0	0	0	0	0
1	0	0	0	-9.96352e-06
2	0	0.00331763	0	0
3	0	0	0.00111747	0
4	0	0	0.00963145	0
5	0	-0.000918917	0	0
6	0	0.0167852	0	0
7	0.0207879	0	0	0
8	0	0	0	0.0426683
9	0	0	-0.0154911	0
10	0	0	-0.0134056	0
11	0	0.0207023	0	0
12	0	0	-0.0167434	0
13	0	0	-0.028922	0
14	0	-0.0520507	0	0
15	0	0	-0.0518	0
16	0	-0.0120252	0	0
17	0	-0.0178957	0	0
18	0	0	0.00734418	0
19	0	-0.00178169	0	0
20	0	0	0.00248715	0
21	0	0	0.00208953	0
22	-0.000628025	0	0	0
23	0	0	0.0102246	0
24	0	0.0064856	0	0
25	0	0.00632398	0	0
26	0	0	0.00100205	0
27	0.00793856	0	0	0
28	0	0.000802524	0	0
29	0	0	-0.000687912	0
30	0	0	-0.00535684	0
31	0	-0.000720557	0	0
32	0	0	-0.0107848	0
33	0	0	-0.00466939	0
34	0.00756901	0	0	0
35	0	0	-0.00817573	0
36	0.0192956	0	0	0
37	0	-0.0185757	0	0
38	0	0	-0.0153975	0
39	0	0	0	-0.000634327
40	0	0	0	-0.00757804
41	0	0	0.00257547	0
42	0	0	0.0003656	0
43	0	0.00288067	0	0
44	0	0	0	0.00052136
45	0	0	0	-4.80679e-05
46	0	0	0.00155852	0
47	0	0	1.35852e-05	0
48	0	0	0.00156704	0
49	0	0	-0.0168416	0
50	0.00330422	0	0	0
51	0.0114792	0	0	0
52	0	0	-0.0138422	0
53	0	0	-0.0187736	0
54	0	-0.0342143	0	0
55	0	0	-0.0274882	0
56	0	0	0.00580115	0
57	0.00752764	0	0	0
58	-0.00340061	0	0	0
59	0	0	-2.81034e-06	0
60	0	0	1.01075e-05	0
61	0	-4.68842e-06	0	0
62	0	0	0	-1.30882e-05
63	7.10047e-07	0	0	0
64	0	0	-2.97578e-05	0
65	0	0	-3.7515e-05	0
66	0	0	-2.05606e-05	0
67	0	-8.86956e-05	0	0
68	0	0	0.000142122	0
69	0	0	-0.000188798	0
70	0	0.000755448	0	0
71	0	0	0	-0.000284974
72	0	-0.000856328	0	0
73	0	0	0	0.00136463
74	0	0	-0.00243435	0
75	0	0	0	0.00438489
76	0	0	-0.00345069	0
77	0	0	-0.00452482	0
78	-0.00124309	0	0	0
79	0	0	-0.00660892	0
80	0	-0.000641834	0	0
81	0	-0.00327931	0	0
82	0	0	-0.000623484	0
83	0	-0.000475841	0	0
84	0	-0.000467722	0	0
85	0	6.8792e-06	0	0
86	0	0	0.000161647	0
87	2.23195e-05	0	0	0
88	0	1.91158e-05	0	0
89	0	0	-4.23894e-05	0
90	0	0	-0.000110018	0
91	0	0	-0.000447572	0
92	0	0.000239528	0	0
93	0	-0.000360561	0	0
94	-0.00064572	0	0	0
95	0	-0.000580355	0	0
96	-0.000650087	0	0	0
97	0	0	-0.000335103	0
98	0	-0.000360658	0	0
99	0	0	-0.000505983	0
100	0	-0.000397516	0	0
101	0	-0.00038989	0	0
102	0	0	0.000366877	0
103	0	-0.00020341	0	0
104	0	-0.000321567	0	0
105	0	2.99033e-05	0	0
106	0	0	0.000184185	0
107	0	0.00154613	0	0
108	0.000307178	0	0	0
109	0	0	3.93232e-05	0
110	0	0	-0.00157833	0
111	0	0.00274531	0	0
112	0	-0.00346546	0	0
113	0	0	-0.00328873	0
114	0	-0.000336705	0	0
115	0	-0.000937314	0	0
116	-0.000352752	0	0	0
117	0	0	-0.000339957	0
118	0	0.000103784	0	0
119	0	-0.000558087	0	0
120	-0.00103171	0	0	0
121	0	-0.000218875	0	0
122	0	-2.11945e-05	0	0
123	0	0	-0.000501762	0
124	0	0	0	0.000571877
125	0	0	-0.000558791	0
126	0	0	-0.00122316	0
127	0	0	0	0.000231073
128	0	0	-0.00118713	0
129	0	-0.000591001	0	0
130	0	3.12128e-05	0	0
131	0	0	0	0.00120876
132	4.84282e-05	0	0	0
133	0	0	-5.96574e-05	0
134	-0.000287939	0	0	0
135	0	-0.00190137	0	0
136	0	-0.000708737	0	0
137	0	-0.000309793	0	0
138	0	-0.00100084	0	0
139	0	0	0.00131815	0
140	0	0	0.000270384	0
141	0	0.000160311	0	0
142	0	0	0	-0.000500523
143	0	0	0.000386235	0
144	0	-0.000227513	0	0
145	0	-0.000744392	0	0
146	0	-0.00179646	0	0
147	-0.000352773	0	0	0
148	0	0.000295434	0	0
149	0	0	-0.00122308	0
150	4.90941e-05	0	0	0
151	0	0	0	0.000856327
152	0	0	0	-0.000513278
153	0	0	-0.000505961	0
154	0	0	0.000331526	0
155	0	0.000254488	0	0
156	0	0	0	-0.00263248
157	0	0	0.00429821	0
158	0	0	0.00031365	0
159	0	-0.0014173	0	0
160	0	0	0.00740669	0
161	0	0.0122089	0	0
162	0	0	0.00893409	0
163	0	0	-0.00417409	0
164	0	0.00431402	0	0
165	0.00053662	0	0	0
166	0	-0.00203755	0	0
167	-0.00529564	0	0	0
168	0	0	-0.00332027	0
169	0	0	0	0.0486938
170	0	0	0.00442867	0
171	0.0140211	0	0	0
172	0	0.0376562	0	0
173	0	0	0.0184394	0
174	0	0	0	0.0379267
175	0	0.0188877	0	0
176	0.0459853	0	0	0
177	0	-0.00338937	0	0
178	0	-0.0126432	0	0
179	0	0	0	0.0223527
180	0	0	0.00473958	0
181	-0.011882	0	0	0
182	0	0.0117781	0	0
183	0	0	0.0255875	0
184	0	-0.00554813	0	0
185	0	0.00408822	0	0
186	0.00127495	0	0	0
187	0	0	-0.00659522	0
188	0	0.0111619	0	0
189	0	0	0.00406046	0
190	0	0.00216217	0	0
191	0	0.0018996	0	0
192	0.00286913	0	0	0
193	0	0	-0.00305404	0
194	0	0	0.00757674	0
195	0	0	0.00586819	0
196	0	0	-0.0015217	0
197	0	0	0.00743119	0
198	0	0	0.00762521	0
199	0	0.0156332	0	0
200	0	0	0.0138729	0
201	0	0	-0.00203132	0
202	0	0	-0.00111528	0
203	0	0.00124631	0	0
204	0.000408279	0	0	0
205	0	0	0.000938565	0
206	0	0	0.000459296	0
207	0	-0.00152555	0	0
208	0	-0.000658031	0	0
209	0	-0.00193823	0	0
210	0	0.00400518	0	0
211	0	0	0.00366214	0
212	0	0.0015192	0	0
213	0	0.00132834	0	0
214	0	-0.000186736	0	0
215	0	0	0	-0.00045107
216	0	0.00182976	0	0
217	0	0	0.000374829	0
218	0	0.000280741	0	0
219	0	0.000580227	0	0
220	0	0	-0.000174039	0
221	0	0	0	0.000244873
222	0	0.000254611	0	0
223	0	5.72834e-05	0	0
224	0	0	0	0.000305612
225	-2.11127e-05	0	0	0
226	0	0	9.6637e-05	0
227	0	0	-4.6692e-05	0
228	0	0.000506389	0	0
229	0	0.000347323	0	0
230	0.000287749	0	0	0
231	-0.00107952	0	0	0
232	0	9.29558e-05	0	0
233	0	0	0	0.00035944
234	0	0	0.000437885	0
235	0.000195318	0	0	0
236	0	0	0.000887309	0
237	0.001298	0	0	0
238	0	0	0.00295131	0
239	0	0	0.00221786	0
240	0	0	3.73918e-05	0
241	0	-0.000805891	0	0
242	0	0	0	-0.00135604
243	0	0.00448702	0	0
244	0	0	0.00397574	0
245	0	0	-0.000573659	0
246	0	0	0.000139897	0
247	0	0.000670956	0	0
248	0	0.000197948	0	0
249	0	-0.00112407	0	0
250	0	0	0	0.000516356
251	0	0	0	0.00144056
252	0.00518525	0	0	0
253	0	0	0	-0.000800648
254	0	0	0.00371376	0
255	0	0	0.0011799	0
256	0	0	0.00622206	0
257	0	0	0.0078915	0
258	0	0.0151315	0	0
259	0	0	0.0134665	0
260	-0.00590661	0	0	0
261	0	0.00462236	0	0
262	0	0	-0.00158072	0
263	0	0.000170241	0	0
264	0	0.000482428	0	0
265	0	0	6.15388e-05	0
266	0	6.03971e-05	0	0
267	0	0	0	0.000126274
268	0	0	-0.000485282	0
269	-3.60828e-05	0	0	0
270	-0.000230438	0	0	0
271	0	0	0	5.01393e-05
272	0	0.000291545	0	0
273	0	0	0	0.000518072
274	0	0	0.000937152	0
275	0	3.0219e-05	0	0
276	0	0.000687722	0	0
277	0	0	0	-0.00199975
278	0	0	0.00398873	0
279	0	-0.00645948	0	0
280	0	0	0	-0.00148905
281	0	0	0.00611997	0
282	0	0.010449	0	0
283	0	0	0.00910043	0
284	0	0.00174824	0	0
285	0	0	0	0.00584686
286	0	0	-0.000757031	0
287	0	0.000177733	0	0
288	0	0	-0.000162589	0
289	0	0	-0.000224774	0
290	0	0	0.000311445	0
291	0	0	7.60232e-05	0
292	0	0	0	0.000479281
293	0	0	0.000321045	0
294	0	0	0	7.96295e-05
295	0	0	0	-0.000230531
296	-2.81513e-05	0	0	0
297	0	0.000899891	0	0
298	0	0	-0.00104789	0
299	0	0	0	0.000358456
300	0	0.00141933	0	0
301	0	0	0	0.000345459
302	0	0	-0.000963239	0
303	0.00371398	0	0	0
304	0	0	0.00865701	0
305	0	-0.0045413	0	0
306	-0.00507017	0	0	0
307	0	0	0.00780966	0
308	0	0	0.00917287	0
309	0	0.0157828	0	0
310	0	0	0.0129993	0
311	0	0.00251108	0	0
312	-0.00337473	0	0	0
313	0	-0.00359949	0	0
314	-0.000417545	0	0	0
315	0	0	-0.00149854	0
316	0.00173561	0	0	0
317	0	0	0	0.000878724
318	0	0	0	-0.000595605
319	0	0	-0.00106927	0
320	0	0	0	-0.00188303
321	0	0	-0.000334843	0
322	0	-0.00144958	0	0
323	-0.00149412	0	0	0
324	0	0	0.000647318	0
325	0	0	-0.00113082	0
326	0	0	-0.000735823	0
327	1.21804e-05	0	0	0
328	0	0	0	0.00149847
329	0.0056582	0	0	0
330	0	0	0	0.00107416
331	0	0	-0.00723812	0
332	0	0	0	-0.00390418
333	0	0	-0.00382957	0
334	0	0	0	-0.000285375
335	0	-0.00317324	0	0
336	0	-0.00290073	0	0
337	0	0	0	0.00156122
338	0	0	0.000107105	0
339	0	0.000266399	0	0
340	0	0	0	-0.00104036
341	0	0	0	-0.00039284
342	0	0	0	-0.000779145
343	-0.0001448	0	0	0
344	0	0.00178842	0	0
345	0	0	0.00643721	0
346	0	0	0.00128086	0
347	0	-0.00347454	0	0
348	0	0	0	-0.00153969
349	0	0	0	-0.00159708
350	0	0.00801923	0	0
351	-0.00179566	0	0	0
352	0	0	0	0.000836273
353	0	0	0	-0.000449837
354	-0.00256202	0	0	0
355	-0.00143023	0	0	0
356	-0.000877448	0	0	0
357	0	-0.00189508	0	0
358	0	-0.000841674	0	0
359	0	0	0	4.44326e-05
360	0.000516281	0	0	0
361	0	-0.000744689	0	0
362	0	0	0	-0.000485613
363	0	0	0.00026788	0
364	0	-0.000113351	0	0
365	0	0	0	-0.000179557
366	0	6.75808e-05	0	0
367	0	0	0	-0.00024131
368	0	0.000619319	0	0
369	-0.000159456	0	0	0
370	0	0	0.000868746	0
371	-0.00113869	0	0	0
372	-0.000512182	0	0	0
373	-0.00115477	0	0	0
374	0	0	0	-0.000641376
375	0	0	0	-0.000173858
376	0.000233012	0	0	0
377	0	0	0	0.000468484
378	0	-3.05845e-05	0	0
379	0	0	0	-0.000361587
380	0	0	0	-2.45062e-05
381	0	0	0.0036776	0
382	0	0	0	0.00189664
383	0	0	0	-0.00200785
384	0.00104998	0	0	0
385	-0.00420916	0	0	0
386	0	0	0	-0.00718132
387	0	0	0	-0.00214665
388	0	0	0	0.00129175
389	0.00329303	0	0	0
390	0	0	0	-0.00118119
391	0	0	0	-0.00120459
392	0	-0.00212405	0	0
393	0	0	-0.00084565	0
394	0	0	0	0.000728184
395	0	0	0	-0.000289319
396	0	0	0	-0.000498346
397	0	0	-0.00193304	0
398	0	0	0	0.00532968
399	0	-0.00632944	0	0
400	0	0	0	-0.0011175
401	0	-0.00324714	0	0
402	0	0	0	0.00265243
403	0	0	0	0.00242127
404	0	-0.00297447	0	0
405	0	-0.00460925	0	0
406	0	0.000870446	0	0
407	0	0	0	0.000685491
408	0	-0.000362014	0	0
409	0	-0.000484059	0	0
410	0	0.000845137	0	0
411	0.00193574	0	0	0
412	0.000549497	0	0	0
413	0.000203778	0	0	0
414	0	0	0	0.0011354
415	0	0	-0.00373552	0
416	0	0	0	0.00103948
417	-0.000402687	0	0	0
418	0.00112363	0	0	0
419	6.56558e-05	0	0	0
420	0.000647899	0	0	0
421	0	0.000305761	0	0
422	0	0	0	0.000356499
423	0	-0.000526937	0	0
424	0	0	0	0.0002851
425	0.00206656	0	0	0
426	0	0	0	0.00271268
427	0	0.00016727	0	0
428	-0.000261875	0	0	0
429	0	0	-0.000522323	0
430	0.000697428	0	0	0
431	0	0	0.00138443	0
432	0	-0.000517003	0	0
433	-0.000653053	0	0	0
434	0	0	0.00129375	0
435	0	0	0.00124103	0
436	0.000496002	0	0	0
437	0.000494313	0	0	0
438	-0.00113863	0	0	0
439	0	0.000982248	0	0
440	0.000904314	0	0	0
441	0	0	0	0.00120779
442	0	0	0.000567302	0
443	0	0	0	0.000441766
444	0	0	0	-0.000390389
445	0	0	-0.000334112	0
446	0	-0.000264381	0	0
447	0	0	0	-0.00112395
448	-0.00633731	0	0	0
449	0	0	0	0.00518824
450	0	-0.0111074	0	0
451	0.00655652	0	0	0
452	0	-0.00744311	0	0
453	0	-0.00644304	0	0
454	0.0139642	0	0	0
455	0	-0.00509389	0	0
456	0.00658186	0	0	0
457	0	0	0	0.00725618
458	0	0	0	0.030451
459	0.0351239	0	0	0
460	0	0	0	0.0380897
461	0	-0.0111388	0	0
462	0	-0.014869	0	0
463	0	0	0	-6.74151e-05
464	0	-0.00901363	0	0
465	0	0.00818007	0	0
466	0	0	-0.00341857	0
467	0	0	0	0.0210364
468	-0.00290235	0	0	0
469	0	0	0	0.00679159
470	0	0.00698492	0	0
471	0	0	0	0.0020047
472	0	0	-9.70662e-05	0
473	0	-0.00017304	0	0
474	0.000140163	0	0	0
475	0.00334994	0	0	0
476	-0.00247225	0	0	0
477	0.000587184	0	0	0
478	0	0	0	0.000246703
479	0	0	-0.00521034	0
480	0	-0.00295773	0	0
481	0	-0.00228087	0	0
482	0	0	0	0.001783
483	0	0	0.00176467	0
484	0	0	0.00266555	0
485	0	2.41434e-05	0	0
486	0	0.000423927	0	0
487	0.000863067	0	0	0
488	0	0.00071531	0	0
489	0.000449065	0	0	0
490	0	0	-0.000438652	0
491	0	0	-0.000690749	0
492	-0.000410604	0	0	0
493	0	0	-0.00086305	0
494	0	0	2.00702e-05	0
495	0	-0.000423095	0	0
496	-9.78923e-05	0	0	0
497	0	-2.51504e-05	0	0
498	3.4096e-05	0	0	0
499	-1.53923e-05	0	0	0
