# Supplementary material for: Predictive analyses of regulatory sequences with EUGENe
Source: Nat Comput Sci. 2023 Nov 16;3(11):946–56. doi: 10.1038/s43588-023-00544-w (PMC10768637; doi:10.1038/s43588-023-00544-w)
Supplement: Supplementary file 12 — Statistical source data. [file 43588_2023_544_MOESM12_ESM.zip › extended2e.xlsx]

## Sheet: Extended Data Figure 2e CTCF-1
pos	A	C	G	T
0	2	0	98	0
1	5	95	0	0
2	0	100	0	0
3	17	83	0	0
4	0	69	0	31
5	0	100	0	0
6	0	0	0	100
7	57	0	29	14
8	0	0	100	0
9	0	9	0	91
10	0	0	100	0

## Sheet: Extended Data Figure 2e ATF2
pos	A	C	G	T
0	87	2	11	0
1	0	0	0	100
2	0	0	58	42
3	97	0	3	0
4	0	100	0	0
5	58	0	42	0
6	0	0	0	100
7	0	100	0	0
8	100	0	0	0
9	0	17	0	83
10	5	64	3	28

## Sheet: Extended Data Figure 2e JUND
pos	A	C	G	T
0	19	0	60	21
1	95	0	5	0
2	0	0	0	100
3	0	0	100	0
4	100	0	0	0
5	0	80	20	0
6	0	0	0	100
7	0	100	0	0
8	100	0	0	0
9	0	0	0	100
10	16	84	0	0

## Sheet: Extended Data Figure 2e CTCF-2
pos	A	C	G	T
0	0	43	39	18
1	79	0	21	0
2	8	16	76	0
3	0	100	0	0
4	0	0	100	0
5	0	100	0	0
6	0	100	0	0
7	3	87	0	10
8	0	93	0	7
9	0	100	0	0
10	0	2	16	82
