# Supplementary material for: Predictive analyses of regulatory sequences with EUGENe
Source: Nat Comput Sci. 2023 Nov 16;3(11):946–56. doi: 10.1038/s43588-023-00544-w (PMC10768637; doi:10.1038/s43588-023-00544-w)
Supplement: Supplementary file 12 — Statistical source data. [file 43588_2023_544_MOESM12_ESM.zip › extended2f.xlsx]

## Sheet: Extended Data Figure 2f left
position	predicted_score	feature
0	-3.08963	slide_JUND
0	-2.50552	slide_JUND
0	-2.06623	slide_JUND
0	-1.66106	slide_JUND
0	-2.32021	slide_JUND
0	-2.88896	slide_JUND
0	-3.27874	slide_JUND
0	-2.56125	slide_JUND
0	-2.45395	slide_JUND
0	-3.77146	slide_JUND
1	-2.6104	slide_JUND
1	-1.13102	slide_JUND
1	-1.21943	slide_JUND
1	-1.7561	slide_JUND
1	-1.63976	slide_JUND
1	-1.89725	slide_JUND
1	-2.58797	slide_JUND
1	-2.14476	slide_JUND
1	-1.92733	slide_JUND
1	-3.39041	slide_JUND
2	-1.45893	slide_JUND
2	-0.602703	slide_JUND
2	-0.604374	slide_JUND
2	-0.519192	slide_JUND
2	-0.710205	slide_JUND
2	-1.12935	slide_JUND
2	-1.53748	slide_JUND
2	-0.981257	slide_JUND
2	-0.763691	slide_JUND
2	-2.19523	slide_JUND
3	-1.37588	slide_JUND
3	-0.353031	slide_JUND
3	-0.257706	slide_JUND
3	-0.384155	slide_JUND
3	-0.67997	slide_JUND
3	-1.23744	slide_JUND
3	-1.25572	slide_JUND
3	-0.886581	slide_JUND
3	-0.173302	slide_JUND
3	-2.40325	slide_JUND
4	-1.28795	slide_JUND
4	-0.178468	slide_JUND
4	-0.168675	slide_JUND
4	-0.440018	slide_JUND
4	-0.613451	slide_JUND
4	-0.906029	slide_JUND
4	-1.23477	slide_JUND
4	-0.795944	slide_JUND
4	-0.141425	slide_JUND
4	-2.51948	slide_JUND
5	-1.24865	slide_JUND
5	-0.414308	slide_JUND
5	-0.196778	slide_JUND
5	-0.581859	slide_JUND
5	-0.65773	slide_JUND
5	-0.97292	slide_JUND
5	-0.961823	slide_JUND
5	-0.669185	slide_JUND
5	-0.172789	slide_JUND
5	-2.1326	slide_JUND
6	-1.2766	slide_JUND
6	-0.33622	slide_JUND
6	-0.188052	slide_JUND
6	-0.559859	slide_JUND
6	-0.495132	slide_JUND
6	-0.942897	slide_JUND
6	-0.774985	slide_JUND
6	-0.814806	slide_JUND
6	-0.172816	slide_JUND
6	-2.37886	slide_JUND
7	-1.82718	slide_JUND
7	-0.336703	slide_JUND
7	-0.119261	slide_JUND
7	-0.579335	slide_JUND
7	-0.465472	slide_JUND
7	-0.784924	slide_JUND
7	-0.970031	slide_JUND
7	-0.820348	slide_JUND
7	-0.0626385	slide_JUND
7	-2.28989	slide_JUND
8	-1.32149	slide_JUND
8	-0.215729	slide_JUND
8	-0.249901	slide_JUND
8	-0.558109	slide_JUND
8	-0.595989	slide_JUND
8	-0.967684	slide_JUND
8	-1.22662	slide_JUND
8	-0.513988	slide_JUND
8	-0.030417	slide_JUND
8	-2.43779	slide_JUND
9	-1.86796	slide_JUND
9	-0.159682	slide_JUND
9	-0.230498	slide_JUND
9	-0.416085	slide_JUND
9	-0.743777	slide_JUND
9	-0.74647	slide_JUND
9	-1.10932	slide_JUND
9	-0.792474	slide_JUND
9	-0.0667202	slide_JUND
9	-2.09242	slide_JUND
10	-1.21908	slide_JUND
10	-0.277495	slide_JUND
10	-0.0674949	slide_JUND
10	-0.464756	slide_JUND
10	-0.718028	slide_JUND
10	-0.917717	slide_JUND
10	-1.01102	slide_JUND
10	-0.566416	slide_JUND
10	-0.0743183	slide_JUND
10	-2.12763	slide_JUND
11	-1.44069	slide_JUND
11	-0.214418	slide_JUND
11	-0.167903	slide_JUND
11	-0.920244	slide_JUND
11	-0.471781	slide_JUND
11	-0.523617	slide_JUND
11	-1.07861	slide_JUND
11	-0.539964	slide_JUND
11	-0.00819403	slide_JUND
11	-2.82973	slide_JUND
12	-0.875469	slide_JUND
12	-0.192838	slide_JUND
12	-0.182679	slide_JUND
12	-0.758487	slide_JUND
12	-0.849468	slide_JUND
12	-0.705601	slide_JUND
12	-1.49435	slide_JUND
12	-0.26762	slide_JUND
12	-0.15681	slide_JUND
12	-2.87783	slide_JUND
13	-1.07151	slide_JUND
13	-0.140712	slide_JUND
13	-0.028254	slide_JUND
13	-0.925066	slide_JUND
13	-0.673022	slide_JUND
13	-0.759378	slide_JUND
13	-1.60424	slide_JUND
13	-0.410324	slide_JUND
13	0.051623	slide_JUND
13	-3.05626	slide_JUND
14	-0.98644	slide_JUND
14	-0.257816	slide_JUND
14	-0.0817762	slide_JUND
14	-0.96563	slide_JUND
14	-0.784821	slide_JUND
14	-0.821121	slide_JUND
14	-1.73835	slide_JUND
14	-0.268277	slide_JUND
14	-0.0785387	slide_JUND
14	-3.00943	slide_JUND
15	-1.10963	slide_JUND
15	-0.122775	slide_JUND
15	-0.00891709	slide_JUND
15	-0.865471	slide_JUND
15	-0.528993	slide_JUND
15	-1.29998	slide_JUND
15	-2.06796	slide_JUND
15	-0.273574	slide_JUND
15	-0.0460922	slide_JUND
15	-2.15954	slide_JUND
16	-1.0863	slide_JUND
16	-0.127368	slide_JUND
16	-0.130582	slide_JUND
16	-1.08129	slide_JUND
16	-0.723527	slide_JUND
16	-0.631019	slide_JUND
16	-2.0611	slide_JUND
16	-0.25813	slide_JUND
16	0.0563427	slide_JUND
16	-2.43442	slide_JUND
17	-0.698409	slide_JUND
17	-0.131979	slide_JUND
17	0.068192	slide_JUND
17	-0.74437	slide_JUND
17	-0.792093	slide_JUND
17	-0.649048	slide_JUND
17	-1.59001	slide_JUND
17	-0.232079	slide_JUND
17	-0.0300859	slide_JUND
17	-1.84696	slide_JUND
18	-0.876354	slide_JUND
18	-0.148238	slide_JUND
18	0.0570503	slide_JUND
18	-0.498662	slide_JUND
18	-0.495831	slide_JUND
18	-0.912148	slide_JUND
18	-1.13917	slide_JUND
18	-0.275331	slide_JUND
18	-0.0421127	slide_JUND
18	-1.49951	slide_JUND
19	-0.665443	slide_JUND
19	-0.0970495	slide_JUND
19	-0.0388732	slide_JUND
19	-0.642318	slide_JUND
19	-0.328824	slide_JUND
19	-0.91774	slide_JUND
19	-1.13009	slide_JUND
19	-0.198353	slide_JUND
19	-0.0947696	slide_JUND
19	-1.41762	slide_JUND
20	-0.611143	slide_JUND
20	-0.074096	slide_JUND
20	0.0766748	slide_JUND
20	-0.898578	slide_JUND
20	-0.420656	slide_JUND
20	-0.883198	slide_JUND
20	-1.49858	slide_JUND
20	-0.126295	slide_JUND
20	-0.0437602	slide_JUND
20	-1.22517	slide_JUND
21	-0.791188	slide_JUND
21	-0.108659	slide_JUND
21	-0.0237166	slide_JUND
21	-0.675324	slide_JUND
21	-0.289686	slide_JUND
21	-0.715487	slide_JUND
21	-1.48287	slide_JUND
21	-0.171574	slide_JUND
21	0.127576	slide_JUND
21	-1.09466	slide_JUND
22	-0.493854	slide_JUND
22	-0.0376692	slide_JUND
22	-0.0627801	slide_JUND
22	-0.536475	slide_JUND
22	-0.205819	slide_JUND
22	-0.725055	slide_JUND
22	-0.823827	slide_JUND
22	-0.0857846	slide_JUND
22	0.107989	slide_JUND
22	-1.13146	slide_JUND
23	-0.645496	slide_JUND
23	0.0214548	slide_JUND
23	-0.0275373	slide_JUND
23	-0.422018	slide_JUND
23	-0.126526	slide_JUND
23	-0.287487	slide_JUND
23	-1.02285	slide_JUND
23	-0.357043	slide_JUND
23	0.0497898	slide_JUND
23	-1.30368	slide_JUND
24	-0.552229	slide_JUND
24	0.014441	slide_JUND
24	-0.182681	slide_JUND
24	-0.28293	slide_JUND
24	-0.0568681	slide_JUND
24	-0.364306	slide_JUND
24	-1.14633	slide_JUND
24	0.0229639	slide_JUND
24	0.0188622	slide_JUND
24	-0.949821	slide_JUND
25	-0.258351	slide_JUND
25	-0.0249357	slide_JUND
25	-0.0290049	slide_JUND
25	-0.745259	slide_JUND
25	-0.119661	slide_JUND
25	-0.402198	slide_JUND
25	-0.553737	slide_JUND
25	-0.395012	slide_JUND
25	0.112079	slide_JUND
25	-1.11231	slide_JUND
26	-0.324199	slide_JUND
26	-0.138469	slide_JUND
26	0.0989234	slide_JUND
26	-0.409376	slide_JUND
26	-0.189736	slide_JUND
26	-0.0540642	slide_JUND
26	-1.01039	slide_JUND
26	-0.434942	slide_JUND
26	0.205563	slide_JUND
26	-1.28515	slide_JUND
27	-0.33657	slide_JUND
27	-0.0335634	slide_JUND
27	0.0975313	slide_JUND
27	-1.0739	slide_JUND
27	-0.121552	slide_JUND
27	-0.2279	slide_JUND
27	-1.02048	slide_JUND
27	-0.483571	slide_JUND
27	0.0901493	slide_JUND
27	-0.995306	slide_JUND
28	-0.459874	slide_JUND
28	-0.0453154	slide_JUND
28	0.136609	slide_JUND
28	0.0267227	slide_JUND
28	-0.257204	slide_JUND
28	-0.212524	slide_JUND
28	-1.17119	slide_JUND
28	-0.426017	slide_JUND
28	0.0541787	slide_JUND
28	-1.32445	slide_JUND
29	-0.47614	slide_JUND
29	-0.0149195	slide_JUND
29	0.168648	slide_JUND
29	-0.16928	slide_JUND
29	-0.104462	slide_JUND
29	-0.272248	slide_JUND
29	-0.93724	slide_JUND
29	-0.346367	slide_JUND
29	0.0547591	slide_JUND
29	-1.53439	slide_JUND
30	-0.602095	slide_JUND
30	0.0873612	slide_JUND
30	0.165364	slide_JUND
30	-0.177225	slide_JUND
30	-0.213706	slide_JUND
30	-0.145705	slide_JUND
30	-1.0212	slide_JUND
30	-0.262121	slide_JUND
30	0.116111	slide_JUND
30	-1.37795	slide_JUND
31	-0.556037	slide_JUND
31	-0.0795692	slide_JUND
31	0.199786	slide_JUND
31	0.0853288	slide_JUND
31	-0.142922	slide_JUND
31	-0.332881	slide_JUND
31	-0.970935	slide_JUND
31	-0.30842	slide_JUND
31	0.0592103	slide_JUND
31	-1.69476	slide_JUND
32	-0.703807	slide_JUND
32	-0.0491498	slide_JUND
32	0.21833	slide_JUND
32	0.040436	slide_JUND
32	0.201202	slide_JUND
32	-0.285471	slide_JUND
32	-1.40972	slide_JUND
32	-0.463002	slide_JUND
32	0.202363	slide_JUND
32	-1.19177	slide_JUND
33	-1.33532	slide_JUND
33	-0.0362419	slide_JUND
33	0.174003	slide_JUND
33	0.0145149	slide_JUND
33	-0.0249672	slide_JUND
33	-0.48584	slide_JUND
33	-1.63204	slide_JUND
33	-0.878256	slide_JUND
33	0.0403085	slide_JUND
33	-0.965485	slide_JUND
34	-1.05062	slide_JUND
34	0.000792623	slide_JUND
34	0.277719	slide_JUND
34	-0.0319591	slide_JUND
34	0.0156864	slide_JUND
34	-0.344178	slide_JUND
34	-1.3894	slide_JUND
34	-0.814658	slide_JUND
34	0.00774235	slide_JUND
34	-1.31449	slide_JUND
35	-1.43556	slide_JUND
35	-0.0494023	slide_JUND
35	0.44283	slide_JUND
35	0.218892	slide_JUND
35	-0.0857123	slide_JUND
35	-0.327495	slide_JUND
35	-1.45865	slide_JUND
35	-0.354146	slide_JUND
35	-0.0131996	slide_JUND
35	-0.902616	slide_JUND
36	-1.36483	slide_JUND
36	-0.0274231	slide_JUND
36	0.505507	slide_JUND
36	0.173657	slide_JUND
36	-0.0973147	slide_JUND
36	-0.380424	slide_JUND
36	-1.43497	slide_JUND
36	-0.788968	slide_JUND
36	0.0169003	slide_JUND
36	-1.09081	slide_JUND
37	-1.17961	slide_JUND
37	-0.396126	slide_JUND
37	0.384927	slide_JUND
37	0.252279	slide_JUND
37	0.00251257	slide_JUND
37	-0.593312	slide_JUND
37	-1.42957	slide_JUND
37	-0.91234	slide_JUND
37	0.0208127	slide_JUND
37	-1.3807	slide_JUND
38	-1.97745	slide_JUND
38	-0.0329968	slide_JUND
38	0.248491	slide_JUND
38	0.232971	slide_JUND
38	-0.0942921	slide_JUND
38	-0.454535	slide_JUND
38	-1.40589	slide_JUND
38	-0.521733	slide_JUND
38	0.0763372	slide_JUND
38	-1.26591	slide_JUND
39	-1.47509	slide_JUND
39	-0.0133137	slide_JUND
39	0.818706	slide_JUND
39	0.16796	slide_JUND
39	-0.391723	slide_JUND
39	-0.180312	slide_JUND
39	-1.22289	slide_JUND
39	-0.358583	slide_JUND
39	0.0800332	slide_JUND
39	-1.54272	slide_JUND
40	-1.50662	slide_JUND
40	-0.081499	slide_JUND
40	0.783738	slide_JUND
40	0.21904	slide_JUND
40	-0.375468	slide_JUND
40	-0.283285	slide_JUND
40	-1.38073	slide_JUND
40	-0.343116	slide_JUND
40	0.217284	slide_JUND
40	-1.51216	slide_JUND
41	-1.19709	slide_JUND
41	-0.171932	slide_JUND
41	0.365978	slide_JUND
41	0.274186	slide_JUND
41	-0.296777	slide_JUND
41	-0.41999	slide_JUND
41	-1.17136	slide_JUND
41	-0.323951	slide_JUND
41	-0.00997716	slide_JUND
41	-1.77128	slide_JUND
42	-1.03733	slide_JUND
42	-0.945748	slide_JUND
42	0.00410503	slide_JUND
42	0.385444	slide_JUND
42	-0.348049	slide_JUND
42	-0.705299	slide_JUND
42	-0.953933	slide_JUND
42	-0.19132	slide_JUND
42	-0.00858772	slide_JUND
42	-1.54229	slide_JUND
43	-0.960093	slide_JUND
43	-0.788275	slide_JUND
43	0.110496	slide_JUND
43	0.262429	slide_JUND
43	-0.441921	slide_JUND
43	-0.257817	slide_JUND
43	-0.820419	slide_JUND
43	-0.119072	slide_JUND
43	0.115118	slide_JUND
43	-2.18161	slide_JUND
44	-0.949638	slide_JUND
44	-0.694921	slide_JUND
44	0.113474	slide_JUND
44	-0.00613618	slide_JUND
44	-0.468927	slide_JUND
44	-0.439134	slide_JUND
44	-1.13461	slide_JUND
44	0.116477	slide_JUND
44	0.100224	slide_JUND
44	-1.92502	slide_JUND
45	-1.03422	slide_JUND
45	-0.810767	slide_JUND
45	-0.175115	slide_JUND
45	-0.138648	slide_JUND
45	-0.701028	slide_JUND
45	-0.640852	slide_JUND
45	-0.857509	slide_JUND
45	0.130495	slide_JUND
45	0.13771	slide_JUND
45	-1.97078	slide_JUND
46	-0.883653	slide_JUND
46	-1.62876	slide_JUND
46	0.0702536	slide_JUND
46	0.0161319	slide_JUND
46	-0.932376	slide_JUND
46	-0.694046	slide_JUND
46	-1.00252	slide_JUND
46	0.00362402	slide_JUND
46	-0.00920689	slide_JUND
46	-1.6151	slide_JUND
47	-0.717791	slide_JUND
47	-1.4711	slide_JUND
47	-0.000794947	slide_JUND
47	0.0625221	slide_JUND
47	-0.589892	slide_JUND
47	-1.29662	slide_JUND
47	-0.451176	slide_JUND
47	0.114824	slide_JUND
47	0.144132	slide_JUND
47	-1.85423	slide_JUND
48	-0.742483	slide_JUND
48	-1.12335	slide_JUND
48	0.14222	slide_JUND
48	-0.0211947	slide_JUND
48	-0.732469	slide_JUND
48	-0.552205	slide_JUND
48	-0.623848	slide_JUND
48	-0.112929	slide_JUND
48	0.167583	slide_JUND
48	-1.77139	slide_JUND
49	-0.73431	slide_JUND
49	-0.292116	slide_JUND
49	0.17114	slide_JUND
49	-0.0268028	slide_JUND
49	-0.731769	slide_JUND
49	-0.794501	slide_JUND
49	-0.743309	slide_JUND
49	-0.258316	slide_JUND
49	0.113237	slide_JUND
49	-1.33607	slide_JUND
50	-0.787121	slide_JUND
50	-0.23246	slide_JUND
50	0.237149	slide_JUND
50	-0.0434194	slide_JUND
50	-0.5813	slide_JUND
50	-0.625394	slide_JUND
50	-0.899939	slide_JUND
50	-0.580877	slide_JUND
50	-0.0144234	slide_JUND
50	-1.19828	slide_JUND
51	-0.68693	slide_JUND
51	-0.0636126	slide_JUND
51	0.113996	slide_JUND
51	-0.00727606	slide_JUND
51	-0.635925	slide_JUND
51	-0.459144	slide_JUND
51	-0.787681	slide_JUND
51	-0.504392	slide_JUND
51	0.293491	slide_JUND
51	-1.26566	slide_JUND
52	-0.562931	slide_JUND
52	-0.0962953	slide_JUND
52	0.213774	slide_JUND
52	-0.0544525	slide_JUND
52	-0.58247	slide_JUND
52	-0.348509	slide_JUND
52	-0.650837	slide_JUND
52	-0.662078	slide_JUND
52	0.209269	slide_JUND
52	-1.26918	slide_JUND
53	-0.613052	slide_JUND
53	0.0246957	slide_JUND
53	0.0510545	slide_JUND
53	-0.00566787	slide_JUND
53	-0.371488	slide_JUND
53	-0.241375	slide_JUND
53	-1.05009	slide_JUND
53	-0.625073	slide_JUND
53	-0.143743	slide_JUND
53	-0.979329	slide_JUND
54	-0.459198	slide_JUND
54	0.0198368	slide_JUND
54	0.339534	slide_JUND
54	-0.0476165	slide_JUND
54	-0.142254	slide_JUND
54	-0.381332	slide_JUND
54	-0.968749	slide_JUND
54	-0.887929	slide_JUND
54	-0.0253699	slide_JUND
54	-1.08157	slide_JUND
55	-0.369488	slide_JUND
55	-0.175571	slide_JUND
55	0.197045	slide_JUND
55	0.122817	slide_JUND
55	-0.141137	slide_JUND
55	-0.238831	slide_JUND
55	-1.51252	slide_JUND
55	-1.80849	slide_JUND
55	-0.176547	slide_JUND
55	-1.2577	slide_JUND
56	-0.91243	slide_JUND
56	0.0616199	slide_JUND
56	-0.138932	slide_JUND
56	-0.0370893	slide_JUND
56	-0.321736	slide_JUND
56	-0.288938	slide_JUND
56	-1.72536	slide_JUND
56	-1.77899	slide_JUND
56	0.293578	slide_JUND
56	-1.47291	slide_JUND
57	-0.771713	slide_JUND
57	-0.0205963	slide_JUND
57	0.0202065	slide_JUND
57	-0.00563061	slide_JUND
57	-0.46762	slide_JUND
57	-0.0405575	slide_JUND
57	-1.27516	slide_JUND
57	-1.84739	slide_JUND
57	0.0221159	slide_JUND
57	-2.03205	slide_JUND
58	-0.630263	slide_JUND
58	-0.0420498	slide_JUND
58	-0.388099	slide_JUND
58	0.0817899	slide_JUND
58	-0.419698	slide_JUND
58	-0.000743985	slide_JUND
58	-1.26118	slide_JUND
58	-1.78688	slide_JUND
58	-0.345287	slide_JUND
58	-1.36745	slide_JUND
59	-0.68398	slide_JUND
59	0.251627	slide_JUND
59	-0.42203	slide_JUND
59	-0.128098	slide_JUND
59	-0.560985	slide_JUND
59	0.121186	slide_JUND
59	-1.5608	slide_JUND
59	-1.92751	slide_JUND
59	-0.413824	slide_JUND
59	-1.59052	slide_JUND
60	-0.648561	slide_JUND
60	0.125008	slide_JUND
60	-0.287099	slide_JUND
60	0.0900188	slide_JUND
60	-0.325658	slide_JUND
60	-0.0929992	slide_JUND
60	-1.10191	slide_JUND
60	-1.69689	slide_JUND
60	-0.366164	slide_JUND
60	-1.16844	slide_JUND
61	-0.627553	slide_JUND
61	0.123683	slide_JUND
61	-0.543905	slide_JUND
61	-0.0526285	slide_JUND
61	-0.318248	slide_JUND
61	-0.176633	slide_JUND
61	-1.14034	slide_JUND
61	-1.39774	slide_JUND
61	-0.274636	slide_JUND
61	-1.01268	slide_JUND
62	-0.30705	slide_JUND
62	-0.043291	slide_JUND
62	-0.380085	slide_JUND
62	-0.0541109	slide_JUND
62	-0.259228	slide_JUND
62	-0.00230879	slide_JUND
62	-1.87867	slide_JUND
62	-1.22235	slide_JUND
62	-0.462166	slide_JUND
62	-0.951954	slide_JUND
63	-0.565904	slide_JUND
63	-0.218819	slide_JUND
63	-0.657085	slide_JUND
63	-0.142907	slide_JUND
63	-0.282539	slide_JUND
63	-0.120869	slide_JUND
63	-0.897524	slide_JUND
63	-1.35702	slide_JUND
63	-0.811999	slide_JUND
63	-0.782199	slide_JUND
64	-0.67785	slide_JUND
64	-0.330965	slide_JUND
64	-0.273814	slide_JUND
64	-0.363753	slide_JUND
64	-0.0539145	slide_JUND
64	-0.0484492	slide_JUND
64	-1.14642	slide_JUND
64	-1.27008	slide_JUND
64	-0.373478	slide_JUND
64	-0.892375	slide_JUND
65	-0.380591	slide_JUND
65	-0.679392	slide_JUND
65	-0.471889	slide_JUND
65	-0.356177	slide_JUND
65	-0.0746439	slide_JUND
65	-0.0784375	slide_JUND
65	-0.757758	slide_JUND
65	-1.28152	slide_JUND
65	-0.124455	slide_JUND
65	-0.79761	slide_JUND
66	-0.685196	slide_JUND
66	-0.157489	slide_JUND
66	-0.343308	slide_JUND
66	-0.601021	slide_JUND
66	-0.287764	slide_JUND
66	-0.76813	slide_JUND
66	-0.402066	slide_JUND
66	-1.27895	slide_JUND
66	-0.435442	slide_JUND
66	-0.818972	slide_JUND
67	-0.451167	slide_JUND
67	-0.432879	slide_JUND
67	-0.272242	slide_JUND
67	-0.30162	slide_JUND
67	-0.0366712	slide_JUND
67	-0.65557	slide_JUND
67	-0.469289	slide_JUND
67	-1.04347	slide_JUND
67	-0.440519	slide_JUND
67	-0.712334	slide_JUND
68	-0.428279	slide_JUND
68	-0.71267	slide_JUND
68	0.0368071	slide_JUND
68	-0.3221	slide_JUND
68	0.0864695	slide_JUND
68	-0.309438	slide_JUND
68	-0.392807	slide_JUND
68	-0.840623	slide_JUND
68	-0.585191	slide_JUND
68	-0.802549	slide_JUND
69	-0.377968	slide_JUND
69	-0.261949	slide_JUND
69	0.0471583	slide_JUND
69	-0.204982	slide_JUND
69	0.111652	slide_JUND
69	-0.527844	slide_JUND
69	-0.218837	slide_JUND
69	-0.669419	slide_JUND
69	-0.229294	slide_JUND
69	-1.08374	slide_JUND
70	-0.323993	slide_JUND
70	-0.210968	slide_JUND
70	-0.0772311	slide_JUND
70	-0.12395	slide_JUND
70	0.193271	slide_JUND
70	-0.593597	slide_JUND
70	-0.318103	slide_JUND
70	-1.05118	slide_JUND
70	-0.183256	slide_JUND
70	-0.92412	slide_JUND
71	-0.293429	slide_JUND
71	-0.153312	slide_JUND
71	-0.0276128	slide_JUND
71	-0.222785	slide_JUND
71	0.241539	slide_JUND
71	-0.531136	slide_JUND
71	-0.390125	slide_JUND
71	-0.656943	slide_JUND
71	-0.51183	slide_JUND
71	-1.33844	slide_JUND
72	-0.250968	slide_JUND
72	-0.29414	slide_JUND
72	-0.0302712	slide_JUND
72	-0.189278	slide_JUND
72	0.238681	slide_JUND
72	-0.410007	slide_JUND
72	-0.692921	slide_JUND
72	-0.969876	slide_JUND
72	-0.230773	slide_JUND
72	-1.42366	slide_JUND
73	-0.368781	slide_JUND
73	-0.346655	slide_JUND
73	-0.307969	slide_JUND
73	-0.156962	slide_JUND
73	0.249922	slide_JUND
73	-0.748261	slide_JUND
73	-0.263029	slide_JUND
73	-1.10547	slide_JUND
73	-0.101872	slide_JUND
73	-1.65457	slide_JUND
74	-0.240898	slide_JUND
74	-0.215114	slide_JUND
74	-0.0341766	slide_JUND
74	-0.275208	slide_JUND
74	0.240278	slide_JUND
74	-0.430873	slide_JUND
74	-0.367069	slide_JUND
74	-0.872424	slide_JUND
74	0.0600116	slide_JUND
74	-1.99217	slide_JUND
75	-0.153807	slide_JUND
75	-0.135131	slide_JUND
75	-0.178689	slide_JUND
75	-0.165146	slide_JUND
75	0.311259	slide_JUND
75	-0.669676	slide_JUND
75	-0.46034	slide_JUND
75	-1.11566	slide_JUND
75	-0.0583164	slide_JUND
75	-1.63607	slide_JUND
76	-0.327893	slide_JUND
76	-0.119795	slide_JUND
76	-0.00324374	slide_JUND
76	-0.0124133	slide_JUND
76	0.230959	slide_JUND
76	-0.393851	slide_JUND
76	-0.837498	slide_JUND
76	-1.13594	slide_JUND
76	-0.0485556	slide_JUND
76	-1.33383	slide_JUND
77	-0.192372	slide_JUND
77	0.121193	slide_JUND
77	-0.158465	slide_JUND
77	0.170809	slide_JUND
77	0.188533	slide_JUND
77	-0.635899	slide_JUND
77	-1.20452	slide_JUND
77	-1.14004	slide_JUND
77	0.00407368	slide_JUND
77	-1.9302	slide_JUND
78	-0.279346	slide_JUND
78	0.18082	slide_JUND
78	-0.197038	slide_JUND
78	-0.492061	slide_JUND
78	0.207605	slide_JUND
78	-0.612675	slide_JUND
78	-0.968415	slide_JUND
78	-1.0762	slide_JUND
78	-0.0515871	slide_JUND
78	-1.32177	slide_JUND
79	-0.144321	slide_JUND
79	-0.0870341	slide_JUND
79	0.0372018	slide_JUND
79	-0.279573	slide_JUND
79	0.202697	slide_JUND
79	-1.24537	slide_JUND
79	-1.41805	slide_JUND
79	-0.791157	slide_JUND
79	-0.116879	slide_JUND
79	-1.35768	slide_JUND
80	-0.0370187	slide_JUND
80	0.0492293	slide_JUND
80	0.0720158	slide_JUND
80	-0.366386	slide_JUND
80	0.223093	slide_JUND
80	-1.24446	slide_JUND
80	-2.0576	slide_JUND
80	-0.991478	slide_JUND
80	0.122213	slide_JUND
80	-1.42128	slide_JUND
81	-0.326705	slide_JUND
81	0.12596	slide_JUND
81	-0.241914	slide_JUND
81	-0.12692	slide_JUND
81	0.164742	slide_JUND
81	-0.986168	slide_JUND
81	-1.7685	slide_JUND
81	-0.819379	slide_JUND
81	-0.00783575	slide_JUND
81	-0.956317	slide_JUND
82	0.075574	slide_JUND
82	0.25874	slide_JUND
82	0.0378032	slide_JUND
82	-0.0465716	slide_JUND
82	0.122232	slide_JUND
82	-1.23587	slide_JUND
82	-1.32639	slide_JUND
82	-0.880293	slide_JUND
82	-0.0402625	slide_JUND
82	-1.65976	slide_JUND
83	-0.104158	slide_JUND
83	-0.0054363	slide_JUND
83	0.127944	slide_JUND
83	0.040393	slide_JUND
83	0.181404	slide_JUND
83	-0.807961	slide_JUND
83	-2.00393	slide_JUND
83	-0.777715	slide_JUND
83	0.021087	slide_JUND
83	-1.51294	slide_JUND
84	0.0751853	slide_JUND
84	0.0985093	slide_JUND
84	0.213421	slide_JUND
84	-0.0901744	slide_JUND
84	-0.101038	slide_JUND
84	-1.56492	slide_JUND
84	-1.71402	slide_JUND
84	-0.599756	slide_JUND
84	0.122506	slide_JUND
84	-1.40562	slide_JUND
85	0.0615915	slide_JUND
85	0.270351	slide_JUND
85	0.0407097	slide_JUND
85	-0.0604733	slide_JUND
85	0.089447	slide_JUND
85	-1.18171	slide_JUND
85	-1.2034	slide_JUND
85	-0.299748	slide_JUND
85	-0.145868	slide_JUND
85	-1.09948	slide_JUND
86	0.109251	slide_JUND
86	0.225546	slide_JUND
86	0.0541824	slide_JUND
86	-0.158102	slide_JUND
86	0.111656	slide_JUND
86	-1.27239	slide_JUND
86	-1.47768	slide_JUND
86	-0.470738	slide_JUND
86	-0.214028	slide_JUND
86	-1.22696	slide_JUND
87	0.401292	slide_JUND
87	0.409136	slide_JUND
87	-0.00500917	slide_JUND
87	-0.0710969	slide_JUND
87	0.0786278	slide_JUND
87	-1.734	slide_JUND
87	-1.3087	slide_JUND
87	-0.682439	slide_JUND
87	-0.0159926	slide_JUND
87	-1.04855	slide_JUND
88	0.135029	slide_JUND
88	0.179922	slide_JUND
88	0.307902	slide_JUND
88	-0.139228	slide_JUND
88	0.151377	slide_JUND
88	-1.24209	slide_JUND
88	-1.26775	slide_JUND
88	-0.365696	slide_JUND
88	-0.183091	slide_JUND
88	-0.58731	slide_JUND
89	0.059197	slide_JUND
89	-0.310047	slide_JUND
89	0.223043	slide_JUND
89	-0.0953298	slide_JUND
89	0.00343889	slide_JUND
89	-0.356266	slide_JUND
89	-1.31649	slide_JUND
89	-0.47525	slide_JUND
89	-0.0176864	slide_JUND
89	-0.782447	slide_JUND
90	0.0476748	slide_JUND
90	0.0889056	slide_JUND
90	-0.0643664	slide_JUND
90	-0.0200035	slide_JUND
90	0.131404	slide_JUND
90	-0.248992	slide_JUND
90	-1.23774	slide_JUND
90	-0.132223	slide_JUND
90	-0.0597508	slide_JUND
90	-1.09137	slide_JUND
91	0.203498	slide_JUND
91	-0.0202871	slide_JUND
91	0.207565	slide_JUND
91	-0.138159	slide_JUND
91	-0.15366	slide_JUND
91	-0.175929	slide_JUND
91	-1.11268	slide_JUND
91	-0.410685	slide_JUND
91	0.00724775	slide_JUND
91	-0.761535	slide_JUND
92	0.0577601	slide_JUND
92	-0.456533	slide_JUND
92	0.537726	slide_JUND
92	-0.139017	slide_JUND
92	-0.107325	slide_JUND
92	-0.105528	slide_JUND
92	-0.821631	slide_JUND
92	0.0364447	slide_JUND
92	-0.0304143	slide_JUND
92	-0.708251	slide_JUND
93	-0.0732935	slide_JUND
93	-0.597568	slide_JUND
93	1.24644	slide_JUND
93	-0.149514	slide_JUND
93	-0.0830026	slide_JUND
93	-0.0450752	slide_JUND
93	-0.977751	slide_JUND
93	-0.0530239	slide_JUND
93	-0.0410368	slide_JUND
93	-0.663169	slide_JUND
94	0.100113	slide_JUND
94	-0.210897	slide_JUND
94	1.33622	slide_JUND
94	0.135568	slide_JUND
94	-0.185724	slide_JUND
94	-0.0545336	slide_JUND
94	-1.22544	slide_JUND
94	-0.0918052	slide_JUND
94	0.173636	slide_JUND
94	-0.566106	slide_JUND
95	0.224871	slide_JUND
95	-0.357404	slide_JUND
95	1.3295	slide_JUND
95	0.315093	slide_JUND
95	-0.246401	slide_JUND
95	-0.095654	slide_JUND
95	-0.815213	slide_JUND
95	-0.469328	slide_JUND
95	0.127937	slide_JUND
95	-0.734999	slide_JUND
96	0.106907	slide_JUND
96	-0.323669	slide_JUND
96	1.3781	slide_JUND
96	0.328597	slide_JUND
96	-0.252027	slide_JUND
96	-0.260001	slide_JUND
96	-0.744724	slide_JUND
96	-0.325369	slide_JUND
96	0.568644	slide_JUND
96	-0.822516	slide_JUND
97	-0.0782422	slide_JUND
97	0.0377384	slide_JUND
97	1.39118	slide_JUND
97	0.31395	slide_JUND
97	-0.075507	slide_JUND
97	-0.251865	slide_JUND
97	-0.563037	slide_JUND
97	-0.317373	slide_JUND
97	0.523833	slide_JUND
97	-0.612541	slide_JUND
98	-0.0737741	slide_JUND
98	-0.153447	slide_JUND
98	1.36011	slide_JUND
98	0.331723	slide_JUND
98	-0.363013	slide_JUND
98	-0.168746	slide_JUND
98	-0.894771	slide_JUND
98	-0.461207	slide_JUND
98	0.475545	slide_JUND
98	-0.599372	slide_JUND
99	-0.20093	slide_JUND
99	-0.105314	slide_JUND
99	1.37356	slide_JUND
99	0.349528	slide_JUND
99	-0.172544	slide_JUND
99	-0.684882	slide_JUND
99	-0.883741	slide_JUND
99	-0.30854	slide_JUND
99	0.224983	slide_JUND
99	-0.660754	slide_JUND
100	-0.478682	slide_JUND
100	-0.270863	slide_JUND
100	1.41857	slide_JUND
100	0.208274	slide_JUND
100	-0.172372	slide_JUND
100	-0.772757	slide_JUND
100	-0.719317	slide_JUND
100	-0.53515	slide_JUND
100	0.423764	slide_JUND
100	-0.702467	slide_JUND
101	-0.191539	slide_JUND
101	0.0190753	slide_JUND
101	1.37377	slide_JUND
101	0.476509	slide_JUND
101	-0.1602	slide_JUND
101	-0.89037	slide_JUND
101	-0.970505	slide_JUND
101	-0.745384	slide_JUND
101	0.257438	slide_JUND
101	-0.717594	slide_JUND
102	-0.259063	slide_JUND
102	0.430041	slide_JUND
102	1.35233	slide_JUND
102	0.378606	slide_JUND
102	-0.0431553	slide_JUND
102	-0.810801	slide_JUND
102	-1.27074	slide_JUND
102	-0.296673	slide_JUND
102	0.318154	slide_JUND
102	-0.738403	slide_JUND
103	-0.324216	slide_JUND
103	0.192071	slide_JUND
103	1.15407	slide_JUND
103	0.375049	slide_JUND
103	-0.140619	slide_JUND
103	-0.67336	slide_JUND
103	-1.34862	slide_JUND
103	-0.644865	slide_JUND
103	0.350826	slide_JUND
103	-0.699857	slide_JUND
104	-0.169778	slide_JUND
104	0.394902	slide_JUND
104	0.331162	slide_JUND
104	0.282222	slide_JUND
104	0.0291703	slide_JUND
104	-1.27469	slide_JUND
104	-1.32312	slide_JUND
104	-0.601812	slide_JUND
104	0.453172	slide_JUND
104	-0.943873	slide_JUND
105	-0.0960614	slide_JUND
105	0.447046	slide_JUND
105	0.362932	slide_JUND
105	0.187309	slide_JUND
105	-0.310699	slide_JUND
105	-0.807958	slide_JUND
105	-0.73439	slide_JUND
105	-0.588253	slide_JUND
105	0.21759	slide_JUND
105	-0.920789	slide_JUND
106	-0.429967	slide_JUND
106	0.450827	slide_JUND
106	0.37551	slide_JUND
106	0.292102	slide_JUND
106	-0.365764	slide_JUND
106	-1.18974	slide_JUND
106	-1.07069	slide_JUND
106	-0.560229	slide_JUND
106	-0.0256239	slide_JUND
106	-0.900048	slide_JUND
107	-0.33891	slide_JUND
107	0.457644	slide_JUND
107	-0.363582	slide_JUND
107	0.310323	slide_JUND
107	-0.241699	slide_JUND
107	-0.851494	slide_JUND
107	-0.774078	slide_JUND
107	-0.782991	slide_JUND
107	0.175769	slide_JUND
107	-0.843457	slide_JUND
108	-0.41806	slide_JUND
108	0.308734	slide_JUND
108	-0.227133	slide_JUND
108	0.263564	slide_JUND
108	-0.0818483	slide_JUND
108	-0.708536	slide_JUND
108	-1.57881	slide_JUND
108	-0.469975	slide_JUND
108	0.233625	slide_JUND
108	-0.923296	slide_JUND
109	-0.061777	slide_JUND
109	0.509496	slide_JUND
109	-0.107038	slide_JUND
109	0.34939	slide_JUND
109	-0.11462	slide_JUND
109	-0.90671	slide_JUND
109	-1.37366	slide_JUND
109	-0.624158	slide_JUND
109	0.197251	slide_JUND
109	-1.63312	slide_JUND
110	-1.07036	slide_JUND
110	0.0127179	slide_JUND
110	-0.249169	slide_JUND
110	0.409398	slide_JUND
110	-0.209583	slide_JUND
110	-0.97173	slide_JUND
110	-1.56342	slide_JUND
110	-0.526439	slide_JUND
110	0.260208	slide_JUND
110	-1.3515	slide_JUND
111	-0.397482	slide_JUND
111	-0.0708261	slide_JUND
111	-0.394707	slide_JUND
111	0.622015	slide_JUND
111	-0.328589	slide_JUND
111	-0.846919	slide_JUND
111	-0.96405	slide_JUND
111	-0.45893	slide_JUND
111	0.113266	slide_JUND
111	-2.51116	slide_JUND
112	-0.395127	slide_JUND
112	-0.0102707	slide_JUND
112	0.280418	slide_JUND
112	0.649782	slide_JUND
112	-0.33149	slide_JUND
112	-0.751228	slide_JUND
112	-1.29978	slide_JUND
112	-0.434848	slide_JUND
112	0.252953	slide_JUND
112	-2.50723	slide_JUND
113	-0.490972	slide_JUND
113	-0.0380784	slide_JUND
113	-0.276845	slide_JUND
113	0.747246	slide_JUND
113	-0.123477	slide_JUND
113	-0.879004	slide_JUND
113	-1.16116	slide_JUND
113	-0.314056	slide_JUND
113	0.242441	slide_JUND
113	-1.91664	slide_JUND
114	-0.684959	slide_JUND
114	-0.0558729	slide_JUND
114	0.0886779	slide_JUND
114	0.845829	slide_JUND
114	-0.203138	slide_JUND
114	-1.75626	slide_JUND
114	-0.783383	slide_JUND
114	-0.32554	slide_JUND
114	-0.0556931	slide_JUND
114	-2.09795	slide_JUND
115	-0.512083	slide_JUND
115	-0.0691991	slide_JUND
115	-0.141229	slide_JUND
115	1.21454	slide_JUND
115	-0.445163	slide_JUND
115	-1.51526	slide_JUND
115	-1.11309	slide_JUND
115	-0.0968691	slide_JUND
115	0.139337	slide_JUND
115	-1.63589	slide_JUND
116	-0.224186	slide_JUND
116	0.284932	slide_JUND
116	0.328716	slide_JUND
116	0.968161	slide_JUND
116	0.281775	slide_JUND
116	-1.34368	slide_JUND
116	-1.23054	slide_JUND
116	-0.182064	slide_JUND
116	0.125276	slide_JUND
116	-2.07428	slide_JUND
117	-0.546847	slide_JUND
117	0.515028	slide_JUND
117	-0.18276	slide_JUND
117	1.20241	slide_JUND
117	0.921468	slide_JUND
117	-1.67283	slide_JUND
117	-1.47853	slide_JUND
117	-0.149895	slide_JUND
117	0.283137	slide_JUND
117	-1.79025	slide_JUND
118	-0.329213	slide_JUND
118	0.217639	slide_JUND
118	0.0747658	slide_JUND
118	1.22586	slide_JUND
118	0.203417	slide_JUND
118	-1.64469	slide_JUND
118	-1.07861	slide_JUND
118	-0.0941034	slide_JUND
118	-0.0779859	slide_JUND
118	-1.70533	slide_JUND
119	-0.310536	slide_JUND
119	0.878384	slide_JUND
119	-0.111603	slide_JUND
119	1.44473	slide_JUND
119	-0.32805	slide_JUND
119	-1.86398	slide_JUND
119	-1.3188	slide_JUND
119	-0.039484	slide_JUND
119	-0.3412	slide_JUND
119	-1.30039	slide_JUND
120	-0.275407	slide_JUND
120	0.32455	slide_JUND
120	-0.0316145	slide_JUND
120	1.4276	slide_JUND
120	-0.323593	slide_JUND
120	-1.40056	slide_JUND
120	-0.967492	slide_JUND
120	-0.0308046	slide_JUND
120	-0.22754	slide_JUND
120	-1.72092	slide_JUND
121	-0.313795	slide_JUND
121	1.5133	slide_JUND
121	-0.142033	slide_JUND
121	1.31597	slide_JUND
121	-0.188416	slide_JUND
121	-1.40642	slide_JUND
121	-0.850258	slide_JUND
121	-0.289552	slide_JUND
121	-0.130421	slide_JUND
121	-1.2342	slide_JUND
122	-0.42423	slide_JUND
122	0.510415	slide_JUND
122	0.273603	slide_JUND
122	1.33904	slide_JUND
122	0.0217575	slide_JUND
122	-1.15213	slide_JUND
122	-0.821483	slide_JUND
122	-0.129543	slide_JUND
122	-0.0387549	slide_JUND
122	-1.23698	slide_JUND
123	-0.553239	slide_JUND
123	1.64904	slide_JUND
123	-0.06273	slide_JUND
123	1.19188	slide_JUND
123	-0.0702794	slide_JUND
123	-1.47552	slide_JUND
123	-0.721242	slide_JUND
123	-0.300149	slide_JUND
123	-0.28054	slide_JUND
123	-1.48189	slide_JUND
124	-0.467602	slide_JUND
124	1.57256	slide_JUND
124	-0.170353	slide_JUND
124	1.30146	slide_JUND
124	-0.241499	slide_JUND
124	-1.46816	slide_JUND
124	-1.10052	slide_JUND
124	-0.174673	slide_JUND
124	-0.50582	slide_JUND
124	-1.49679	slide_JUND
125	-0.47042	slide_JUND
125	1.60282	slide_JUND
125	0.290231	slide_JUND
125	1.28061	slide_JUND
125	0.205783	slide_JUND
125	-0.619813	slide_JUND
125	-1.21339	slide_JUND
125	-0.676151	slide_JUND
125	-0.646246	slide_JUND
125	-1.64756	slide_JUND
126	-0.410036	slide_JUND
126	1.5122	slide_JUND
126	0.248109	slide_JUND
126	1.0712	slide_JUND
126	-0.169112	slide_JUND
126	-1.23638	slide_JUND
126	-0.975276	slide_JUND
126	-0.31393	slide_JUND
126	-0.840298	slide_JUND
126	-1.54518	slide_JUND
127	-0.264422	slide_JUND
127	1.32711	slide_JUND
127	1.22883	slide_JUND
127	0.641387	slide_JUND
127	-0.101366	slide_JUND
127	-0.863506	slide_JUND
127	-0.626191	slide_JUND
127	-0.438157	slide_JUND
127	-0.339702	slide_JUND
127	-1.88546	slide_JUND
128	-0.26136	slide_JUND
128	1.37016	slide_JUND
128	0.640374	slide_JUND
128	1.06273	slide_JUND
128	-0.225771	slide_JUND
128	-0.560817	slide_JUND
128	-0.88047	slide_JUND
128	-0.85067	slide_JUND
128	-0.591101	slide_JUND
128	-1.62949	slide_JUND
129	-0.616866	slide_JUND
129	1.54598	slide_JUND
129	1.2766	slide_JUND
129	0.503282	slide_JUND
129	-0.793674	slide_JUND
129	-0.106437	slide_JUND
129	-0.907117	slide_JUND
129	-1.12212	slide_JUND
129	0.292161	slide_JUND
129	-1.41252	slide_JUND
130	-0.455702	slide_JUND
130	1.42272	slide_JUND
130	1.22401	slide_JUND
130	0.484964	slide_JUND
130	0.166247	slide_JUND
130	-0.238612	slide_JUND
130	-0.730414	slide_JUND
130	-0.5939	slide_JUND
130	0.131541	slide_JUND
130	-1.34749	slide_JUND
131	-0.5616	slide_JUND
131	1.53704	slide_JUND
131	1.25823	slide_JUND
131	0.885598	slide_JUND
131	-0.01821	slide_JUND
131	-0.507254	slide_JUND
131	-0.716217	slide_JUND
131	-1.24937	slide_JUND
131	0.23577	slide_JUND
131	-1.57915	slide_JUND
132	-0.613795	slide_JUND
132	1.58001	slide_JUND
132	1.33124	slide_JUND
132	0.936461	slide_JUND
132	0.26185	slide_JUND
132	-0.148513	slide_JUND
132	-0.937245	slide_JUND
132	-1.29103	slide_JUND
132	0.233543	slide_JUND
132	-1.7051	slide_JUND
133	-0.929484	slide_JUND
133	1.60668	slide_JUND
133	1.1268	slide_JUND
133	1.10131	slide_JUND
133	0.307357	slide_JUND
133	-0.243753	slide_JUND
133	-0.890935	slide_JUND
133	-1.12234	slide_JUND
133	0.563201	slide_JUND
133	-1.71333	slide_JUND
134	-0.995302	slide_JUND
134	1.37769	slide_JUND
134	1.35816	slide_JUND
134	0.751494	slide_JUND
134	0.240368	slide_JUND
134	-0.25138	slide_JUND
134	-0.800763	slide_JUND
134	-1.63409	slide_JUND
134	0.191529	slide_JUND
134	-1.60075	slide_JUND
135	-1.0191	slide_JUND
135	1.47633	slide_JUND
135	1.24189	slide_JUND
135	0.467574	slide_JUND
135	0.356287	slide_JUND
135	0.0791495	slide_JUND
135	-0.978449	slide_JUND
135	-1.81013	slide_JUND
135	0.256801	slide_JUND
135	-1.55287	slide_JUND
136	-1.24814	slide_JUND
136	1.63416	slide_JUND
136	0.633259	slide_JUND
136	1.06449	slide_JUND
136	1.39782	slide_JUND
136	0.0894355	slide_JUND
136	-0.797411	slide_JUND
136	-0.837243	slide_JUND
136	0.0825581	slide_JUND
136	-1.49839	slide_JUND
137	-0.86211	slide_JUND
137	1.60048	slide_JUND
137	1.24028	slide_JUND
137	0.69541	slide_JUND
137	1.52685	slide_JUND
137	0.169462	slide_JUND
137	-0.639144	slide_JUND
137	-1.90784	slide_JUND
137	0.298157	slide_JUND
137	-1.75141	slide_JUND
138	-1.17741	slide_JUND
138	1.60584	slide_JUND
138	1.39894	slide_JUND
138	0.971611	slide_JUND
138	1.35285	slide_JUND
138	0.230651	slide_JUND
138	-0.565243	slide_JUND
138	-2.074	slide_JUND
138	0.172217	slide_JUND
138	-1.30296	slide_JUND
139	-0.360153	slide_JUND
139	1.59562	slide_JUND
139	0.704323	slide_JUND
139	0.755424	slide_JUND
139	1.55994	slide_JUND
139	0.214648	slide_JUND
139	-0.901243	slide_JUND
139	-2.09135	slide_JUND
139	0.100224	slide_JUND
139	-1.38061	slide_JUND
140	-0.639019	slide_JUND
140	1.62007	slide_JUND
140	-0.226988	slide_JUND
140	1.3585	slide_JUND
140	1.4482	slide_JUND
140	0.238566	slide_JUND
140	-0.785072	slide_JUND
140	-3.00751	slide_JUND
140	0.0660163	slide_JUND
140	-0.849886	slide_JUND
141	-0.834348	slide_JUND
141	1.5083	slide_JUND
141	-0.339372	slide_JUND
141	0.92216	slide_JUND
141	1.49103	slide_JUND
141	0.562361	slide_JUND
141	0.0113516	slide_JUND
141	-1.47746	slide_JUND
141	-0.0776877	slide_JUND
141	-1.44816	slide_JUND
142	-0.164716	slide_JUND
142	1.57357	slide_JUND
142	-0.117398	slide_JUND
142	0.841724	slide_JUND
142	1.52867	slide_JUND
142	0.234856	slide_JUND
142	-0.231762	slide_JUND
142	-1.76805	slide_JUND
142	-0.326672	slide_JUND
142	-1.62756	slide_JUND
143	-0.00183821	slide_JUND
143	1.61323	slide_JUND
143	-0.23232	slide_JUND
143	0.594561	slide_JUND
143	1.60077	slide_JUND
143	0.0291664	slide_JUND
143	-1.24055	slide_JUND
143	-0.959068	slide_JUND
143	-0.577877	slide_JUND
143	-1.58187	slide_JUND
144	0.00530308	slide_JUND
144	1.57996	slide_JUND
144	-0.0139173	slide_JUND
144	0.577376	slide_JUND
144	1.58591	slide_JUND
144	0.155215	slide_JUND
144	-0.680681	slide_JUND
144	-1.47407	slide_JUND
144	-1.13288	slide_JUND
144	-1.86851	slide_JUND
145	0.0814924	slide_JUND
145	1.57422	slide_JUND
145	-0.0937257	slide_JUND
145	0.468064	slide_JUND
145	1.63482	slide_JUND
145	-0.0313287	slide_JUND
145	-0.554267	slide_JUND
145	-1.752	slide_JUND
145	-0.559065	slide_JUND
145	-2.54997	slide_JUND
146	0.0874017	slide_JUND
146	1.66119	slide_JUND
146	-0.285041	slide_JUND
146	0.534713	slide_JUND
146	1.42881	slide_JUND
146	-0.138634	slide_JUND
146	-0.471676	slide_JUND
146	-0.106832	slide_JUND
146	-0.0960482	slide_JUND
146	-1.50555	slide_JUND
147	0.136575	slide_JUND
147	1.55183	slide_JUND
147	-0.0640287	slide_JUND
147	0.459763	slide_JUND
147	1.24952	slide_JUND
147	-0.0894671	slide_JUND
147	-0.41824	slide_JUND
147	-0.22845	slide_JUND
147	-0.283294	slide_JUND
147	-1.29612	slide_JUND
148	0.185505	slide_JUND
148	1.55815	slide_JUND
148	-0.257692	slide_JUND
148	0.336508	slide_JUND
148	1.25408	slide_JUND
148	-1.02959	slide_JUND
148	-0.864503	slide_JUND
148	0.0867771	slide_JUND
148	-0.307483	slide_JUND
148	-2.00975	slide_JUND
149	0.16424	slide_JUND
149	1.53792	slide_JUND
149	-0.364007	slide_JUND
149	0.374724	slide_JUND
149	1.23627	slide_JUND
149	-1.42508	slide_JUND
149	-0.723628	slide_JUND
149	0.0526525	slide_JUND
149	-0.32685	slide_JUND
149	-2.04837	slide_JUND
150	0.111373	slide_JUND
150	1.63745	slide_JUND
150	0.154612	slide_JUND
150	0.453567	slide_JUND
150	1.3757	slide_JUND
150	-1.57665	slide_JUND
150	-0.81672	slide_JUND
150	0.104042	slide_JUND
150	-0.221965	slide_JUND
150	-2.47062	slide_JUND
151	-0.0464766	slide_JUND
151	1.50481	slide_JUND
151	-0.168367	slide_JUND
151	0.309699	slide_JUND
151	1.32943	slide_JUND
151	-1.50941	slide_JUND
151	-0.71016	slide_JUND
151	0.153209	slide_JUND
151	0.151191	slide_JUND
151	-1.93781	slide_JUND
152	-0.0118167	slide_JUND
152	1.53294	slide_JUND
152	-0.0620038	slide_JUND
152	0.303688	slide_JUND
152	1.26957	slide_JUND
152	-1.36389	slide_JUND
152	-0.657877	slide_JUND
152	0.258681	slide_JUND
152	-0.0225099	slide_JUND
152	-2.26619	slide_JUND
153	-0.617925	slide_JUND
153	1.58644	slide_JUND
153	-0.131247	slide_JUND
153	0.397707	slide_JUND
153	1.40475	slide_JUND
153	-1.31653	slide_JUND
153	-0.958778	slide_JUND
153	0.222147	slide_JUND
153	-0.00706124	slide_JUND
153	-2.18812	slide_JUND
154	-0.873542	slide_JUND
154	1.44013	slide_JUND
154	-0.35274	slide_JUND
154	0.445003	slide_JUND
154	1.49712	slide_JUND
154	-0.86944	slide_JUND
154	-0.63348	slide_JUND
154	0.163554	slide_JUND
154	-0.0728214	slide_JUND
154	-2.88885	slide_JUND
155	-1.27902	slide_JUND
155	1.53141	slide_JUND
155	-0.107576	slide_JUND
155	0.270522	slide_JUND
155	1.29504	slide_JUND
155	-1.17079	slide_JUND
155	-0.844262	slide_JUND
155	0.0495955	slide_JUND
155	0.160861	slide_JUND
155	-2.61281	slide_JUND
156	-1.60956	slide_JUND
156	1.54627	slide_JUND
156	-0.201949	slide_JUND
156	0.237016	slide_JUND
156	1.3027	slide_JUND
156	-1.27834	slide_JUND
156	-0.884319	slide_JUND
156	-0.0420641	slide_JUND
156	-0.0834931	slide_JUND
156	-2.29368	slide_JUND
157	-0.935199	slide_JUND
157	1.64369	slide_JUND
157	-0.431344	slide_JUND
157	0.546082	slide_JUND
157	1.42875	slide_JUND
157	-0.980051	slide_JUND
157	-1.11836	slide_JUND
157	-0.196077	slide_JUND
157	-0.0116298	slide_JUND
157	-1.85071	slide_JUND
158	-1.6111	slide_JUND
158	1.62997	slide_JUND
158	-0.197784	slide_JUND
158	-0.0917519	slide_JUND
158	1.38409	slide_JUND
158	-0.556291	slide_JUND
158	-1.49666	slide_JUND
158	-0.18785	slide_JUND
158	0.00783515	slide_JUND
158	-2.1485	slide_JUND
159	-1.26365	slide_JUND
159	1.60894	slide_JUND
159	-0.196266	slide_JUND
159	0.278212	slide_JUND
159	1.38774	slide_JUND
159	0.0979418	slide_JUND
159	-1.27138	slide_JUND
159	-0.517517	slide_JUND
159	-0.205475	slide_JUND
159	-1.99492	slide_JUND
160	-1.3967	slide_JUND
160	1.63351	slide_JUND
160	-0.202295	slide_JUND
160	-0.0943277	slide_JUND
160	1.43644	slide_JUND
160	-0.114102	slide_JUND
160	-0.985502	slide_JUND
160	-0.684128	slide_JUND
160	0.0645741	slide_JUND
160	-1.87229	slide_JUND
161	-1.19738	slide_JUND
161	1.669	slide_JUND
161	-0.0732502	slide_JUND
161	0.105641	slide_JUND
161	1.25091	slide_JUND
161	-0.503059	slide_JUND
161	-0.579448	slide_JUND
161	-0.406287	slide_JUND
161	-0.0924705	slide_JUND
161	-1.77455	slide_JUND
162	-1.58881	slide_JUND
162	1.58758	slide_JUND
162	-0.0196484	slide_JUND
162	0.298814	slide_JUND
162	1.51334	slide_JUND
162	-0.545031	slide_JUND
162	-0.654646	slide_JUND
162	-0.858414	slide_JUND
162	-0.307007	slide_JUND
162	-1.93943	slide_JUND
163	-2.04436	slide_JUND
163	1.63129	slide_JUND
163	-0.150742	slide_JUND
163	-0.490298	slide_JUND
163	1.47663	slide_JUND
163	-0.0273438	slide_JUND
163	-0.6573	slide_JUND
163	-0.719728	slide_JUND
163	-0.0431833	slide_JUND
163	-1.8957	slide_JUND
164	-1.28535	slide_JUND
164	1.59556	slide_JUND
164	0.14102	slide_JUND
164	0.450676	slide_JUND
164	1.3203	slide_JUND
164	0.222856	slide_JUND
164	-0.666641	slide_JUND
164	-0.349372	slide_JUND
164	-0.462342	slide_JUND
164	-2.02573	slide_JUND
165	-1.44515	slide_JUND
165	1.66995	slide_JUND
165	0.0697356	slide_JUND
165	0.437012	slide_JUND
165	1.41292	slide_JUND
165	-0.146051	slide_JUND
165	-0.443838	slide_JUND
165	-0.520165	slide_JUND
165	-0.550682	slide_JUND
165	-2.0637	slide_JUND
166	-1.03872	slide_JUND
166	1.68559	slide_JUND
166	0.056362	slide_JUND
166	0.524337	slide_JUND
166	1.36443	slide_JUND
166	-0.246011	slide_JUND
166	-0.500456	slide_JUND
166	-0.144524	slide_JUND
166	-0.0033986	slide_JUND
166	-1.98535	slide_JUND
167	-1.03904	slide_JUND
167	1.67126	slide_JUND
167	0.244437	slide_JUND
167	0.483318	slide_JUND
167	1.50787	slide_JUND
167	-0.321308	slide_JUND
167	-0.504932	slide_JUND
167	-0.526612	slide_JUND
167	-0.064104	slide_JUND
167	-2.41595	slide_JUND
168	-1.40273	slide_JUND
168	1.56894	slide_JUND
168	0.38872	slide_JUND
168	0.464857	slide_JUND
168	1.52768	slide_JUND
168	0.486053	slide_JUND
168	-0.753847	slide_JUND
168	-0.335459	slide_JUND
168	-0.00740302	slide_JUND
168	-2.63346	slide_JUND
169	-1.40894	slide_JUND
169	1.5332	slide_JUND
169	-0.000280499	slide_JUND
169	1.32619	slide_JUND
169	1.57431	slide_JUND
169	0.116685	slide_JUND
169	-0.95706	slide_JUND
169	-0.483383	slide_JUND
169	0.141723	slide_JUND
169	-1.56172	slide_JUND
170	-1.1036	slide_JUND
170	1.67753	slide_JUND
170	0.0809484	slide_JUND
170	1.55819	slide_JUND
170	1.31624	slide_JUND
170	1.26552	slide_JUND
170	-1.16875	slide_JUND
170	-0.481018	slide_JUND
170	-0.32701	slide_JUND
170	-2.01301	slide_JUND
171	-0.587095	slide_JUND
171	1.67878	slide_JUND
171	0.142281	slide_JUND
171	0.281658	slide_JUND
171	1.44039	slide_JUND
171	-0.293383	slide_JUND
171	-0.779278	slide_JUND
171	-0.620982	slide_JUND
171	-0.297566	slide_JUND
171	-2.34843	slide_JUND
172	-0.780015	slide_JUND
172	1.59141	slide_JUND
172	0.349523	slide_JUND
172	1.26133	slide_JUND
172	1.51283	slide_JUND
172	-0.384698	slide_JUND
172	-0.211417	slide_JUND
172	-0.972151	slide_JUND
172	-0.760882	slide_JUND
172	-1.29502	slide_JUND
173	-0.980162	slide_JUND
173	1.6076	slide_JUND
173	0.712742	slide_JUND
173	1.35062	slide_JUND
173	1.5595	slide_JUND
173	0.195483	slide_JUND
173	-1.3927	slide_JUND
173	-0.167139	slide_JUND
173	-0.95216	slide_JUND
173	-1.88149	slide_JUND
174	-1.13768	slide_JUND
174	1.56215	slide_JUND
174	0.340336	slide_JUND
174	1.28578	slide_JUND
174	1.45421	slide_JUND
174	-0.40424	slide_JUND
174	-1.15298	slide_JUND
174	-0.126247	slide_JUND
174	-0.699864	slide_JUND
174	-1.28827	slide_JUND
175	-1.00062	slide_JUND
175	1.67355	slide_JUND
175	0.00152493	slide_JUND
175	1.36774	slide_JUND
175	1.63714	slide_JUND
175	-0.38289	slide_JUND
175	-1.24755	slide_JUND
175	-0.0774021	slide_JUND
175	-0.326697	slide_JUND
175	-1.62073	slide_JUND
176	-1.04463	slide_JUND
176	1.62073	slide_JUND
176	0.239744	slide_JUND
176	1.22013	slide_JUND
176	1.53485	slide_JUND
176	-0.301404	slide_JUND
176	-1.30769	slide_JUND
176	-0.877468	slide_JUND
176	0.0118397	slide_JUND
176	-1.33317	slide_JUND
177	-1.12176	slide_JUND
177	1.57305	slide_JUND
177	0.0896664	slide_JUND
177	1.15121	slide_JUND
177	1.62221	slide_JUND
177	-0.173276	slide_JUND
177	-1.19731	slide_JUND
177	-0.508503	slide_JUND
177	-0.538572	slide_JUND
177	-1.00904	slide_JUND
178	-1.27851	slide_JUND
178	1.56754	slide_JUND
178	0.110921	slide_JUND
178	0.714744	slide_JUND
178	1.58192	slide_JUND
178	0.010192	slide_JUND
178	-1.33818	slide_JUND
178	-0.378153	slide_JUND
178	-0.875583	slide_JUND
178	-1.40181	slide_JUND
179	-1.211	slide_JUND
179	1.56511	slide_JUND
179	0.157487	slide_JUND
179	0.676217	slide_JUND
179	1.64091	slide_JUND
179	-0.21123	slide_JUND
179	-1.1708	slide_JUND
179	-0.13265	slide_JUND
179	-0.453914	slide_JUND
179	-1.34561	slide_JUND
180	-1.13979	slide_JUND
180	1.50843	slide_JUND
180	0.0921705	slide_JUND
180	-0.257609	slide_JUND
180	1.59412	slide_JUND
180	-0.667086	slide_JUND
180	-1.54181	slide_JUND
180	-0.546444	slide_JUND
180	-0.874943	slide_JUND
180	-1.5743	slide_JUND
181	-1.19792	slide_JUND
181	1.48699	slide_JUND
181	-0.0507675	slide_JUND
181	-0.544265	slide_JUND
181	1.62406	slide_JUND
181	-0.39853	slide_JUND
181	-1.21436	slide_JUND
181	-0.133257	slide_JUND
181	-0.641161	slide_JUND
181	-1.50502	slide_JUND
182	-1.28889	slide_JUND
182	1.13581	slide_JUND
182	-0.225419	slide_JUND
182	1.34487	slide_JUND
182	1.63445	slide_JUND
182	0.0785335	slide_JUND
182	-0.98716	slide_JUND
182	-0.15334	slide_JUND
182	-0.691602	slide_JUND
182	-1.35073	slide_JUND
183	-1.63267	slide_JUND
183	1.15426	slide_JUND
183	-0.254126	slide_JUND
183	0.626183	slide_JUND
183	1.70617	slide_JUND
183	-0.305942	slide_JUND
183	-1.33704	slide_JUND
183	0.0878386	slide_JUND
183	-0.350321	slide_JUND
183	-1.64572	slide_JUND
184	-1.86146	slide_JUND
184	1.49289	slide_JUND
184	-0.151727	slide_JUND
184	-0.117726	slide_JUND
184	1.72041	slide_JUND
184	-0.438866	slide_JUND
184	-1.50335	slide_JUND
184	-0.441411	slide_JUND
184	-0.000177681	slide_JUND
184	-1.45876	slide_JUND
185	-2.38037	slide_JUND
185	0.580816	slide_JUND
185	0.0923021	slide_JUND
185	0.424012	slide_JUND
185	1.65594	slide_JUND
185	-0.592028	slide_JUND
185	-0.850332	slide_JUND
185	-0.277382	slide_JUND
185	-0.267714	slide_JUND
185	-1.26881	slide_JUND
186	-1.62962	slide_JUND
186	0.31828	slide_JUND
186	-0.113917	slide_JUND
186	1.24142	slide_JUND
186	1.6229	slide_JUND
186	-0.447594	slide_JUND
186	-0.362005	slide_JUND
186	-0.373316	slide_JUND
186	-0.301929	slide_JUND
186	-1.81921	slide_JUND
187	-1.86391	slide_JUND
187	1.26704	slide_JUND
187	-0.342859	slide_JUND
187	1.56347	slide_JUND
187	1.52428	slide_JUND
187	-0.389172	slide_JUND
187	-0.487408	slide_JUND
187	-0.316558	slide_JUND
187	-0.0542067	slide_JUND
187	-1.79639	slide_JUND
188	-0.933465	slide_JUND
188	1.33383	slide_JUND
188	-0.533824	slide_JUND
188	1.19305	slide_JUND
188	1.65818	slide_JUND
188	-0.168769	slide_JUND
188	-0.426329	slide_JUND
188	-0.20891	slide_JUND
188	0.1647	slide_JUND
188	-2.31107	slide_JUND
189	-0.409232	slide_JUND
189	1.5146	slide_JUND
189	-0.802608	slide_JUND
189	1.4622	slide_JUND
189	1.62649	slide_JUND
189	-0.592451	slide_JUND
189	-0.192971	slide_JUND
189	-0.127255	slide_JUND
189	0.365589	slide_JUND
189	-1.9665	slide_JUND
190	-1.32117	slide_JUND
190	1.42816	slide_JUND
190	-0.433795	slide_JUND
190	1.4198	slide_JUND
190	1.74314	slide_JUND
190	-0.186947	slide_JUND
190	0.379721	slide_JUND
190	-0.345401	slide_JUND
190	0.50419	slide_JUND
190	-1.75291	slide_JUND
191	-1.06455	slide_JUND
191	1.42494	slide_JUND
191	0.171349	slide_JUND
191	1.71903	slide_JUND
191	1.58794	slide_JUND
191	1.16605	slide_JUND
191	0.05432	slide_JUND
191	-0.642616	slide_JUND
191	0.737033	slide_JUND
191	-1.63246	slide_JUND
192	-1.14389	slide_JUND
192	1.5713	slide_JUND
192	-0.152686	slide_JUND
192	1.52683	slide_JUND
192	1.57488	slide_JUND
192	0.408899	slide_JUND
192	-0.54561	slide_JUND
192	-0.342638	slide_JUND
192	0.640656	slide_JUND
192	-1.62377	slide_JUND
193	-0.350996	slide_JUND
193	1.38781	slide_JUND
193	0.198871	slide_JUND
193	1.31874	slide_JUND
193	1.60217	slide_JUND
193	0.347535	slide_JUND
193	-0.57367	slide_JUND
193	-0.344191	slide_JUND
193	0.687871	slide_JUND
193	-1.53394	slide_JUND
194	-0.902007	slide_JUND
194	1.57483	slide_JUND
194	0.885655	slide_JUND
194	0.908899	slide_JUND
194	1.30271	slide_JUND
194	0.0995107	slide_JUND
194	-0.15221	slide_JUND
194	-0.431816	slide_JUND
194	0.569698	slide_JUND
194	-2.0456	slide_JUND
195	-0.958756	slide_JUND
195	1.53849	slide_JUND
195	0.479079	slide_JUND
195	0.729936	slide_JUND
195	1.53198	slide_JUND
195	1.45805	slide_JUND
195	0.156865	slide_JUND
195	-0.428758	slide_JUND
195	0.226585	slide_JUND
195	-1.9419	slide_JUND
196	-0.903918	slide_JUND
196	1.52543	slide_JUND
196	0.89873	slide_JUND
196	1.53602	slide_JUND
196	1.34252	slide_JUND
196	1.52099	slide_JUND
196	-0.00254107	slide_JUND
196	-0.55837	slide_JUND
196	0.406936	slide_JUND
196	-1.5071	slide_JUND
197	-1.0162	slide_JUND
197	1.54359	slide_JUND
197	0.44267	slide_JUND
197	1.56409	slide_JUND
197	1.54609	slide_JUND
197	1.25915	slide_JUND
197	0.0516031	slide_JUND
197	-0.0459114	slide_JUND
197	0.25707	slide_JUND
197	-1.83524	slide_JUND
198	-0.449804	slide_JUND
198	1.47623	slide_JUND
198	1.17652	slide_JUND
198	1.39644	slide_JUND
198	1.50972	slide_JUND
198	-0.0401316	slide_JUND
198	0.101019	slide_JUND
198	-0.720308	slide_JUND
198	1.02797	slide_JUND
198	-2.08837	slide_JUND
199	-0.995926	slide_JUND
199	1.53928	slide_JUND
199	1.5316	slide_JUND
199	1.22948	slide_JUND
199	1.72286	slide_JUND
199	0.187128	slide_JUND
199	0.140842	slide_JUND
199	-0.693828	slide_JUND
199	0.876927	slide_JUND
[truncated: 17,601 more rows]

## Sheet: Extended Data Figure 2f right
seq_num	original_score
0	-4.09507
1	-2.80543
2	-3.7132
3	-2.96356
4	-2.66845
5	-3.60553
6	-3.99717
7	-3.82531
8	-3.13463
9	-3.98134
