# Supplementary material for: Predictive analyses of regulatory sequences with EUGENe
Source: Nat Comput Sci. 2023 Nov 16;3(11):946–56. doi: 10.1038/s43588-023-00544-w (PMC10768637; doi:10.1038/s43588-023-00544-w)
Supplement: Supplementary file 12 — Statistical source data. [file 43588_2023_544_MOESM12_ESM.zip › README.md]

extended2b.xlsx
Contains performance metrics for generating the boxplots in Extended Data Figure 2b. Can be grouped by "prediction_groups" to generate the boxplos using Seaborn.

extended2c.xlsx
Contains precisions, recalls and thresholds per model type ("model") for generating the precision-recall curves in Extended Data Figure 2c. Can be grouped by "model" to generate each line using Seaborn.

extended2d.xlsx
Each sheet contains attribution scores for the logos shown in Extended Data Figure 2d. The sheet is labeled as top or bottom for each sequence logo respectively. These attribution scores can be used to generate the logos using LogoMaker.

extended2e.xlsx
Each sheet contains a PFM for the logos shown in Exteneded Data Figure 2e. Each sheet is labeled by the TomTom annotation. These PFMs can be used to generate the logos using LogoMaker.

extended2f.xlsx
Each sheet contains data for the left and right subpanels of Extended Data Figure 2f. The first sheet (left) contains data to generate the lineplots depicted in the left subpanel of Extended Data Figure 2f. This data can be grouped by the "feature" column to generate the different lines with Seaborn. All possible positions are included in the data ("position"), with repeated positions indicating the 10 different sequence backgrounds the feature was slid over. The second sheet (right) contains the 10 data points representing the original scores of the 10 random sequences before features were added (same ordering as the left panel). These can be used to generate the boxplot shown in the left subpanel of Extended Data Figure 2f using Seaborn.
